# Supplementary material for: IntegralVac: A Machine Learning-Based Comprehensive Multivalent Epitope Vaccine Design Method
Source: Vaccines (Basel). 2022 Oct 8;10(10):1678. doi: 10.3390/vaccines10101678 (PMC9611587; doi:10.3390/vaccines10101678)
Supplement: Supplementary file 1 [file vaccines-10-01678-s001.zip]

Archive with 3 entries (3 files):
- File S10 DeepVacPred.py
- File S11 MHCSeqNet.py
- Supplementary Tables S1 - S9.xlsx
