# Supplementary material for: IntegralVac: A Machine Learning-Based Comprehensive Multivalent Epitope Vaccine Design Method
Source: Vaccines (Basel). 2022 Oct 8;10(10):1678. doi: 10.3390/vaccines10101678 (PMC9611587; doi:10.3390/vaccines10101678)
Supplement: Supplementary file 1 [file vaccines-10-01678-s001.zip › File S10 DeepVacPred.py]

{
 "cells": [
  {
   "cell_type": "code",
   "execution_count": 1,
   "metadata": {},
   "outputs": [],
   "source": [
    "import seaborn as sns\n",
    "import pandas as pd\n",
    "import matplotlib.pyplot as plt\n",
    "import torch\n",
    "import math\n",
    "from time import time\n",
    "import torch.distributions as tdis\n",
    "import matplotlib.pyplot as plt\n",
    "from torch import nn\n",
    "from torch import optim\n",
    "from torch.utils.data import TensorDataset, RandomSampler, BatchSampler, DataLoader\n",
    "sns.set_style('dark')"
   ]
  },
  {
   "cell_type": "code",
   "execution_count": 2,
   "metadata": {},
   "outputs": [],
   "source": [
    "##Define FASTA reader and TXT reader\n",
    "def read_from_file_with_enter(filename):\n",
    "    fr = open(filename,'r')\n",
    "    sample = \"\"\n",
    "    samples = []\n",
    "    for line in fr:\n",
    "        if line.startswith('>'):\n",
    "            sample = \"\"\n",
    "            continue\n",
    "        if line.startswith('\\n'):\n",
    "            samples.append(sample)\n",
    "            continue\n",
    "        sample += line[:-1]\n",
    "    return samples\n",
    "\n",
    "def ReadTxtName(rootdir):\n",
    "    lines = []\n",
    "    with open(rootdir, 'r') as file_to_read:\n",
    "        while True:\n",
    "            line = file_to_read.readline()\n",
    "            if not line:\n",
    "                break\n",
    "            line = line.strip('\\n')\n",
    "            lines.append(line)\n",
    "    return lines"
   ]
  },
  {
   "cell_type": "code",
   "execution_count": 3,
   "metadata": {},
   "outputs": [],
   "source": [
    "##Z descriptions: \n",
    "z1 = 0\n",
    "z2 = 0\n",
    "z3 = 0\n",
    "def Z(antigen):\n",
    "    \n",
    "    global z1\n",
    "    global z2\n",
    "    global z3\n",
    "    \n",
    "    if antigen == \"A\":\n",
    "        z1     =  0.07\n",
    "        z2     = -1.73\n",
    "        z3     =  0.09\n",
    "        \n",
    "    if antigen == \"V\":\n",
    "        z1     = -2.69\n",
    "        z2     = -2.53\n",
    "        z3     = -1.29\n",
    "        \n",
    "    if antigen == \"L\":\n",
    "        z1     = -4.19\n",
    "        z2     = -1.03\n",
    "        z3     = -0.98\n",
    "        \n",
    "    if antigen == \"I\":\n",
    "        z1     = -4.44\n",
    "        z2     = -1.68\n",
    "        z3     = -1.03 \n",
    "        \n",
    "    if antigen == \"P\":\n",
    "        z1     = -1.22\n",
    "        z2     =  0.88\n",
    "        z3     =  2.23\n",
    "        \n",
    "    if antigen == \"F\":\n",
    "        z1     = -4.92\n",
    "        z2     =  1.30\n",
    "        z3     =  0.45\n",
    "        \n",
    "    if antigen == \"W\":\n",
    "        z1     = -4.75\n",
    "        z2     =  3.65\n",
    "        z3     =  0.85\n",
    "    \n",
    "    if antigen == \"M\":\n",
    "        z1     = -2.49\n",
    "        z2     = -0.27\n",
    "        z3     = -0.41\n",
    "    \n",
    "    if antigen == \"K\":\n",
    "        z1     =  2.84\n",
    "        z2     =  1.41\n",
    "        z3     = -3.14\n",
    "        \n",
    "    if antigen == \"R\":\n",
    "        z1     =  2.88\n",
    "        z2     =  2.52\n",
    "        z3     = -3.44\n",
    "        \n",
    "    if antigen == \"H\":\n",
    "        z1     =  2.41\n",
    "        z2     =  1.74\n",
    "        z3     =  1.11\n",
    "        \n",
    "    if antigen == \"G\":\n",
    "        z1     =  2.23\n",
    "        z2     = -5.36\n",
    "        z3     =  0.30\n",
    "        \n",
    "    if antigen == \"S\":\n",
    "        z1     =  1.96\n",
    "        z2     = -1.63\n",
    "        z3     =  0.57\n",
    "        \n",
    "    if antigen == \"T\":\n",
    "        z1     =  0.92\n",
    "        z2     = -2.09\n",
    "        z3     = -1.40\n",
    "        \n",
    "    if antigen == \"C\":\n",
    "        z1     =  0.71\n",
    "        z2     = -0.97\n",
    "        z3     =  4.13\n",
    "        \n",
    "    if antigen == \"Y\":\n",
    "        z1     = -1.39\n",
    "        z2     =  2.32\n",
    "        z3     =  0.01\n",
    "        \n",
    "    if antigen == \"N\":\n",
    "        z1     =  3.22\n",
    "        z2     =  1.45\n",
    "        z3     =  0.84\n",
    "        \n",
    "    if antigen == \"Q\":\n",
    "        z1     =  2.18\n",
    "        z2     =  0.53\n",
    "        z3     = -1.14\n",
    "        \n",
    "    if antigen == \"D\":\n",
    "        z1     =  3.64\n",
    "        z2     =  1.13\n",
    "        z3     =  2.36\n",
    "        \n",
    "    if antigen == \"E\":\n",
    "        z1     =  3.08\n",
    "        z2     =  0.39\n",
    "        z3     = -0.07\n",
    "        \n",
    "    return z1, z2, z3\n",
    "\n",
    "##ACC Transformation: transfer the dataset to the same length\n",
    "def ACC (dataset):    \n",
    "\n",
    "    ACCN = [0] * len(dataset)\n",
    "    for i in range (len(ACCN)):\n",
    "        ACCN[i] = [0] * 46 ## 45 variables for ACC and 1 for whether it's BPAs\n",
    "\n",
    "    for i in range (len(dataset)):\n",
    "        description = [0] * len(dataset[i])\n",
    "        for k in range(len(dataset[i])):\n",
    "            description[k] = Z(dataset[i][k])\n",
    "\n",
    "\n",
    "        ##l=1\n",
    "        ##Calculate AJJ:\n",
    "        l   = 1\n",
    "        n   = len(dataset[i])\n",
    "        cal = 0\n",
    "        for j in range (n-l):\n",
    "            cal = cal + (description[j][0] * description[j+1][0] / (n-l))\n",
    "        ACCN[i][0] = cal\n",
    "        cal = 0\n",
    "        for j in range (n-l):\n",
    "            cal = cal + (description[j][1] * description[j+1][1] / (n-l))\n",
    "        ACCN[i][1] = cal\n",
    "        cal = 0\n",
    "        for j in range (n-l):\n",
    "            cal = cal + (description[j][2] * description[j+1][2] / (n-l))\n",
    "        ACCN[i][2] = cal\n",
    "\n",
    "        ##Calculate CJK:\n",
    "        cal = 0\n",
    "        for j in range (n-l):\n",
    "            cal = cal + (description[j][0] * description[j+1][1] / (n-l))\n",
    "        ACCN[i][3] = cal\n",
    "        cal = 0\n",
    "        for j in range (n-l):\n",
    "            cal = cal + (description[j][0] * description[j+1][2] / (n-l))\n",
    "        ACCN[i][4] = cal\n",
    "        for j in range (n-l):\n",
    "            cal = cal + (description[j][1] * description[j+1][0] / (n-l))\n",
    "        ACCN[i][5] = cal\n",
    "        for j in range (n-l):\n",
    "            cal = cal + (description[j][1] * description[j+1][2] / (n-l))\n",
    "        ACCN[i][6] = cal\n",
    "        for j in range (n-l):\n",
    "            cal = cal + (description[j][2] * description[j+1][0] / (n-l))\n",
    "        ACCN[i][7] = cal\n",
    "        for j in range (n-l):\n",
    "            cal = cal + (description[j][2] * description[j+1][1] / (n-l))\n",
    "        ACCN[i][8] = cal\n",
    "\n",
    "        ##l=2\n",
    "        ##Calculate AJJ:\n",
    "        l   = 2\n",
    "        n   = len(dataset[i])\n",
    "        cal = 0\n",
    "        for j in range (n-l):\n",
    "            cal = cal + (description[j][0] * description[j+1][0] / (n-l))\n",
    "        ACCN[i][9] = cal\n",
    "        cal = 0\n",
    "        for j in range (n-l):\n",
    "            cal = cal + (description[j][1] * description[j+1][1] / (n-l))\n",
    "        ACCN[i][10] = cal\n",
    "        cal = 0\n",
    "        for j in range (n-l):\n",
    "            cal = cal + (description[j][2] * description[j+1][2] / (n-l))\n",
    "        ACCN[i][11] = cal\n",
    "\n",
    "        ##Calculate CJK:\n",
    "        cal = 0\n",
    "        for j in range (n-l):\n",
    "            cal = cal + (description[j][0] * description[j+1][1] / (n-l))\n",
    "        ACCN[i][12] = cal\n",
    "        cal = 0\n",
    "        for j in range (n-l):\n",
    "            cal = cal + (description[j][0] * description[j+1][2] / (n-l))\n",
    "        ACCN[i][13] = cal\n",
    "        for j in range (n-l):\n",
    "            cal = cal + (description[j][1] * description[j+1][0] / (n-l))\n",
    "        ACCN[i][14] = cal\n",
    "        for j in range (n-l):\n",
    "            cal = cal + (description[j][1] * description[j+1][2] / (n-l))\n",
    "        ACCN[i][15] = cal\n",
    "        for j in range (n-l):\n",
    "            cal = cal + (description[j][2] * description[j+1][0] / (n-l))\n",
    "        ACCN[i][16] = cal\n",
    "        for j in range (n-l):\n",
    "            cal = cal + (description[j][2] * description[j+1][1] / (n-l))\n",
    "        ACCN[i][17] = cal\n",
    "\n",
    "        ##l=3\n",
    "        ##Calculate AJJ:\n",
    "        l   = 3\n",
    "        n   = len(dataset[i])\n",
    "        cal = 0\n",
    "        for j in range (n-l):\n",
    "            cal = cal + (description[j][0] * description[j+1][0] / (n-l))\n",
    "        ACCN[i][18] = cal\n",
    "        cal = 0\n",
    "        for j in range (n-l):\n",
    "            cal = cal + (description[j][1] * description[j+1][1] / (n-l))\n",
    "        ACCN[i][19] = cal\n",
    "        cal = 0\n",
    "        for j in range (n-l):\n",
    "            cal = cal + (description[j][2] * description[j+1][2] / (n-l))\n",
    "        ACCN[i][20] = cal\n",
    "\n",
    "        ##Calculate CJK:\n",
    "        cal = 0\n",
    "        for j in range (n-l):\n",
    "            cal = cal + (description[j][0] * description[j+1][1] / (n-l))\n",
    "        ACCN[i][21] = cal\n",
    "        cal = 0\n",
    "        for j in range (n-l):\n",
    "            cal = cal + (description[j][0] * description[j+1][2] / (n-l))\n",
    "        ACCN[i][22] = cal\n",
    "        for j in range (n-l):\n",
    "            cal = cal + (description[j][1] * description[j+1][0] / (n-l))\n",
    "        ACCN[i][23] = cal\n",
    "        for j in range (n-l):\n",
    "            cal = cal + (description[j][1] * description[j+1][2] / (n-l))\n",
    "        ACCN[i][24] = cal\n",
    "        for j in range (n-l):\n",
    "            cal = cal + (description[j][2] * description[j+1][0] / (n-l))\n",
    "        ACCN[i][25] = cal\n",
    "        for j in range (n-l):\n",
    "            cal = cal + (description[j][2] * description[j+1][1] / (n-l))\n",
    "        ACCN[i][26] = cal\n",
    "\n",
    "        ##l=4\n",
    "        ##Calculate AJJ:\n",
    "        l   = 4\n",
    "        n   = len(dataset[i])\n",
    "        cal = 0\n",
    "        for j in range (n-l):\n",
    "            cal = cal + (description[j][0] * description[j+1][0] / (n-l))\n",
    "        ACCN[i][27] = cal\n",
    "        cal = 0\n",
    "        for j in range (n-l):\n",
    "            cal = cal + (description[j][1] * description[j+1][1] / (n-l))\n",
    "        ACCN[i][28] = cal\n",
    "        cal = 0\n",
    "        for j in range (n-l):\n",
    "            cal = cal + (description[j][2] * description[j+1][2] / (n-l))\n",
    "        ACCN[i][29] = cal\n",
    "\n",
    "        ##Calculate CJK:\n",
    "        cal = 0\n",
    "        for j in range (n-l):\n",
    "            cal = cal + (description[j][0] * description[j+1][1] / (n-l))\n",
    "        ACCN[i][30] = cal\n",
    "        cal = 0\n",
    "        for j in range (n-l):\n",
    "            cal = cal + (description[j][0] * description[j+1][2] / (n-l))\n",
    "        ACCN[i][31] = cal\n",
    "        for j in range (n-l):\n",
    "            cal = cal + (description[j][1] * description[j+1][0] / (n-l))\n",
    "        ACCN[i][32] = cal\n",
    "        for j in range (n-l):\n",
    "            cal = cal + (description[j][1] * description[j+1][2] / (n-l))\n",
    "        ACCN[i][33] = cal\n",
    "        for j in range (n-l):\n",
    "            cal = cal + (description[j][2] * description[j+1][0] / (n-l))\n",
    "        ACCN[i][34] = cal\n",
    "        for j in range (n-l):\n",
    "            cal = cal + (description[j][2] * description[j+1][1] / (n-l))\n",
    "        ACCN[i][35] = cal\n",
    "\n",
    "        ##l=5\n",
    "        ##Calculate AJJ:\n",
    "        l   = 5\n",
    "        n   = len(dataset[i])\n",
    "        cal = 0\n",
    "        for j in range (n-l):\n",
    "            cal = cal + (description[j][0] * description[j+1][0] / (n-l))\n",
    "        ACCN[i][36] = cal\n",
    "        cal = 0\n",
    "        for j in range (n-l):\n",
    "            cal = cal + (description[j][1] * description[j+1][1] / (n-l))\n",
    "        ACCN[i][37] = cal\n",
    "        cal = 0\n",
    "        for j in range (n-l):\n",
    "            cal = cal + (description[j][2] * description[j+1][2] / (n-l))\n",
    "        ACCN[i][38] = cal\n",
    "\n",
    "        ##Calculate CJK:\n",
    "        cal = 0\n",
    "        for j in range (n-l):\n",
    "            cal = cal + (description[j][0] * description[j+1][1] / (n-l))\n",
    "        ACCN[i][39] = cal\n",
    "        cal = 0\n",
    "        for j in range (n-l):\n",
    "            cal = cal + (description[j][0] * description[j+1][2] / (n-l))\n",
    "        ACCN[i][40] = cal\n",
    "        for j in range (n-l):\n",
    "            cal = cal + (description[j][1] * description[j+1][0] / (n-l))\n",
    "        ACCN[i][41] = cal\n",
    "        for j in range (n-l):\n",
    "            cal = cal + (description[j][1] * description[j+1][2] / (n-l))\n",
    "        ACCN[i][42] = cal\n",
    "        for j in range (n-l):\n",
    "            cal = cal + (description[j][2] * description[j+1][0] / (n-l))\n",
    "        ACCN[i][43] = cal\n",
    "        for j in range (n-l):\n",
    "            cal = cal + (description[j][2] * description[j+1][1] / (n-l))\n",
    "        ACCN[i][44] = cal\n",
    "        \n",
    "    return ACCN     "
   ]
  },
  {
   "cell_type": "code",
   "execution_count": 4,
   "metadata": {},
   "outputs": [
    {
     "name": "stdout",
     "output_type": "stream",
     "text": [
      "984\n",
      "774\n",
      "4925\n",
      "4925\n"
     ]
    }
   ],
   "source": [
    "##Prepare T-cell Epitope dataset:\n",
    "\n",
    "##Read the dataset\n",
    "file    = r'./PT.txt'\n",
    "datasetT1 = read_from_file_with_enter(file)\n",
    "print(len(datasetT1))\n",
    "\n",
    "file    = r'./NT.txt'\n",
    "dataset21 = ReadTxtName(file)\n",
    "\n",
    "datasetT2 = [0] * 774\n",
    "for i in range (774):\n",
    "    datasetT2[i] = dataset21[(i+1)*2-1]\n",
    "\n",
    "print(len(datasetT2))\n",
    "\n",
    "##Prepare B-cell Epitope dataset:\n",
    "##Read the dataset\n",
    "file      = r'./positiveset_10AA'\n",
    "datasetB1 = ReadTxtName(file)\n",
    "\n",
    "file      = r'./negativeset_10AA'\n",
    "datasetB2 = ReadTxtName(file)\n",
    "\n",
    "print(len(datasetB1))\n",
    "print(len(datasetB2))"
   ]
  },
  {
   "cell_type": "code",
   "execution_count": 5,
   "metadata": {},
   "outputs": [
    {
     "name": "stdout",
     "output_type": "stream",
     "text": [
      "200\n",
      "200\n"
     ]
    }
   ],
   "source": [
    "file      = r'./PA.txt'\n",
    "datasetA  = ReadTxtName(file)\n",
    "print(len(datasetA))\n",
    "\n",
    "target = ACC(datasetA)\n",
    "for i in range (len(target)):\n",
    "    if i < 100:\n",
    "        target[i][45] = 1\n",
    "    if i > 99:\n",
    "        target[i][45] = 0\n",
    "print(len(target))"
   ]
  },
  {
   "cell_type": "code",
   "execution_count": 6,
   "metadata": {},
   "outputs": [],
   "source": [
    "def get_model(in_size):\n",
    "    return nn.Sequential(\n",
    "            nn.Linear(in_size, 90),\n",
    "            nn.Tanh(),\n",
    "            nn.Linear(90, 60),\n",
    "            nn.Tanh(),\n",
    "            nn.Linear(60, 20),\n",
    "            nn.Tanh(),\n",
    "            nn.Linear(20, 1),\n",
    "            nn.ReLU()\n",
    "        )\n",
    "\n",
    "def Antigens(antigens, num_epochs=9000, batch_size=128, model=None, lrate=0.001):\n",
    "    \n",
    "    counter   = antigens.shape[1] - 1\n",
    "    X         = antigens[:,:counter]        #Protein ACC\n",
    "    Y         = antigens[:,45:]             #Whether it's BPA\n",
    "    \n",
    "    \n",
    "    if not model:\n",
    "        model = get_model(X.shape[1])\n",
    "        \n",
    "    opt   = optim.Adam(model.parameters(), lr=lrate)\n",
    "    td    = TensorDataset(X, Y)\n",
    "    epoch = 0\n",
    "\n",
    "    while epoch < num_epochs: \n",
    "        for x, y in DataLoader(td, batch_size, shuffle=True, drop_last=True):   \n",
    "            opt.zero_grad()\n",
    "            result = model(x)\n",
    "            loss   = ((result - y)**2).mean()\n",
    "            #loss   = nn.CrossEntropyLoss(result, y).mean()\n",
    "            #loss   = torch.mean(torch.clamp(1 - result.t() * y, min=0))  # hinge loss\n",
    "            #loss  += 0.01 * torch.mean(model.weight ** 2)  # l2 penalty\n",
    "            loss.backward()\n",
    "            opt.step()\n",
    "    \n",
    "        epoch += 1\n",
    "        \n",
    "        print(loss)\n",
    "    return model"
   ]
  },
  {
   "cell_type": "code",
   "execution_count": 7,
   "metadata": {},
   "outputs": [
    {
     "name": "stdout",
     "output_type": "stream",
     "text": [
      "tensor(0.5154, grad_fn=<MeanBackward0>)\n",
      "tensor(0.4917, grad_fn=<MeanBackward0>)\n",
      "tensor(0.4507, grad_fn=<MeanBackward0>)\n",
      "tensor(0.4503, grad_fn=<MeanBackward0>)\n",
      "tensor(0.4237, grad_fn=<MeanBackward0>)\n",
      "tensor(0.4678, grad_fn=<MeanBackward0>)\n",
      "tensor(0.3916, grad_fn=<MeanBackward0>)\n",
      "tensor(0.4245, grad_fn=<MeanBackward0>)\n",
      "tensor(0.3940, grad_fn=<MeanBackward0>)\n",
      "tensor(0.3999, grad_fn=<MeanBackward0>)\n",
      "tensor(0.3726, grad_fn=<MeanBackward0>)\n",
      "tensor(0.3987, grad_fn=<MeanBackward0>)\n",
      "tensor(0.3901, grad_fn=<MeanBackward0>)\n",
      "tensor(0.3340, grad_fn=<MeanBackward0>)\n",
      "tensor(0.3540, grad_fn=<MeanBackward0>)\n",
      "tensor(0.3327, grad_fn=<MeanBackward0>)\n",
      "tensor(0.3439, grad_fn=<MeanBackward0>)\n",
      "tensor(0.3360, grad_fn=<MeanBackward0>)\n",
      "tensor(0.3120, grad_fn=<MeanBackward0>)\n",
      "tensor(0.3083, grad_fn=<MeanBackward0>)\n",
      "tensor(0.3001, grad_fn=<MeanBackward0>)\n",
      "tensor(0.3041, grad_fn=<MeanBackward0>)\n",
      "tensor(0.2840, grad_fn=<MeanBackward0>)\n",
      "tensor(0.2689, grad_fn=<MeanBackward0>)\n",
      "tensor(0.2948, grad_fn=<MeanBackward0>)\n",
      "tensor(0.2724, grad_fn=<MeanBackward0>)\n",
      "tensor(0.2214, grad_fn=<MeanBackward0>)\n",
      "tensor(0.2286, grad_fn=<MeanBackward0>)\n",
      "tensor(0.2324, grad_fn=<MeanBackward0>)\n",
      "tensor(0.2211, grad_fn=<MeanBackward0>)\n",
      "tensor(0.2428, grad_fn=<MeanBackward0>)\n",
      "tensor(0.2298, grad_fn=<MeanBackward0>)\n",
      "tensor(0.2090, grad_fn=<MeanBackward0>)\n",
      "tensor(0.2011, grad_fn=<MeanBackward0>)\n",
      "tensor(0.2159, grad_fn=<MeanBackward0>)\n",
      "tensor(0.2166, grad_fn=<MeanBackward0>)\n",
      "tensor(0.2036, grad_fn=<MeanBackward0>)\n",
      "tensor(0.2059, grad_fn=<MeanBackward0>)\n",
      "tensor(0.2053, grad_fn=<MeanBackward0>)\n",
      "tensor(0.1941, grad_fn=<MeanBackward0>)\n",
      "tensor(0.2109, grad_fn=<MeanBackward0>)\n",
      "tensor(0.2009, grad_fn=<MeanBackward0>)\n",
      "tensor(0.1973, grad_fn=<MeanBackward0>)\n",
      "tensor(0.2000, grad_fn=<MeanBackward0>)\n",
      "tensor(0.2107, grad_fn=<MeanBackward0>)\n",
      "tensor(0.1908, grad_fn=<MeanBackward0>)\n",
      "tensor(0.1952, grad_fn=<MeanBackward0>)\n",
      "tensor(0.1823, grad_fn=<MeanBackward0>)\n",
      "tensor(0.1907, grad_fn=<MeanBackward0>)\n",
      "tensor(0.1842, grad_fn=<MeanBackward0>)\n",
      "tensor(0.1886, grad_fn=<MeanBackward0>)\n",
      "tensor(0.2077, grad_fn=<MeanBackward0>)\n",
      "tensor(0.1959, grad_fn=<MeanBackward0>)\n",
      "tensor(0.1984, grad_fn=<MeanBackward0>)\n",
      "tensor(0.1927, grad_fn=<MeanBackward0>)\n",
      "tensor(0.1978, grad_fn=<MeanBackward0>)\n",
      "tensor(0.1797, grad_fn=<MeanBackward0>)\n",
      "tensor(0.1861, grad_fn=<MeanBackward0>)\n",
      "tensor(0.1703, grad_fn=<MeanBackward0>)\n",
      "tensor(0.2003, grad_fn=<MeanBackward0>)\n",
      "tensor(0.1830, grad_fn=<MeanBackward0>)\n",
      "tensor(0.2043, grad_fn=<MeanBackward0>)\n",
      "tensor(0.1751, grad_fn=<MeanBackward0>)\n",
      "tensor(0.1795, grad_fn=<MeanBackward0>)\n",
      "tensor(0.1880, grad_fn=<MeanBackward0>)\n",
      "tensor(0.1835, grad_fn=<MeanBackward0>)\n",
      "tensor(0.1903, grad_fn=<MeanBackward0>)\n",
      "tensor(0.1872, grad_fn=<MeanBackward0>)\n",
      "tensor(0.1822, grad_fn=<MeanBackward0>)\n",
      "tensor(0.1888, grad_fn=<MeanBackward0>)\n",
      "tensor(0.1931, grad_fn=<MeanBackward0>)\n",
      "tensor(0.1882, grad_fn=<MeanBackward0>)\n",
      "tensor(0.1761, grad_fn=<MeanBackward0>)\n",
      "tensor(0.1746, grad_fn=<MeanBackward0>)\n",
      "tensor(0.1936, grad_fn=<MeanBackward0>)\n",
      "tensor(0.1805, grad_fn=<MeanBackward0>)\n",
      "tensor(0.1786, grad_fn=<MeanBackward0>)\n",
      "tensor(0.1765, grad_fn=<MeanBackward0>)\n",
      "tensor(0.1837, grad_fn=<MeanBackward0>)\n",
      "tensor(0.1895, grad_fn=<MeanBackward0>)\n",
      "tensor(0.1776, grad_fn=<MeanBackward0>)\n",
      "tensor(0.1866, grad_fn=<MeanBackward0>)\n",
      "tensor(0.1897, grad_fn=<MeanBackward0>)\n",
      "tensor(0.1689, grad_fn=<MeanBackward0>)\n",
      "tensor(0.1801, grad_fn=<MeanBackward0>)\n",
      "tensor(0.1814, grad_fn=<MeanBackward0>)\n",
      "tensor(0.1858, grad_fn=<MeanBackward0>)\n",
      "tensor(0.1855, grad_fn=<MeanBackward0>)\n",
      "tensor(0.1815, grad_fn=<MeanBackward0>)\n",
      "tensor(0.1734, grad_fn=<MeanBackward0>)\n",
      "tensor(0.1855, grad_fn=<MeanBackward0>)\n",
      "tensor(0.1614, grad_fn=<MeanBackward0>)\n",
      "tensor(0.1725, grad_fn=<MeanBackward0>)\n",
      "tensor(0.1857, grad_fn=<MeanBackward0>)\n",
      "tensor(0.1779, grad_fn=<MeanBackward0>)\n",
      "tensor(0.1767, grad_fn=<MeanBackward0>)\n",
      "tensor(0.1796, grad_fn=<MeanBackward0>)\n",
      "tensor(0.1767, grad_fn=<MeanBackward0>)\n",
      "tensor(0.1759, grad_fn=<MeanBackward0>)\n",
      "tensor(0.1704, grad_fn=<MeanBackward0>)\n",
      "tensor(0.1873, grad_fn=<MeanBackward0>)\n",
      "tensor(0.1690, grad_fn=<MeanBackward0>)\n",
      "tensor(0.1701, grad_fn=<MeanBackward0>)\n",
      "tensor(0.1634, grad_fn=<MeanBackward0>)\n",
      "tensor(0.1841, grad_fn=<MeanBackward0>)\n",
      "tensor(0.1600, grad_fn=<MeanBackward0>)\n",
      "tensor(0.1803, grad_fn=<MeanBackward0>)\n",
      "tensor(0.1721, grad_fn=<MeanBackward0>)\n",
      "tensor(0.1723, grad_fn=<MeanBackward0>)\n",
      "tensor(0.1836, grad_fn=<MeanBackward0>)\n",
      "tensor(0.1676, grad_fn=<MeanBackward0>)\n",
      "tensor(0.1602, grad_fn=<MeanBackward0>)\n",
      "tensor(0.1809, grad_fn=<MeanBackward0>)\n",
      "tensor(0.1800, grad_fn=<MeanBackward0>)\n",
      "tensor(0.1595, grad_fn=<MeanBackward0>)\n",
      "tensor(0.1934, grad_fn=<MeanBackward0>)\n",
      "tensor(0.1634, grad_fn=<MeanBackward0>)\n",
      "tensor(0.1642, grad_fn=<MeanBackward0>)\n",
      "tensor(0.1726, grad_fn=<MeanBackward0>)\n",
      "tensor(0.1773, grad_fn=<MeanBackward0>)\n",
      "tensor(0.1731, grad_fn=<MeanBackward0>)\n",
      "tensor(0.1770, grad_fn=<MeanBackward0>)\n",
      "tensor(0.1545, grad_fn=<MeanBackward0>)\n",
      "tensor(0.1601, grad_fn=<MeanBackward0>)\n",
      "tensor(0.1642, grad_fn=<MeanBackward0>)\n",
      "tensor(0.1697, grad_fn=<MeanBackward0>)\n",
      "tensor(0.1793, grad_fn=<MeanBackward0>)\n",
      "tensor(0.1638, grad_fn=<MeanBackward0>)\n",
      "tensor(0.1492, grad_fn=<MeanBackward0>)\n",
      "tensor(0.1590, grad_fn=<MeanBackward0>)\n",
      "tensor(0.1559, grad_fn=<MeanBackward0>)\n",
      "tensor(0.1688, grad_fn=<MeanBackward0>)\n",
      "tensor(0.1812, grad_fn=<MeanBackward0>)\n",
      "tensor(0.1607, grad_fn=<MeanBackward0>)\n",
      "tensor(0.1806, grad_fn=<MeanBackward0>)\n",
      "tensor(0.1764, grad_fn=<MeanBackward0>)\n",
      "tensor(0.1676, grad_fn=<MeanBackward0>)\n",
      "tensor(0.1697, grad_fn=<MeanBackward0>)\n",
      "tensor(0.1665, grad_fn=<MeanBackward0>)\n",
      "tensor(0.1727, grad_fn=<MeanBackward0>)\n",
      "tensor(0.1701, grad_fn=<MeanBackward0>)\n",
      "tensor(0.1529, grad_fn=<MeanBackward0>)\n",
      "tensor(0.1635, grad_fn=<MeanBackward0>)\n",
      "tensor(0.1777, grad_fn=<MeanBackward0>)\n",
      "tensor(0.1723, grad_fn=<MeanBackward0>)\n",
      "tensor(0.1642, grad_fn=<MeanBackward0>)\n",
      "tensor(0.1710, grad_fn=<MeanBackward0>)\n",
      "tensor(0.1547, grad_fn=<MeanBackward0>)\n",
      "tensor(0.1536, grad_fn=<MeanBackward0>)\n",
      "tensor(0.1573, grad_fn=<MeanBackward0>)\n",
      "tensor(0.1554, grad_fn=<MeanBackward0>)\n",
      "tensor(0.1660, grad_fn=<MeanBackward0>)\n",
      "tensor(0.1583, grad_fn=<MeanBackward0>)\n",
      "tensor(0.1846, grad_fn=<MeanBackward0>)\n",
      "tensor(0.1631, grad_fn=<MeanBackward0>)\n",
      "tensor(0.1504, grad_fn=<MeanBackward0>)\n",
      "tensor(0.1712, grad_fn=<MeanBackward0>)\n",
      "tensor(0.1551, grad_fn=<MeanBackward0>)\n",
      "tensor(0.1622, grad_fn=<MeanBackward0>)\n",
      "tensor(0.1553, grad_fn=<MeanBackward0>)\n",
      "tensor(0.1501, grad_fn=<MeanBackward0>)\n",
      "tensor(0.1683, grad_fn=<MeanBackward0>)\n",
      "tensor(0.1708, grad_fn=<MeanBackward0>)\n",
      "tensor(0.1526, grad_fn=<MeanBackward0>)\n",
      "tensor(0.1602, grad_fn=<MeanBackward0>)\n",
      "tensor(0.1613, grad_fn=<MeanBackward0>)\n",
      "tensor(0.1612, grad_fn=<MeanBackward0>)\n",
      "tensor(0.1558, grad_fn=<MeanBackward0>)\n",
      "tensor(0.1550, grad_fn=<MeanBackward0>)\n",
      "tensor(0.1555, grad_fn=<MeanBackward0>)\n",
      "tensor(0.1550, grad_fn=<MeanBackward0>)\n",
      "tensor(0.1524, grad_fn=<MeanBackward0>)\n",
      "tensor(0.1619, grad_fn=<MeanBackward0>)\n",
      "tensor(0.1723, grad_fn=<MeanBackward0>)\n",
      "tensor(0.1522, grad_fn=<MeanBackward0>)\n",
      "tensor(0.1521, grad_fn=<MeanBackward0>)\n",
      "tensor(0.1600, grad_fn=<MeanBackward0>)\n",
      "tensor(0.1351, grad_fn=<MeanBackward0>)\n",
      "tensor(0.1527, grad_fn=<MeanBackward0>)\n",
      "tensor(0.1451, grad_fn=<MeanBackward0>)\n",
      "tensor(0.1507, grad_fn=<MeanBackward0>)\n",
      "tensor(0.1609, grad_fn=<MeanBackward0>)\n",
      "tensor(0.1550, grad_fn=<MeanBackward0>)\n",
      "tensor(0.1688, grad_fn=<MeanBackward0>)\n",
      "tensor(0.1455, grad_fn=<MeanBackward0>)\n",
      "tensor(0.1448, grad_fn=<MeanBackward0>)\n",
      "tensor(0.1491, grad_fn=<MeanBackward0>)\n",
      "tensor(0.1402, grad_fn=<MeanBackward0>)\n",
      "tensor(0.1511, grad_fn=<MeanBackward0>)\n",
      "tensor(0.1613, grad_fn=<MeanBackward0>)\n",
      "tensor(0.1517, grad_fn=<MeanBackward0>)\n",
      "tensor(0.1453, grad_fn=<MeanBackward0>)\n",
      "tensor(0.1460, grad_fn=<MeanBackward0>)\n",
      "tensor(0.1378, grad_fn=<MeanBackward0>)\n",
      "tensor(0.1481, grad_fn=<MeanBackward0>)\n",
      "tensor(0.1445, grad_fn=<MeanBackward0>)\n",
      "tensor(0.1537, grad_fn=<MeanBackward0>)\n",
      "tensor(0.1527, grad_fn=<MeanBackward0>)\n",
      "tensor(0.1499, grad_fn=<MeanBackward0>)\n",
      "tensor(0.1378, grad_fn=<MeanBackward0>)\n",
      "tensor(0.1463, grad_fn=<MeanBackward0>)\n",
      "tensor(0.1425, grad_fn=<MeanBackward0>)\n",
      "tensor(0.1473, grad_fn=<MeanBackward0>)\n",
      "tensor(0.1405, grad_fn=<MeanBackward0>)\n",
      "tensor(0.1374, grad_fn=<MeanBackward0>)\n",
      "tensor(0.1549, grad_fn=<MeanBackward0>)\n",
      "tensor(0.1651, grad_fn=<MeanBackward0>)\n",
      "tensor(0.1319, grad_fn=<MeanBackward0>)\n",
      "tensor(0.1326, grad_fn=<MeanBackward0>)\n",
      "tensor(0.1520, grad_fn=<MeanBackward0>)\n",
      "tensor(0.1619, grad_fn=<MeanBackward0>)\n",
      "tensor(0.1396, grad_fn=<MeanBackward0>)\n",
      "tensor(0.1357, grad_fn=<MeanBackward0>)\n",
      "tensor(0.1344, grad_fn=<MeanBackward0>)\n",
      "tensor(0.1475, grad_fn=<MeanBackward0>)\n",
      "tensor(0.1474, grad_fn=<MeanBackward0>)\n",
      "tensor(0.1431, grad_fn=<MeanBackward0>)\n",
      "tensor(0.1317, grad_fn=<MeanBackward0>)\n",
      "tensor(0.1305, grad_fn=<MeanBackward0>)\n",
      "tensor(0.1238, grad_fn=<MeanBackward0>)\n",
      "tensor(0.1202, grad_fn=<MeanBackward0>)\n",
      "tensor(0.1361, grad_fn=<MeanBackward0>)\n",
      "tensor(0.1447, grad_fn=<MeanBackward0>)\n",
      "tensor(0.1386, grad_fn=<MeanBackward0>)\n",
      "tensor(0.1424, grad_fn=<MeanBackward0>)\n",
      "tensor(0.1418, grad_fn=<MeanBackward0>)\n",
      "tensor(0.1347, grad_fn=<MeanBackward0>)\n",
      "tensor(0.1197, grad_fn=<MeanBackward0>)\n",
      "tensor(0.1429, grad_fn=<MeanBackward0>)\n",
      "tensor(0.1404, grad_fn=<MeanBackward0>)\n",
      "tensor(0.1354, grad_fn=<MeanBackward0>)\n",
      "tensor(0.1299, grad_fn=<MeanBackward0>)\n",
      "tensor(0.1344, grad_fn=<MeanBackward0>)\n"
     ]
    },
    {
     "name": "stdout",
     "output_type": "stream",
     "text": [
      "tensor(0.1326, grad_fn=<MeanBackward0>)\n",
      "tensor(0.1266, grad_fn=<MeanBackward0>)\n",
      "tensor(0.1432, grad_fn=<MeanBackward0>)\n",
      "tensor(0.1223, grad_fn=<MeanBackward0>)\n",
      "tensor(0.1508, grad_fn=<MeanBackward0>)\n",
      "tensor(0.1268, grad_fn=<MeanBackward0>)\n",
      "tensor(0.1311, grad_fn=<MeanBackward0>)\n",
      "tensor(0.1378, grad_fn=<MeanBackward0>)\n",
      "tensor(0.1449, grad_fn=<MeanBackward0>)\n",
      "tensor(0.1252, grad_fn=<MeanBackward0>)\n",
      "tensor(0.1245, grad_fn=<MeanBackward0>)\n",
      "tensor(0.1298, grad_fn=<MeanBackward0>)\n",
      "tensor(0.1126, grad_fn=<MeanBackward0>)\n",
      "tensor(0.1318, grad_fn=<MeanBackward0>)\n",
      "tensor(0.1324, grad_fn=<MeanBackward0>)\n",
      "tensor(0.1362, grad_fn=<MeanBackward0>)\n",
      "tensor(0.1373, grad_fn=<MeanBackward0>)\n",
      "tensor(0.1353, grad_fn=<MeanBackward0>)\n",
      "tensor(0.1228, grad_fn=<MeanBackward0>)\n",
      "tensor(0.1168, grad_fn=<MeanBackward0>)\n",
      "tensor(0.1266, grad_fn=<MeanBackward0>)\n",
      "tensor(0.1292, grad_fn=<MeanBackward0>)\n",
      "tensor(0.1197, grad_fn=<MeanBackward0>)\n",
      "tensor(0.1223, grad_fn=<MeanBackward0>)\n",
      "tensor(0.1274, grad_fn=<MeanBackward0>)\n",
      "tensor(0.1251, grad_fn=<MeanBackward0>)\n",
      "tensor(0.1337, grad_fn=<MeanBackward0>)\n",
      "tensor(0.1301, grad_fn=<MeanBackward0>)\n",
      "tensor(0.1199, grad_fn=<MeanBackward0>)\n",
      "tensor(0.1321, grad_fn=<MeanBackward0>)\n",
      "tensor(0.1383, grad_fn=<MeanBackward0>)\n",
      "tensor(0.1386, grad_fn=<MeanBackward0>)\n",
      "tensor(0.1002, grad_fn=<MeanBackward0>)\n",
      "tensor(0.1330, grad_fn=<MeanBackward0>)\n",
      "tensor(0.1238, grad_fn=<MeanBackward0>)\n",
      "tensor(0.1194, grad_fn=<MeanBackward0>)\n",
      "tensor(0.1305, grad_fn=<MeanBackward0>)\n",
      "tensor(0.1163, grad_fn=<MeanBackward0>)\n",
      "tensor(0.1183, grad_fn=<MeanBackward0>)\n",
      "tensor(0.1195, grad_fn=<MeanBackward0>)\n",
      "tensor(0.1282, grad_fn=<MeanBackward0>)\n",
      "tensor(0.1158, grad_fn=<MeanBackward0>)\n",
      "tensor(0.1277, grad_fn=<MeanBackward0>)\n",
      "tensor(0.1205, grad_fn=<MeanBackward0>)\n",
      "tensor(0.1270, grad_fn=<MeanBackward0>)\n",
      "tensor(0.1236, grad_fn=<MeanBackward0>)\n",
      "tensor(0.1108, grad_fn=<MeanBackward0>)\n",
      "tensor(0.1332, grad_fn=<MeanBackward0>)\n",
      "tensor(0.1172, grad_fn=<MeanBackward0>)\n",
      "tensor(0.1125, grad_fn=<MeanBackward0>)\n",
      "tensor(0.1120, grad_fn=<MeanBackward0>)\n",
      "tensor(0.1065, grad_fn=<MeanBackward0>)\n",
      "tensor(0.1024, grad_fn=<MeanBackward0>)\n",
      "tensor(0.1111, grad_fn=<MeanBackward0>)\n",
      "tensor(0.1094, grad_fn=<MeanBackward0>)\n",
      "tensor(0.1109, grad_fn=<MeanBackward0>)\n",
      "tensor(0.1069, grad_fn=<MeanBackward0>)\n",
      "tensor(0.1279, grad_fn=<MeanBackward0>)\n",
      "tensor(0.1089, grad_fn=<MeanBackward0>)\n",
      "tensor(0.1045, grad_fn=<MeanBackward0>)\n",
      "tensor(0.0999, grad_fn=<MeanBackward0>)\n",
      "tensor(0.1173, grad_fn=<MeanBackward0>)\n",
      "tensor(0.1046, grad_fn=<MeanBackward0>)\n",
      "tensor(0.1120, grad_fn=<MeanBackward0>)\n",
      "tensor(0.1233, grad_fn=<MeanBackward0>)\n",
      "tensor(0.1105, grad_fn=<MeanBackward0>)\n",
      "tensor(0.1114, grad_fn=<MeanBackward0>)\n",
      "tensor(0.1005, grad_fn=<MeanBackward0>)\n",
      "tensor(0.1113, grad_fn=<MeanBackward0>)\n",
      "tensor(0.1013, grad_fn=<MeanBackward0>)\n",
      "tensor(0.1051, grad_fn=<MeanBackward0>)\n",
      "tensor(0.1070, grad_fn=<MeanBackward0>)\n",
      "tensor(0.1132, grad_fn=<MeanBackward0>)\n",
      "tensor(0.0934, grad_fn=<MeanBackward0>)\n",
      "tensor(0.1160, grad_fn=<MeanBackward0>)\n",
      "tensor(0.1079, grad_fn=<MeanBackward0>)\n",
      "tensor(0.1156, grad_fn=<MeanBackward0>)\n",
      "tensor(0.0972, grad_fn=<MeanBackward0>)\n",
      "tensor(0.1019, grad_fn=<MeanBackward0>)\n",
      "tensor(0.1189, grad_fn=<MeanBackward0>)\n",
      "tensor(0.1097, grad_fn=<MeanBackward0>)\n",
      "tensor(0.1060, grad_fn=<MeanBackward0>)\n",
      "tensor(0.0959, grad_fn=<MeanBackward0>)\n",
      "tensor(0.0940, grad_fn=<MeanBackward0>)\n",
      "tensor(0.1063, grad_fn=<MeanBackward0>)\n",
      "tensor(0.0937, grad_fn=<MeanBackward0>)\n",
      "tensor(0.1115, grad_fn=<MeanBackward0>)\n",
      "tensor(0.0966, grad_fn=<MeanBackward0>)\n",
      "tensor(0.0942, grad_fn=<MeanBackward0>)\n",
      "tensor(0.1042, grad_fn=<MeanBackward0>)\n",
      "tensor(0.1057, grad_fn=<MeanBackward0>)\n",
      "tensor(0.0927, grad_fn=<MeanBackward0>)\n",
      "tensor(0.0840, grad_fn=<MeanBackward0>)\n",
      "tensor(0.1008, grad_fn=<MeanBackward0>)\n",
      "tensor(0.0929, grad_fn=<MeanBackward0>)\n",
      "tensor(0.0952, grad_fn=<MeanBackward0>)\n",
      "tensor(0.0885, grad_fn=<MeanBackward0>)\n",
      "tensor(0.0940, grad_fn=<MeanBackward0>)\n",
      "tensor(0.0968, grad_fn=<MeanBackward0>)\n",
      "tensor(0.1157, grad_fn=<MeanBackward0>)\n",
      "tensor(0.0993, grad_fn=<MeanBackward0>)\n",
      "tensor(0.0968, grad_fn=<MeanBackward0>)\n",
      "tensor(0.0889, grad_fn=<MeanBackward0>)\n",
      "tensor(0.0888, grad_fn=<MeanBackward0>)\n",
      "tensor(0.0824, grad_fn=<MeanBackward0>)\n",
      "tensor(0.0800, grad_fn=<MeanBackward0>)\n",
      "tensor(0.0881, grad_fn=<MeanBackward0>)\n",
      "tensor(0.0992, grad_fn=<MeanBackward0>)\n",
      "tensor(0.1045, grad_fn=<MeanBackward0>)\n",
      "tensor(0.0965, grad_fn=<MeanBackward0>)\n",
      "tensor(0.0809, grad_fn=<MeanBackward0>)\n",
      "tensor(0.0897, grad_fn=<MeanBackward0>)\n",
      "tensor(0.0866, grad_fn=<MeanBackward0>)\n",
      "tensor(0.0836, grad_fn=<MeanBackward0>)\n",
      "tensor(0.1071, grad_fn=<MeanBackward0>)\n",
      "tensor(0.0834, grad_fn=<MeanBackward0>)\n",
      "tensor(0.0945, grad_fn=<MeanBackward0>)\n",
      "tensor(0.1022, grad_fn=<MeanBackward0>)\n",
      "tensor(0.0830, grad_fn=<MeanBackward0>)\n",
      "tensor(0.0986, grad_fn=<MeanBackward0>)\n",
      "tensor(0.0880, grad_fn=<MeanBackward0>)\n",
      "tensor(0.0858, grad_fn=<MeanBackward0>)\n",
      "tensor(0.0990, grad_fn=<MeanBackward0>)\n",
      "tensor(0.0958, grad_fn=<MeanBackward0>)\n",
      "tensor(0.0979, grad_fn=<MeanBackward0>)\n",
      "tensor(0.0731, grad_fn=<MeanBackward0>)\n",
      "tensor(0.0863, grad_fn=<MeanBackward0>)\n",
      "tensor(0.0923, grad_fn=<MeanBackward0>)\n",
      "tensor(0.0919, grad_fn=<MeanBackward0>)\n",
      "tensor(0.0843, grad_fn=<MeanBackward0>)\n",
      "tensor(0.0841, grad_fn=<MeanBackward0>)\n",
      "tensor(0.0763, grad_fn=<MeanBackward0>)\n",
      "tensor(0.0800, grad_fn=<MeanBackward0>)\n",
      "tensor(0.0747, grad_fn=<MeanBackward0>)\n",
      "tensor(0.0957, grad_fn=<MeanBackward0>)\n",
      "tensor(0.0764, grad_fn=<MeanBackward0>)\n",
      "tensor(0.0835, grad_fn=<MeanBackward0>)\n",
      "tensor(0.0867, grad_fn=<MeanBackward0>)\n",
      "tensor(0.0962, grad_fn=<MeanBackward0>)\n",
      "tensor(0.0777, grad_fn=<MeanBackward0>)\n",
      "tensor(0.0903, grad_fn=<MeanBackward0>)\n",
      "tensor(0.0828, grad_fn=<MeanBackward0>)\n",
      "tensor(0.0781, grad_fn=<MeanBackward0>)\n",
      "tensor(0.0778, grad_fn=<MeanBackward0>)\n",
      "tensor(0.0951, grad_fn=<MeanBackward0>)\n",
      "tensor(0.0707, grad_fn=<MeanBackward0>)\n",
      "tensor(0.0812, grad_fn=<MeanBackward0>)\n",
      "tensor(0.0938, grad_fn=<MeanBackward0>)\n",
      "tensor(0.0736, grad_fn=<MeanBackward0>)\n",
      "tensor(0.0822, grad_fn=<MeanBackward0>)\n",
      "tensor(0.0838, grad_fn=<MeanBackward0>)\n",
      "tensor(0.0759, grad_fn=<MeanBackward0>)\n",
      "tensor(0.0698, grad_fn=<MeanBackward0>)\n",
      "tensor(0.0747, grad_fn=<MeanBackward0>)\n",
      "tensor(0.0756, grad_fn=<MeanBackward0>)\n",
      "tensor(0.0684, grad_fn=<MeanBackward0>)\n",
      "tensor(0.0648, grad_fn=<MeanBackward0>)\n",
      "tensor(0.0777, grad_fn=<MeanBackward0>)\n",
      "tensor(0.0795, grad_fn=<MeanBackward0>)\n",
      "tensor(0.0769, grad_fn=<MeanBackward0>)\n",
      "tensor(0.0717, grad_fn=<MeanBackward0>)\n",
      "tensor(0.0652, grad_fn=<MeanBackward0>)\n",
      "tensor(0.0827, grad_fn=<MeanBackward0>)\n",
      "tensor(0.0779, grad_fn=<MeanBackward0>)\n",
      "tensor(0.0831, grad_fn=<MeanBackward0>)\n",
      "tensor(0.0749, grad_fn=<MeanBackward0>)\n",
      "tensor(0.0663, grad_fn=<MeanBackward0>)\n",
      "tensor(0.0841, grad_fn=<MeanBackward0>)\n",
      "tensor(0.0589, grad_fn=<MeanBackward0>)\n",
      "tensor(0.0736, grad_fn=<MeanBackward0>)\n",
      "tensor(0.0655, grad_fn=<MeanBackward0>)\n",
      "tensor(0.0747, grad_fn=<MeanBackward0>)\n",
      "tensor(0.0830, grad_fn=<MeanBackward0>)\n",
      "tensor(0.0656, grad_fn=<MeanBackward0>)\n",
      "tensor(0.0635, grad_fn=<MeanBackward0>)\n",
      "tensor(0.0820, grad_fn=<MeanBackward0>)\n",
      "tensor(0.0607, grad_fn=<MeanBackward0>)\n",
      "tensor(0.0609, grad_fn=<MeanBackward0>)\n",
      "tensor(0.0762, grad_fn=<MeanBackward0>)\n",
      "tensor(0.0579, grad_fn=<MeanBackward0>)\n",
      "tensor(0.0643, grad_fn=<MeanBackward0>)\n",
      "tensor(0.0582, grad_fn=<MeanBackward0>)\n",
      "tensor(0.0577, grad_fn=<MeanBackward0>)\n",
      "tensor(0.0602, grad_fn=<MeanBackward0>)\n",
      "tensor(0.0650, grad_fn=<MeanBackward0>)\n",
      "tensor(0.0727, grad_fn=<MeanBackward0>)\n",
      "tensor(0.0714, grad_fn=<MeanBackward0>)\n",
      "tensor(0.0737, grad_fn=<MeanBackward0>)\n",
      "tensor(0.0673, grad_fn=<MeanBackward0>)\n",
      "tensor(0.0639, grad_fn=<MeanBackward0>)\n",
      "tensor(0.0667, grad_fn=<MeanBackward0>)\n",
      "tensor(0.0593, grad_fn=<MeanBackward0>)\n",
      "tensor(0.0585, grad_fn=<MeanBackward0>)\n",
      "tensor(0.0669, grad_fn=<MeanBackward0>)\n",
      "tensor(0.0666, grad_fn=<MeanBackward0>)\n",
      "tensor(0.0585, grad_fn=<MeanBackward0>)\n",
      "tensor(0.0550, grad_fn=<MeanBackward0>)\n",
      "tensor(0.0719, grad_fn=<MeanBackward0>)\n",
      "tensor(0.0620, grad_fn=<MeanBackward0>)\n",
      "tensor(0.0562, grad_fn=<MeanBackward0>)\n",
      "tensor(0.0566, grad_fn=<MeanBackward0>)\n",
      "tensor(0.0524, grad_fn=<MeanBackward0>)\n",
      "tensor(0.0611, grad_fn=<MeanBackward0>)\n",
      "tensor(0.0773, grad_fn=<MeanBackward0>)\n",
      "tensor(0.0689, grad_fn=<MeanBackward0>)\n",
      "tensor(0.0580, grad_fn=<MeanBackward0>)\n",
      "tensor(0.0699, grad_fn=<MeanBackward0>)\n",
      "tensor(0.0640, grad_fn=<MeanBackward0>)\n",
      "tensor(0.0670, grad_fn=<MeanBackward0>)\n",
      "tensor(0.0685, grad_fn=<MeanBackward0>)\n",
      "tensor(0.0553, grad_fn=<MeanBackward0>)\n",
      "tensor(0.0497, grad_fn=<MeanBackward0>)\n",
      "tensor(0.0463, grad_fn=<MeanBackward0>)\n",
      "tensor(0.0645, grad_fn=<MeanBackward0>)\n",
      "tensor(0.0605, grad_fn=<MeanBackward0>)\n",
      "tensor(0.0565, grad_fn=<MeanBackward0>)\n",
      "tensor(0.0676, grad_fn=<MeanBackward0>)\n",
      "tensor(0.0578, grad_fn=<MeanBackward0>)\n",
      "tensor(0.0562, grad_fn=<MeanBackward0>)\n",
      "tensor(0.0571, grad_fn=<MeanBackward0>)\n",
      "tensor(0.0590, grad_fn=<MeanBackward0>)\n",
      "tensor(0.0634, grad_fn=<MeanBackward0>)\n",
      "tensor(0.0599, grad_fn=<MeanBackward0>)\n",
      "tensor(0.0707, grad_fn=<MeanBackward0>)\n",
      "tensor(0.0592, grad_fn=<MeanBackward0>)\n",
      "tensor(0.0559, grad_fn=<MeanBackward0>)\n",
      "tensor(0.0567, grad_fn=<MeanBackward0>)\n",
      "tensor(0.0587, grad_fn=<MeanBackward0>)\n",
      "tensor(0.0662, grad_fn=<MeanBackward0>)\n",
      "tensor(0.0473, grad_fn=<MeanBackward0>)\n",
      "tensor(0.0469, grad_fn=<MeanBackward0>)\n",
      "tensor(0.0560, grad_fn=<MeanBackward0>)\n",
      "tensor(0.0617, grad_fn=<MeanBackward0>)\n",
      "tensor(0.0612, grad_fn=<MeanBackward0>)\n"
     ]
    },
    {
     "name": "stdout",
     "output_type": "stream",
     "text": [
      "tensor(0.0560, grad_fn=<MeanBackward0>)\n",
      "tensor(0.0506, grad_fn=<MeanBackward0>)\n",
      "tensor(0.0486, grad_fn=<MeanBackward0>)\n",
      "tensor(0.0496, grad_fn=<MeanBackward0>)\n",
      "tensor(0.0639, grad_fn=<MeanBackward0>)\n",
      "tensor(0.0514, grad_fn=<MeanBackward0>)\n",
      "tensor(0.0569, grad_fn=<MeanBackward0>)\n",
      "tensor(0.0538, grad_fn=<MeanBackward0>)\n",
      "tensor(0.0529, grad_fn=<MeanBackward0>)\n",
      "tensor(0.0452, grad_fn=<MeanBackward0>)\n",
      "tensor(0.0718, grad_fn=<MeanBackward0>)\n",
      "tensor(0.0545, grad_fn=<MeanBackward0>)\n",
      "tensor(0.0567, grad_fn=<MeanBackward0>)\n",
      "tensor(0.0526, grad_fn=<MeanBackward0>)\n",
      "tensor(0.0682, grad_fn=<MeanBackward0>)\n",
      "tensor(0.0542, grad_fn=<MeanBackward0>)\n",
      "tensor(0.0438, grad_fn=<MeanBackward0>)\n",
      "tensor(0.0635, grad_fn=<MeanBackward0>)\n",
      "tensor(0.0550, grad_fn=<MeanBackward0>)\n",
      "tensor(0.0564, grad_fn=<MeanBackward0>)\n",
      "tensor(0.0558, grad_fn=<MeanBackward0>)\n",
      "tensor(0.0518, grad_fn=<MeanBackward0>)\n",
      "tensor(0.0520, grad_fn=<MeanBackward0>)\n",
      "tensor(0.0567, grad_fn=<MeanBackward0>)\n",
      "tensor(0.0564, grad_fn=<MeanBackward0>)\n",
      "tensor(0.0539, grad_fn=<MeanBackward0>)\n",
      "tensor(0.0647, grad_fn=<MeanBackward0>)\n",
      "tensor(0.0440, grad_fn=<MeanBackward0>)\n",
      "tensor(0.0536, grad_fn=<MeanBackward0>)\n",
      "tensor(0.0551, grad_fn=<MeanBackward0>)\n",
      "tensor(0.0535, grad_fn=<MeanBackward0>)\n",
      "tensor(0.0543, grad_fn=<MeanBackward0>)\n",
      "tensor(0.0510, grad_fn=<MeanBackward0>)\n",
      "tensor(0.0550, grad_fn=<MeanBackward0>)\n",
      "tensor(0.0491, grad_fn=<MeanBackward0>)\n",
      "tensor(0.0489, grad_fn=<MeanBackward0>)\n",
      "tensor(0.0453, grad_fn=<MeanBackward0>)\n",
      "tensor(0.0573, grad_fn=<MeanBackward0>)\n",
      "tensor(0.0427, grad_fn=<MeanBackward0>)\n",
      "tensor(0.0454, grad_fn=<MeanBackward0>)\n",
      "tensor(0.0485, grad_fn=<MeanBackward0>)\n",
      "tensor(0.0433, grad_fn=<MeanBackward0>)\n",
      "tensor(0.0393, grad_fn=<MeanBackward0>)\n",
      "tensor(0.0407, grad_fn=<MeanBackward0>)\n",
      "tensor(0.0461, grad_fn=<MeanBackward0>)\n",
      "tensor(0.0516, grad_fn=<MeanBackward0>)\n",
      "tensor(0.0499, grad_fn=<MeanBackward0>)\n",
      "tensor(0.0408, grad_fn=<MeanBackward0>)\n",
      "tensor(0.0450, grad_fn=<MeanBackward0>)\n",
      "tensor(0.0443, grad_fn=<MeanBackward0>)\n",
      "tensor(0.0426, grad_fn=<MeanBackward0>)\n",
      "tensor(0.0511, grad_fn=<MeanBackward0>)\n",
      "tensor(0.0414, grad_fn=<MeanBackward0>)\n",
      "tensor(0.0418, grad_fn=<MeanBackward0>)\n",
      "tensor(0.0465, grad_fn=<MeanBackward0>)\n",
      "tensor(0.0448, grad_fn=<MeanBackward0>)\n",
      "tensor(0.0498, grad_fn=<MeanBackward0>)\n",
      "tensor(0.0322, grad_fn=<MeanBackward0>)\n",
      "tensor(0.0477, grad_fn=<MeanBackward0>)\n",
      "tensor(0.0461, grad_fn=<MeanBackward0>)\n",
      "tensor(0.0502, grad_fn=<MeanBackward0>)\n",
      "tensor(0.0479, grad_fn=<MeanBackward0>)\n",
      "tensor(0.0529, grad_fn=<MeanBackward0>)\n",
      "tensor(0.0542, grad_fn=<MeanBackward0>)\n",
      "tensor(0.0443, grad_fn=<MeanBackward0>)\n",
      "tensor(0.0341, grad_fn=<MeanBackward0>)\n",
      "tensor(0.0511, grad_fn=<MeanBackward0>)\n",
      "tensor(0.0420, grad_fn=<MeanBackward0>)\n",
      "tensor(0.0464, grad_fn=<MeanBackward0>)\n",
      "tensor(0.0509, grad_fn=<MeanBackward0>)\n",
      "tensor(0.0520, grad_fn=<MeanBackward0>)\n",
      "tensor(0.0488, grad_fn=<MeanBackward0>)\n",
      "tensor(0.0444, grad_fn=<MeanBackward0>)\n",
      "tensor(0.0479, grad_fn=<MeanBackward0>)\n",
      "tensor(0.0600, grad_fn=<MeanBackward0>)\n",
      "tensor(0.0407, grad_fn=<MeanBackward0>)\n",
      "tensor(0.0488, grad_fn=<MeanBackward0>)\n",
      "tensor(0.0410, grad_fn=<MeanBackward0>)\n",
      "tensor(0.0384, grad_fn=<MeanBackward0>)\n",
      "tensor(0.0360, grad_fn=<MeanBackward0>)\n",
      "tensor(0.0425, grad_fn=<MeanBackward0>)\n",
      "tensor(0.0318, grad_fn=<MeanBackward0>)\n",
      "tensor(0.0447, grad_fn=<MeanBackward0>)\n",
      "tensor(0.0287, grad_fn=<MeanBackward0>)\n",
      "tensor(0.0399, grad_fn=<MeanBackward0>)\n",
      "tensor(0.0418, grad_fn=<MeanBackward0>)\n",
      "tensor(0.0383, grad_fn=<MeanBackward0>)\n",
      "tensor(0.0330, grad_fn=<MeanBackward0>)\n",
      "tensor(0.0347, grad_fn=<MeanBackward0>)\n",
      "tensor(0.0344, grad_fn=<MeanBackward0>)\n",
      "tensor(0.0429, grad_fn=<MeanBackward0>)\n",
      "tensor(0.0392, grad_fn=<MeanBackward0>)\n",
      "tensor(0.0363, grad_fn=<MeanBackward0>)\n",
      "tensor(0.0399, grad_fn=<MeanBackward0>)\n",
      "tensor(0.0384, grad_fn=<MeanBackward0>)\n",
      "tensor(0.0360, grad_fn=<MeanBackward0>)\n",
      "tensor(0.0325, grad_fn=<MeanBackward0>)\n",
      "tensor(0.0392, grad_fn=<MeanBackward0>)\n",
      "tensor(0.0397, grad_fn=<MeanBackward0>)\n",
      "tensor(0.0323, grad_fn=<MeanBackward0>)\n",
      "tensor(0.0346, grad_fn=<MeanBackward0>)\n",
      "tensor(0.0378, grad_fn=<MeanBackward0>)\n",
      "tensor(0.0384, grad_fn=<MeanBackward0>)\n",
      "tensor(0.0312, grad_fn=<MeanBackward0>)\n",
      "tensor(0.0337, grad_fn=<MeanBackward0>)\n",
      "tensor(0.0306, grad_fn=<MeanBackward0>)\n",
      "tensor(0.0415, grad_fn=<MeanBackward0>)\n",
      "tensor(0.0348, grad_fn=<MeanBackward0>)\n",
      "tensor(0.0397, grad_fn=<MeanBackward0>)\n",
      "tensor(0.0394, grad_fn=<MeanBackward0>)\n",
      "tensor(0.0286, grad_fn=<MeanBackward0>)\n",
      "tensor(0.0404, grad_fn=<MeanBackward0>)\n",
      "tensor(0.0252, grad_fn=<MeanBackward0>)\n",
      "tensor(0.0320, grad_fn=<MeanBackward0>)\n",
      "tensor(0.0503, grad_fn=<MeanBackward0>)\n",
      "tensor(0.0376, grad_fn=<MeanBackward0>)\n",
      "tensor(0.0322, grad_fn=<MeanBackward0>)\n",
      "tensor(0.0420, grad_fn=<MeanBackward0>)\n",
      "tensor(0.0385, grad_fn=<MeanBackward0>)\n",
      "tensor(0.0287, grad_fn=<MeanBackward0>)\n",
      "tensor(0.0420, grad_fn=<MeanBackward0>)\n",
      "tensor(0.0317, grad_fn=<MeanBackward0>)\n",
      "tensor(0.0331, grad_fn=<MeanBackward0>)\n",
      "tensor(0.0365, grad_fn=<MeanBackward0>)\n",
      "tensor(0.0321, grad_fn=<MeanBackward0>)\n",
      "tensor(0.0439, grad_fn=<MeanBackward0>)\n",
      "tensor(0.0467, grad_fn=<MeanBackward0>)\n",
      "tensor(0.0337, grad_fn=<MeanBackward0>)\n",
      "tensor(0.0364, grad_fn=<MeanBackward0>)\n",
      "tensor(0.0425, grad_fn=<MeanBackward0>)\n",
      "tensor(0.0325, grad_fn=<MeanBackward0>)\n",
      "tensor(0.0371, grad_fn=<MeanBackward0>)\n",
      "tensor(0.0342, grad_fn=<MeanBackward0>)\n",
      "tensor(0.0406, grad_fn=<MeanBackward0>)\n",
      "tensor(0.0374, grad_fn=<MeanBackward0>)\n",
      "tensor(0.0295, grad_fn=<MeanBackward0>)\n",
      "tensor(0.0316, grad_fn=<MeanBackward0>)\n",
      "tensor(0.0397, grad_fn=<MeanBackward0>)\n",
      "tensor(0.0440, grad_fn=<MeanBackward0>)\n",
      "tensor(0.0257, grad_fn=<MeanBackward0>)\n",
      "tensor(0.0380, grad_fn=<MeanBackward0>)\n",
      "tensor(0.0327, grad_fn=<MeanBackward0>)\n",
      "tensor(0.0301, grad_fn=<MeanBackward0>)\n",
      "tensor(0.0291, grad_fn=<MeanBackward0>)\n",
      "tensor(0.0314, grad_fn=<MeanBackward0>)\n",
      "tensor(0.0365, grad_fn=<MeanBackward0>)\n",
      "tensor(0.0363, grad_fn=<MeanBackward0>)\n",
      "tensor(0.0269, grad_fn=<MeanBackward0>)\n",
      "tensor(0.0233, grad_fn=<MeanBackward0>)\n",
      "tensor(0.0288, grad_fn=<MeanBackward0>)\n",
      "tensor(0.0294, grad_fn=<MeanBackward0>)\n",
      "tensor(0.0335, grad_fn=<MeanBackward0>)\n",
      "tensor(0.0364, grad_fn=<MeanBackward0>)\n",
      "tensor(0.0265, grad_fn=<MeanBackward0>)\n",
      "tensor(0.0244, grad_fn=<MeanBackward0>)\n",
      "tensor(0.0302, grad_fn=<MeanBackward0>)\n",
      "tensor(0.0339, grad_fn=<MeanBackward0>)\n",
      "tensor(0.0301, grad_fn=<MeanBackward0>)\n",
      "tensor(0.0281, grad_fn=<MeanBackward0>)\n",
      "tensor(0.0390, grad_fn=<MeanBackward0>)\n",
      "tensor(0.0341, grad_fn=<MeanBackward0>)\n",
      "tensor(0.0309, grad_fn=<MeanBackward0>)\n",
      "tensor(0.0248, grad_fn=<MeanBackward0>)\n",
      "tensor(0.0291, grad_fn=<MeanBackward0>)\n",
      "tensor(0.0291, grad_fn=<MeanBackward0>)\n",
      "tensor(0.0272, grad_fn=<MeanBackward0>)\n",
      "tensor(0.0266, grad_fn=<MeanBackward0>)\n",
      "tensor(0.0319, grad_fn=<MeanBackward0>)\n",
      "tensor(0.0334, grad_fn=<MeanBackward0>)\n",
      "tensor(0.0285, grad_fn=<MeanBackward0>)\n",
      "tensor(0.0309, grad_fn=<MeanBackward0>)\n",
      "tensor(0.0229, grad_fn=<MeanBackward0>)\n",
      "tensor(0.0297, grad_fn=<MeanBackward0>)\n",
      "tensor(0.0295, grad_fn=<MeanBackward0>)\n",
      "tensor(0.0216, grad_fn=<MeanBackward0>)\n",
      "tensor(0.0267, grad_fn=<MeanBackward0>)\n",
      "tensor(0.0248, grad_fn=<MeanBackward0>)\n",
      "tensor(0.0259, grad_fn=<MeanBackward0>)\n",
      "tensor(0.0317, grad_fn=<MeanBackward0>)\n",
      "tensor(0.0241, grad_fn=<MeanBackward0>)\n",
      "tensor(0.0196, grad_fn=<MeanBackward0>)\n",
      "tensor(0.0270, grad_fn=<MeanBackward0>)\n",
      "tensor(0.0231, grad_fn=<MeanBackward0>)\n",
      "tensor(0.0364, grad_fn=<MeanBackward0>)\n",
      "tensor(0.0271, grad_fn=<MeanBackward0>)\n",
      "tensor(0.0271, grad_fn=<MeanBackward0>)\n",
      "tensor(0.0302, grad_fn=<MeanBackward0>)\n",
      "tensor(0.0233, grad_fn=<MeanBackward0>)\n",
      "tensor(0.0250, grad_fn=<MeanBackward0>)\n",
      "tensor(0.0254, grad_fn=<MeanBackward0>)\n",
      "tensor(0.0254, grad_fn=<MeanBackward0>)\n",
      "tensor(0.0284, grad_fn=<MeanBackward0>)\n",
      "tensor(0.0228, grad_fn=<MeanBackward0>)\n",
      "tensor(0.0320, grad_fn=<MeanBackward0>)\n",
      "tensor(0.0233, grad_fn=<MeanBackward0>)\n",
      "tensor(0.0242, grad_fn=<MeanBackward0>)\n",
      "tensor(0.0266, grad_fn=<MeanBackward0>)\n",
      "tensor(0.0327, grad_fn=<MeanBackward0>)\n",
      "tensor(0.0301, grad_fn=<MeanBackward0>)\n",
      "tensor(0.0194, grad_fn=<MeanBackward0>)\n",
      "tensor(0.0243, grad_fn=<MeanBackward0>)\n",
      "tensor(0.0255, grad_fn=<MeanBackward0>)\n",
      "tensor(0.0273, grad_fn=<MeanBackward0>)\n",
      "tensor(0.0310, grad_fn=<MeanBackward0>)\n",
      "tensor(0.0283, grad_fn=<MeanBackward0>)\n",
      "tensor(0.0330, grad_fn=<MeanBackward0>)\n",
      "tensor(0.0264, grad_fn=<MeanBackward0>)\n",
      "tensor(0.0307, grad_fn=<MeanBackward0>)\n",
      "tensor(0.0266, grad_fn=<MeanBackward0>)\n",
      "tensor(0.0284, grad_fn=<MeanBackward0>)\n",
      "tensor(0.0271, grad_fn=<MeanBackward0>)\n",
      "tensor(0.0247, grad_fn=<MeanBackward0>)\n",
      "tensor(0.0341, grad_fn=<MeanBackward0>)\n",
      "tensor(0.0252, grad_fn=<MeanBackward0>)\n"
     ]
    },
    {
     "name": "stdout",
     "output_type": "stream",
     "text": [
      "tensor(0.0269, grad_fn=<MeanBackward0>)\n",
      "tensor(0.0221, grad_fn=<MeanBackward0>)\n",
      "tensor(0.0244, grad_fn=<MeanBackward0>)\n",
      "tensor(0.0217, grad_fn=<MeanBackward0>)\n",
      "tensor(0.0281, grad_fn=<MeanBackward0>)\n",
      "tensor(0.0285, grad_fn=<MeanBackward0>)\n",
      "tensor(0.0268, grad_fn=<MeanBackward0>)\n",
      "tensor(0.0259, grad_fn=<MeanBackward0>)\n",
      "tensor(0.0251, grad_fn=<MeanBackward0>)\n",
      "tensor(0.0256, grad_fn=<MeanBackward0>)\n",
      "tensor(0.0267, grad_fn=<MeanBackward0>)\n",
      "tensor(0.0254, grad_fn=<MeanBackward0>)\n",
      "tensor(0.0238, grad_fn=<MeanBackward0>)\n",
      "tensor(0.0303, grad_fn=<MeanBackward0>)\n",
      "tensor(0.0227, grad_fn=<MeanBackward0>)\n",
      "tensor(0.0270, grad_fn=<MeanBackward0>)\n",
      "tensor(0.0215, grad_fn=<MeanBackward0>)\n",
      "tensor(0.0244, grad_fn=<MeanBackward0>)\n",
      "tensor(0.0220, grad_fn=<MeanBackward0>)\n",
      "tensor(0.0187, grad_fn=<MeanBackward0>)\n",
      "tensor(0.0222, grad_fn=<MeanBackward0>)\n",
      "tensor(0.0173, grad_fn=<MeanBackward0>)\n",
      "tensor(0.0194, grad_fn=<MeanBackward0>)\n",
      "tensor(0.0210, grad_fn=<MeanBackward0>)\n",
      "tensor(0.0279, grad_fn=<MeanBackward0>)\n",
      "tensor(0.0155, grad_fn=<MeanBackward0>)\n",
      "tensor(0.0190, grad_fn=<MeanBackward0>)\n",
      "tensor(0.0192, grad_fn=<MeanBackward0>)\n",
      "tensor(0.0249, grad_fn=<MeanBackward0>)\n",
      "tensor(0.0250, grad_fn=<MeanBackward0>)\n",
      "tensor(0.0278, grad_fn=<MeanBackward0>)\n",
      "tensor(0.0285, grad_fn=<MeanBackward0>)\n",
      "tensor(0.0237, grad_fn=<MeanBackward0>)\n",
      "tensor(0.0229, grad_fn=<MeanBackward0>)\n",
      "tensor(0.0288, grad_fn=<MeanBackward0>)\n",
      "tensor(0.0251, grad_fn=<MeanBackward0>)\n",
      "tensor(0.0260, grad_fn=<MeanBackward0>)\n",
      "tensor(0.0230, grad_fn=<MeanBackward0>)\n",
      "tensor(0.0229, grad_fn=<MeanBackward0>)\n",
      "tensor(0.0229, grad_fn=<MeanBackward0>)\n",
      "tensor(0.0138, grad_fn=<MeanBackward0>)\n",
      "tensor(0.0288, grad_fn=<MeanBackward0>)\n",
      "tensor(0.0210, grad_fn=<MeanBackward0>)\n",
      "tensor(0.0350, grad_fn=<MeanBackward0>)\n",
      "tensor(0.0212, grad_fn=<MeanBackward0>)\n",
      "tensor(0.0313, grad_fn=<MeanBackward0>)\n",
      "tensor(0.0242, grad_fn=<MeanBackward0>)\n",
      "tensor(0.0255, grad_fn=<MeanBackward0>)\n",
      "tensor(0.0252, grad_fn=<MeanBackward0>)\n",
      "tensor(0.0259, grad_fn=<MeanBackward0>)\n",
      "tensor(0.0337, grad_fn=<MeanBackward0>)\n",
      "tensor(0.0270, grad_fn=<MeanBackward0>)\n",
      "tensor(0.0308, grad_fn=<MeanBackward0>)\n",
      "tensor(0.0208, grad_fn=<MeanBackward0>)\n",
      "tensor(0.0259, grad_fn=<MeanBackward0>)\n",
      "tensor(0.0234, grad_fn=<MeanBackward0>)\n",
      "tensor(0.0244, grad_fn=<MeanBackward0>)\n",
      "tensor(0.0229, grad_fn=<MeanBackward0>)\n",
      "tensor(0.0206, grad_fn=<MeanBackward0>)\n",
      "tensor(0.0256, grad_fn=<MeanBackward0>)\n",
      "tensor(0.0259, grad_fn=<MeanBackward0>)\n",
      "tensor(0.0241, grad_fn=<MeanBackward0>)\n",
      "tensor(0.0132, grad_fn=<MeanBackward0>)\n",
      "tensor(0.0233, grad_fn=<MeanBackward0>)\n",
      "tensor(0.0169, grad_fn=<MeanBackward0>)\n",
      "tensor(0.0211, grad_fn=<MeanBackward0>)\n",
      "tensor(0.0265, grad_fn=<MeanBackward0>)\n",
      "tensor(0.0196, grad_fn=<MeanBackward0>)\n",
      "tensor(0.0221, grad_fn=<MeanBackward0>)\n",
      "tensor(0.0238, grad_fn=<MeanBackward0>)\n",
      "tensor(0.0192, grad_fn=<MeanBackward0>)\n",
      "tensor(0.0222, grad_fn=<MeanBackward0>)\n",
      "tensor(0.0173, grad_fn=<MeanBackward0>)\n",
      "tensor(0.0219, grad_fn=<MeanBackward0>)\n",
      "tensor(0.0219, grad_fn=<MeanBackward0>)\n",
      "tensor(0.0199, grad_fn=<MeanBackward0>)\n",
      "tensor(0.0212, grad_fn=<MeanBackward0>)\n",
      "tensor(0.0196, grad_fn=<MeanBackward0>)\n",
      "tensor(0.0230, grad_fn=<MeanBackward0>)\n",
      "tensor(0.0185, grad_fn=<MeanBackward0>)\n",
      "tensor(0.0207, grad_fn=<MeanBackward0>)\n",
      "tensor(0.0204, grad_fn=<MeanBackward0>)\n",
      "tensor(0.0149, grad_fn=<MeanBackward0>)\n",
      "tensor(0.0242, grad_fn=<MeanBackward0>)\n",
      "tensor(0.0218, grad_fn=<MeanBackward0>)\n",
      "tensor(0.0215, grad_fn=<MeanBackward0>)\n",
      "tensor(0.0234, grad_fn=<MeanBackward0>)\n",
      "tensor(0.0271, grad_fn=<MeanBackward0>)\n",
      "tensor(0.0226, grad_fn=<MeanBackward0>)\n",
      "tensor(0.0198, grad_fn=<MeanBackward0>)\n",
      "tensor(0.0184, grad_fn=<MeanBackward0>)\n",
      "tensor(0.0230, grad_fn=<MeanBackward0>)\n",
      "tensor(0.0207, grad_fn=<MeanBackward0>)\n",
      "tensor(0.0207, grad_fn=<MeanBackward0>)\n",
      "tensor(0.0229, grad_fn=<MeanBackward0>)\n",
      "tensor(0.0182, grad_fn=<MeanBackward0>)\n",
      "tensor(0.0237, grad_fn=<MeanBackward0>)\n",
      "tensor(0.0209, grad_fn=<MeanBackward0>)\n",
      "tensor(0.0202, grad_fn=<MeanBackward0>)\n",
      "tensor(0.0206, grad_fn=<MeanBackward0>)\n",
      "tensor(0.0214, grad_fn=<MeanBackward0>)\n",
      "tensor(0.0183, grad_fn=<MeanBackward0>)\n",
      "tensor(0.0204, grad_fn=<MeanBackward0>)\n",
      "tensor(0.0255, grad_fn=<MeanBackward0>)\n",
      "tensor(0.0184, grad_fn=<MeanBackward0>)\n",
      "tensor(0.0232, grad_fn=<MeanBackward0>)\n",
      "tensor(0.0215, grad_fn=<MeanBackward0>)\n",
      "tensor(0.0202, grad_fn=<MeanBackward0>)\n",
      "tensor(0.0187, grad_fn=<MeanBackward0>)\n",
      "tensor(0.0206, grad_fn=<MeanBackward0>)\n",
      "tensor(0.0201, grad_fn=<MeanBackward0>)\n",
      "tensor(0.0191, grad_fn=<MeanBackward0>)\n",
      "tensor(0.0188, grad_fn=<MeanBackward0>)\n",
      "tensor(0.0188, grad_fn=<MeanBackward0>)\n",
      "tensor(0.0240, grad_fn=<MeanBackward0>)\n",
      "tensor(0.0234, grad_fn=<MeanBackward0>)\n",
      "tensor(0.0200, grad_fn=<MeanBackward0>)\n",
      "tensor(0.0221, grad_fn=<MeanBackward0>)\n",
      "tensor(0.0220, grad_fn=<MeanBackward0>)\n",
      "tensor(0.0251, grad_fn=<MeanBackward0>)\n",
      "tensor(0.0231, grad_fn=<MeanBackward0>)\n",
      "tensor(0.0237, grad_fn=<MeanBackward0>)\n",
      "tensor(0.0253, grad_fn=<MeanBackward0>)\n",
      "tensor(0.0214, grad_fn=<MeanBackward0>)\n",
      "tensor(0.0253, grad_fn=<MeanBackward0>)\n",
      "tensor(0.0220, grad_fn=<MeanBackward0>)\n",
      "tensor(0.0220, grad_fn=<MeanBackward0>)\n",
      "tensor(0.0190, grad_fn=<MeanBackward0>)\n",
      "tensor(0.0253, grad_fn=<MeanBackward0>)\n",
      "tensor(0.0232, grad_fn=<MeanBackward0>)\n",
      "tensor(0.0183, grad_fn=<MeanBackward0>)\n",
      "tensor(0.0235, grad_fn=<MeanBackward0>)\n",
      "tensor(0.0182, grad_fn=<MeanBackward0>)\n",
      "tensor(0.0159, grad_fn=<MeanBackward0>)\n",
      "tensor(0.0212, grad_fn=<MeanBackward0>)\n",
      "tensor(0.0183, grad_fn=<MeanBackward0>)\n",
      "tensor(0.0175, grad_fn=<MeanBackward0>)\n",
      "tensor(0.0134, grad_fn=<MeanBackward0>)\n",
      "tensor(0.0185, grad_fn=<MeanBackward0>)\n",
      "tensor(0.0202, grad_fn=<MeanBackward0>)\n",
      "tensor(0.0222, grad_fn=<MeanBackward0>)\n",
      "tensor(0.0182, grad_fn=<MeanBackward0>)\n",
      "tensor(0.0173, grad_fn=<MeanBackward0>)\n",
      "tensor(0.0188, grad_fn=<MeanBackward0>)\n",
      "tensor(0.0146, grad_fn=<MeanBackward0>)\n",
      "tensor(0.0146, grad_fn=<MeanBackward0>)\n",
      "tensor(0.0213, grad_fn=<MeanBackward0>)\n",
      "tensor(0.0185, grad_fn=<MeanBackward0>)\n",
      "tensor(0.0262, grad_fn=<MeanBackward0>)\n",
      "tensor(0.0184, grad_fn=<MeanBackward0>)\n",
      "tensor(0.0240, grad_fn=<MeanBackward0>)\n",
      "tensor(0.0170, grad_fn=<MeanBackward0>)\n",
      "tensor(0.0165, grad_fn=<MeanBackward0>)\n",
      "tensor(0.0165, grad_fn=<MeanBackward0>)\n",
      "tensor(0.0166, grad_fn=<MeanBackward0>)\n",
      "tensor(0.0181, grad_fn=<MeanBackward0>)\n",
      "tensor(0.0152, grad_fn=<MeanBackward0>)\n",
      "tensor(0.0224, grad_fn=<MeanBackward0>)\n",
      "tensor(0.0182, grad_fn=<MeanBackward0>)\n",
      "tensor(0.0179, grad_fn=<MeanBackward0>)\n",
      "tensor(0.0144, grad_fn=<MeanBackward0>)\n",
      "tensor(0.0219, grad_fn=<MeanBackward0>)\n",
      "tensor(0.0162, grad_fn=<MeanBackward0>)\n",
      "tensor(0.0184, grad_fn=<MeanBackward0>)\n",
      "tensor(0.0162, grad_fn=<MeanBackward0>)\n",
      "tensor(0.0195, grad_fn=<MeanBackward0>)\n",
      "tensor(0.0182, grad_fn=<MeanBackward0>)\n",
      "tensor(0.0184, grad_fn=<MeanBackward0>)\n",
      "tensor(0.0204, grad_fn=<MeanBackward0>)\n",
      "tensor(0.0209, grad_fn=<MeanBackward0>)\n",
      "tensor(0.0174, grad_fn=<MeanBackward0>)\n",
      "tensor(0.0211, grad_fn=<MeanBackward0>)\n",
      "tensor(0.0226, grad_fn=<MeanBackward0>)\n",
      "tensor(0.0203, grad_fn=<MeanBackward0>)\n",
      "tensor(0.0151, grad_fn=<MeanBackward0>)\n",
      "tensor(0.0186, grad_fn=<MeanBackward0>)\n",
      "tensor(0.0222, grad_fn=<MeanBackward0>)\n",
      "tensor(0.0162, grad_fn=<MeanBackward0>)\n",
      "tensor(0.0167, grad_fn=<MeanBackward0>)\n",
      "tensor(0.0203, grad_fn=<MeanBackward0>)\n",
      "tensor(0.0204, grad_fn=<MeanBackward0>)\n",
      "tensor(0.0130, grad_fn=<MeanBackward0>)\n",
      "tensor(0.0181, grad_fn=<MeanBackward0>)\n",
      "tensor(0.0198, grad_fn=<MeanBackward0>)\n",
      "tensor(0.0140, grad_fn=<MeanBackward0>)\n",
      "tensor(0.0201, grad_fn=<MeanBackward0>)\n",
      "tensor(0.0168, grad_fn=<MeanBackward0>)\n",
      "tensor(0.0145, grad_fn=<MeanBackward0>)\n",
      "tensor(0.0144, grad_fn=<MeanBackward0>)\n",
      "tensor(0.0140, grad_fn=<MeanBackward0>)\n",
      "tensor(0.0209, grad_fn=<MeanBackward0>)\n",
      "tensor(0.0195, grad_fn=<MeanBackward0>)\n",
      "tensor(0.0222, grad_fn=<MeanBackward0>)\n",
      "tensor(0.0178, grad_fn=<MeanBackward0>)\n",
      "tensor(0.0198, grad_fn=<MeanBackward0>)\n",
      "tensor(0.0186, grad_fn=<MeanBackward0>)\n",
      "tensor(0.0126, grad_fn=<MeanBackward0>)\n",
      "tensor(0.0180, grad_fn=<MeanBackward0>)\n",
      "tensor(0.0123, grad_fn=<MeanBackward0>)\n",
      "tensor(0.0201, grad_fn=<MeanBackward0>)\n",
      "tensor(0.0153, grad_fn=<MeanBackward0>)\n",
      "tensor(0.0206, grad_fn=<MeanBackward0>)\n",
      "tensor(0.0166, grad_fn=<MeanBackward0>)\n",
      "tensor(0.0150, grad_fn=<MeanBackward0>)\n",
      "tensor(0.0169, grad_fn=<MeanBackward0>)\n",
      "tensor(0.0193, grad_fn=<MeanBackward0>)\n",
      "tensor(0.0198, grad_fn=<MeanBackward0>)\n",
      "tensor(0.0169, grad_fn=<MeanBackward0>)\n",
      "tensor(0.0166, grad_fn=<MeanBackward0>)\n",
      "tensor(0.0174, grad_fn=<MeanBackward0>)\n",
      "tensor(0.0148, grad_fn=<MeanBackward0>)\n",
      "tensor(0.0149, grad_fn=<MeanBackward0>)\n",
      "tensor(0.0144, grad_fn=<MeanBackward0>)\n",
      "tensor(0.0183, grad_fn=<MeanBackward0>)\n",
      "tensor(0.0190, grad_fn=<MeanBackward0>)\n",
      "tensor(0.0141, grad_fn=<MeanBackward0>)\n",
      "tensor(0.0147, grad_fn=<MeanBackward0>)\n",
      "tensor(0.0155, grad_fn=<MeanBackward0>)\n",
      "tensor(0.0140, grad_fn=<MeanBackward0>)\n",
      "tensor(0.0164, grad_fn=<MeanBackward0>)\n",
      "tensor(0.0141, grad_fn=<MeanBackward0>)\n",
      "tensor(0.0162, grad_fn=<MeanBackward0>)\n",
      "tensor(0.0199, grad_fn=<MeanBackward0>)\n",
      "tensor(0.0122, grad_fn=<MeanBackward0>)\n",
      "tensor(0.0142, grad_fn=<MeanBackward0>)\n",
      "tensor(0.0145, grad_fn=<MeanBackward0>)\n",
      "tensor(0.0124, grad_fn=<MeanBackward0>)\n",
      "tensor(0.0178, grad_fn=<MeanBackward0>)\n",
      "tensor(0.0166, grad_fn=<MeanBackward0>)\n",
      "tensor(0.0163, grad_fn=<MeanBackward0>)\n",
      "tensor(0.0155, grad_fn=<MeanBackward0>)\n",
      "tensor(0.0167, grad_fn=<MeanBackward0>)\n",
      "tensor(0.0188, grad_fn=<MeanBackward0>)\n",
      "tensor(0.0187, grad_fn=<MeanBackward0>)\n",
      "tensor(0.0118, grad_fn=<MeanBackward0>)\n",
      "tensor(0.0174, grad_fn=<MeanBackward0>)\n",
      "tensor(0.0185, grad_fn=<MeanBackward0>)\n",
      "tensor(0.0191, grad_fn=<MeanBackward0>)\n",
      "tensor(0.0145, grad_fn=<MeanBackward0>)\n",
      "tensor(0.0103, grad_fn=<MeanBackward0>)\n",
      "tensor(0.0134, grad_fn=<MeanBackward0>)\n",
      "tensor(0.0132, grad_fn=<MeanBackward0>)\n",
      "tensor(0.0170, grad_fn=<MeanBackward0>)\n",
      "tensor(0.0162, grad_fn=<MeanBackward0>)\n",
      "tensor(0.0154, grad_fn=<MeanBackward0>)\n",
      "tensor(0.0122, grad_fn=<MeanBackward0>)\n",
      "tensor(0.0127, grad_fn=<MeanBackward0>)\n",
      "tensor(0.0149, grad_fn=<MeanBackward0>)\n",
      "tensor(0.0093, grad_fn=<MeanBackward0>)\n",
      "tensor(0.0185, grad_fn=<MeanBackward0>)\n",
      "tensor(0.0143, grad_fn=<MeanBackward0>)\n",
      "tensor(0.0183, grad_fn=<MeanBackward0>)\n",
      "tensor(0.0107, grad_fn=<MeanBackward0>)\n",
      "tensor(0.0112, grad_fn=<MeanBackward0>)\n",
      "tensor(0.0154, grad_fn=<MeanBackward0>)\n",
      "tensor(0.0161, grad_fn=<MeanBackward0>)\n",
      "tensor(0.0140, grad_fn=<MeanBackward0>)\n"
     ]
    },
    {
     "name": "stdout",
     "output_type": "stream",
     "text": [
      "tensor(0.0110, grad_fn=<MeanBackward0>)\n",
      "tensor(0.0149, grad_fn=<MeanBackward0>)\n",
      "tensor(0.0161, grad_fn=<MeanBackward0>)\n",
      "tensor(0.0140, grad_fn=<MeanBackward0>)\n",
      "tensor(0.0143, grad_fn=<MeanBackward0>)\n",
      "tensor(0.0182, grad_fn=<MeanBackward0>)\n",
      "tensor(0.0170, grad_fn=<MeanBackward0>)\n",
      "tensor(0.0185, grad_fn=<MeanBackward0>)\n",
      "tensor(0.0149, grad_fn=<MeanBackward0>)\n",
      "tensor(0.0169, grad_fn=<MeanBackward0>)\n",
      "tensor(0.0175, grad_fn=<MeanBackward0>)\n",
      "tensor(0.0132, grad_fn=<MeanBackward0>)\n",
      "tensor(0.0155, grad_fn=<MeanBackward0>)\n",
      "tensor(0.0161, grad_fn=<MeanBackward0>)\n",
      "tensor(0.0155, grad_fn=<MeanBackward0>)\n",
      "tensor(0.0128, grad_fn=<MeanBackward0>)\n",
      "tensor(0.0146, grad_fn=<MeanBackward0>)\n",
      "tensor(0.0145, grad_fn=<MeanBackward0>)\n",
      "tensor(0.0201, grad_fn=<MeanBackward0>)\n",
      "tensor(0.0101, grad_fn=<MeanBackward0>)\n",
      "tensor(0.0194, grad_fn=<MeanBackward0>)\n",
      "tensor(0.0149, grad_fn=<MeanBackward0>)\n",
      "tensor(0.0158, grad_fn=<MeanBackward0>)\n",
      "tensor(0.0167, grad_fn=<MeanBackward0>)\n",
      "tensor(0.0106, grad_fn=<MeanBackward0>)\n",
      "tensor(0.0274, grad_fn=<MeanBackward0>)\n",
      "tensor(0.0132, grad_fn=<MeanBackward0>)\n",
      "tensor(0.0177, grad_fn=<MeanBackward0>)\n",
      "tensor(0.0105, grad_fn=<MeanBackward0>)\n",
      "tensor(0.0103, grad_fn=<MeanBackward0>)\n",
      "tensor(0.0134, grad_fn=<MeanBackward0>)\n",
      "tensor(0.0089, grad_fn=<MeanBackward0>)\n",
      "tensor(0.0129, grad_fn=<MeanBackward0>)\n",
      "tensor(0.0119, grad_fn=<MeanBackward0>)\n",
      "tensor(0.0127, grad_fn=<MeanBackward0>)\n",
      "tensor(0.0129, grad_fn=<MeanBackward0>)\n",
      "tensor(0.0119, grad_fn=<MeanBackward0>)\n",
      "tensor(0.0107, grad_fn=<MeanBackward0>)\n",
      "tensor(0.0119, grad_fn=<MeanBackward0>)\n",
      "tensor(0.0137, grad_fn=<MeanBackward0>)\n",
      "tensor(0.0138, grad_fn=<MeanBackward0>)\n",
      "tensor(0.0144, grad_fn=<MeanBackward0>)\n",
      "tensor(0.0131, grad_fn=<MeanBackward0>)\n",
      "tensor(0.0157, grad_fn=<MeanBackward0>)\n",
      "tensor(0.0089, grad_fn=<MeanBackward0>)\n",
      "tensor(0.0091, grad_fn=<MeanBackward0>)\n",
      "tensor(0.0124, grad_fn=<MeanBackward0>)\n",
      "tensor(0.0139, grad_fn=<MeanBackward0>)\n",
      "tensor(0.0118, grad_fn=<MeanBackward0>)\n",
      "tensor(0.0147, grad_fn=<MeanBackward0>)\n",
      "tensor(0.0106, grad_fn=<MeanBackward0>)\n",
      "tensor(0.0137, grad_fn=<MeanBackward0>)\n",
      "tensor(0.0131, grad_fn=<MeanBackward0>)\n",
      "tensor(0.0131, grad_fn=<MeanBackward0>)\n",
      "tensor(0.0111, grad_fn=<MeanBackward0>)\n",
      "tensor(0.0124, grad_fn=<MeanBackward0>)\n",
      "tensor(0.0129, grad_fn=<MeanBackward0>)\n",
      "tensor(0.0133, grad_fn=<MeanBackward0>)\n",
      "tensor(0.0137, grad_fn=<MeanBackward0>)\n",
      "tensor(0.0107, grad_fn=<MeanBackward0>)\n",
      "tensor(0.0112, grad_fn=<MeanBackward0>)\n",
      "tensor(0.0107, grad_fn=<MeanBackward0>)\n",
      "tensor(0.0130, grad_fn=<MeanBackward0>)\n",
      "tensor(0.0136, grad_fn=<MeanBackward0>)\n",
      "tensor(0.0129, grad_fn=<MeanBackward0>)\n",
      "tensor(0.0117, grad_fn=<MeanBackward0>)\n",
      "tensor(0.0137, grad_fn=<MeanBackward0>)\n",
      "tensor(0.0143, grad_fn=<MeanBackward0>)\n",
      "tensor(0.0146, grad_fn=<MeanBackward0>)\n",
      "tensor(0.0163, grad_fn=<MeanBackward0>)\n",
      "tensor(0.0115, grad_fn=<MeanBackward0>)\n",
      "tensor(0.0156, grad_fn=<MeanBackward0>)\n",
      "tensor(0.0167, grad_fn=<MeanBackward0>)\n",
      "tensor(0.0112, grad_fn=<MeanBackward0>)\n",
      "tensor(0.0189, grad_fn=<MeanBackward0>)\n",
      "tensor(0.0092, grad_fn=<MeanBackward0>)\n",
      "tensor(0.0197, grad_fn=<MeanBackward0>)\n",
      "tensor(0.0137, grad_fn=<MeanBackward0>)\n",
      "tensor(0.0158, grad_fn=<MeanBackward0>)\n",
      "tensor(0.0105, grad_fn=<MeanBackward0>)\n",
      "tensor(0.0146, grad_fn=<MeanBackward0>)\n",
      "tensor(0.0125, grad_fn=<MeanBackward0>)\n",
      "tensor(0.0100, grad_fn=<MeanBackward0>)\n",
      "tensor(0.0143, grad_fn=<MeanBackward0>)\n",
      "tensor(0.0119, grad_fn=<MeanBackward0>)\n",
      "tensor(0.0123, grad_fn=<MeanBackward0>)\n",
      "tensor(0.0111, grad_fn=<MeanBackward0>)\n",
      "tensor(0.0137, grad_fn=<MeanBackward0>)\n",
      "tensor(0.0125, grad_fn=<MeanBackward0>)\n",
      "tensor(0.0119, grad_fn=<MeanBackward0>)\n",
      "tensor(0.0104, grad_fn=<MeanBackward0>)\n",
      "tensor(0.0166, grad_fn=<MeanBackward0>)\n",
      "tensor(0.0096, grad_fn=<MeanBackward0>)\n",
      "tensor(0.0101, grad_fn=<MeanBackward0>)\n",
      "tensor(0.0097, grad_fn=<MeanBackward0>)\n",
      "tensor(0.0128, grad_fn=<MeanBackward0>)\n",
      "tensor(0.0126, grad_fn=<MeanBackward0>)\n",
      "tensor(0.0148, grad_fn=<MeanBackward0>)\n",
      "tensor(0.0172, grad_fn=<MeanBackward0>)\n",
      "tensor(0.0134, grad_fn=<MeanBackward0>)\n",
      "tensor(0.0124, grad_fn=<MeanBackward0>)\n",
      "tensor(0.0108, grad_fn=<MeanBackward0>)\n",
      "tensor(0.0142, grad_fn=<MeanBackward0>)\n",
      "tensor(0.0108, grad_fn=<MeanBackward0>)\n",
      "tensor(0.0137, grad_fn=<MeanBackward0>)\n",
      "tensor(0.0105, grad_fn=<MeanBackward0>)\n",
      "tensor(0.0123, grad_fn=<MeanBackward0>)\n",
      "tensor(0.0124, grad_fn=<MeanBackward0>)\n",
      "tensor(0.0152, grad_fn=<MeanBackward0>)\n",
      "tensor(0.0120, grad_fn=<MeanBackward0>)\n",
      "tensor(0.0138, grad_fn=<MeanBackward0>)\n",
      "tensor(0.0125, grad_fn=<MeanBackward0>)\n",
      "tensor(0.0110, grad_fn=<MeanBackward0>)\n",
      "tensor(0.0080, grad_fn=<MeanBackward0>)\n",
      "tensor(0.0101, grad_fn=<MeanBackward0>)\n",
      "tensor(0.0139, grad_fn=<MeanBackward0>)\n",
      "tensor(0.0122, grad_fn=<MeanBackward0>)\n",
      "tensor(0.0082, grad_fn=<MeanBackward0>)\n",
      "tensor(0.0144, grad_fn=<MeanBackward0>)\n",
      "tensor(0.0109, grad_fn=<MeanBackward0>)\n",
      "tensor(0.0109, grad_fn=<MeanBackward0>)\n",
      "tensor(0.0116, grad_fn=<MeanBackward0>)\n",
      "tensor(0.0095, grad_fn=<MeanBackward0>)\n",
      "tensor(0.0136, grad_fn=<MeanBackward0>)\n",
      "tensor(0.0095, grad_fn=<MeanBackward0>)\n",
      "tensor(0.0098, grad_fn=<MeanBackward0>)\n",
      "tensor(0.0115, grad_fn=<MeanBackward0>)\n",
      "tensor(0.0099, grad_fn=<MeanBackward0>)\n",
      "tensor(0.0103, grad_fn=<MeanBackward0>)\n",
      "tensor(0.0088, grad_fn=<MeanBackward0>)\n",
      "tensor(0.0101, grad_fn=<MeanBackward0>)\n",
      "tensor(0.0077, grad_fn=<MeanBackward0>)\n",
      "tensor(0.0093, grad_fn=<MeanBackward0>)\n",
      "tensor(0.0082, grad_fn=<MeanBackward0>)\n",
      "tensor(0.0119, grad_fn=<MeanBackward0>)\n",
      "tensor(0.0069, grad_fn=<MeanBackward0>)\n",
      "tensor(0.0061, grad_fn=<MeanBackward0>)\n",
      "tensor(0.0075, grad_fn=<MeanBackward0>)\n",
      "tensor(0.0133, grad_fn=<MeanBackward0>)\n",
      "tensor(0.0112, grad_fn=<MeanBackward0>)\n",
      "tensor(0.0136, grad_fn=<MeanBackward0>)\n",
      "tensor(0.0100, grad_fn=<MeanBackward0>)\n",
      "tensor(0.0101, grad_fn=<MeanBackward0>)\n",
      "tensor(0.0116, grad_fn=<MeanBackward0>)\n",
      "tensor(0.0136, grad_fn=<MeanBackward0>)\n",
      "tensor(0.0099, grad_fn=<MeanBackward0>)\n",
      "tensor(0.0127, grad_fn=<MeanBackward0>)\n",
      "tensor(0.0139, grad_fn=<MeanBackward0>)\n",
      "tensor(0.0093, grad_fn=<MeanBackward0>)\n",
      "tensor(0.0142, grad_fn=<MeanBackward0>)\n",
      "tensor(0.0119, grad_fn=<MeanBackward0>)\n",
      "tensor(0.0093, grad_fn=<MeanBackward0>)\n",
      "tensor(0.0061, grad_fn=<MeanBackward0>)\n",
      "tensor(0.0122, grad_fn=<MeanBackward0>)\n",
      "tensor(0.0127, grad_fn=<MeanBackward0>)\n",
      "tensor(0.0081, grad_fn=<MeanBackward0>)\n",
      "tensor(0.0115, grad_fn=<MeanBackward0>)\n",
      "tensor(0.0114, grad_fn=<MeanBackward0>)\n",
      "tensor(0.0111, grad_fn=<MeanBackward0>)\n",
      "tensor(0.0071, grad_fn=<MeanBackward0>)\n",
      "tensor(0.0075, grad_fn=<MeanBackward0>)\n",
      "tensor(0.0117, grad_fn=<MeanBackward0>)\n",
      "tensor(0.0085, grad_fn=<MeanBackward0>)\n",
      "tensor(0.0166, grad_fn=<MeanBackward0>)\n",
      "tensor(0.0074, grad_fn=<MeanBackward0>)\n",
      "tensor(0.0114, grad_fn=<MeanBackward0>)\n",
      "tensor(0.0094, grad_fn=<MeanBackward0>)\n",
      "tensor(0.0110, grad_fn=<MeanBackward0>)\n",
      "tensor(0.0084, grad_fn=<MeanBackward0>)\n",
      "tensor(0.0153, grad_fn=<MeanBackward0>)\n",
      "tensor(0.0136, grad_fn=<MeanBackward0>)\n",
      "tensor(0.0104, grad_fn=<MeanBackward0>)\n",
      "tensor(0.0115, grad_fn=<MeanBackward0>)\n",
      "tensor(0.0087, grad_fn=<MeanBackward0>)\n",
      "tensor(0.0144, grad_fn=<MeanBackward0>)\n",
      "tensor(0.0069, grad_fn=<MeanBackward0>)\n",
      "tensor(0.0133, grad_fn=<MeanBackward0>)\n",
      "tensor(0.0072, grad_fn=<MeanBackward0>)\n",
      "tensor(0.0096, grad_fn=<MeanBackward0>)\n",
      "tensor(0.0124, grad_fn=<MeanBackward0>)\n",
      "tensor(0.0096, grad_fn=<MeanBackward0>)\n",
      "tensor(0.0105, grad_fn=<MeanBackward0>)\n",
      "tensor(0.0060, grad_fn=<MeanBackward0>)\n",
      "tensor(0.0137, grad_fn=<MeanBackward0>)\n",
      "tensor(0.0114, grad_fn=<MeanBackward0>)\n",
      "tensor(0.0074, grad_fn=<MeanBackward0>)\n",
      "tensor(0.0144, grad_fn=<MeanBackward0>)\n",
      "tensor(0.0081, grad_fn=<MeanBackward0>)\n",
      "tensor(0.0152, grad_fn=<MeanBackward0>)\n",
      "tensor(0.0084, grad_fn=<MeanBackward0>)\n",
      "tensor(0.0217, grad_fn=<MeanBackward0>)\n",
      "tensor(0.0064, grad_fn=<MeanBackward0>)\n",
      "tensor(0.0131, grad_fn=<MeanBackward0>)\n",
      "tensor(0.0152, grad_fn=<MeanBackward0>)\n",
      "tensor(0.0097, grad_fn=<MeanBackward0>)\n",
      "tensor(0.0071, grad_fn=<MeanBackward0>)\n",
      "tensor(0.0132, grad_fn=<MeanBackward0>)\n",
      "tensor(0.0117, grad_fn=<MeanBackward0>)\n",
      "tensor(0.0082, grad_fn=<MeanBackward0>)\n",
      "tensor(0.0094, grad_fn=<MeanBackward0>)\n",
      "tensor(0.0081, grad_fn=<MeanBackward0>)\n",
      "tensor(0.0105, grad_fn=<MeanBackward0>)\n",
      "tensor(0.0112, grad_fn=<MeanBackward0>)\n",
      "tensor(0.0115, grad_fn=<MeanBackward0>)\n",
      "tensor(0.0094, grad_fn=<MeanBackward0>)\n",
      "tensor(0.0142, grad_fn=<MeanBackward0>)\n",
      "tensor(0.0083, grad_fn=<MeanBackward0>)\n",
      "tensor(0.0171, grad_fn=<MeanBackward0>)\n",
      "tensor(0.0072, grad_fn=<MeanBackward0>)\n",
      "tensor(0.0134, grad_fn=<MeanBackward0>)\n",
      "tensor(0.0116, grad_fn=<MeanBackward0>)\n",
      "tensor(0.0098, grad_fn=<MeanBackward0>)\n",
      "tensor(0.0128, grad_fn=<MeanBackward0>)\n",
      "tensor(0.0094, grad_fn=<MeanBackward0>)\n",
      "tensor(0.0117, grad_fn=<MeanBackward0>)\n",
      "tensor(0.0083, grad_fn=<MeanBackward0>)\n",
      "tensor(0.0052, grad_fn=<MeanBackward0>)\n",
      "tensor(0.0092, grad_fn=<MeanBackward0>)\n",
      "tensor(0.0086, grad_fn=<MeanBackward0>)\n",
      "tensor(0.0104, grad_fn=<MeanBackward0>)\n",
      "tensor(0.0105, grad_fn=<MeanBackward0>)\n",
      "tensor(0.0112, grad_fn=<MeanBackward0>)\n",
      "tensor(0.0073, grad_fn=<MeanBackward0>)\n",
      "tensor(0.0071, grad_fn=<MeanBackward0>)\n",
      "tensor(0.0129, grad_fn=<MeanBackward0>)\n",
      "tensor(0.0103, grad_fn=<MeanBackward0>)\n",
      "tensor(0.0081, grad_fn=<MeanBackward0>)\n",
      "tensor(0.0108, grad_fn=<MeanBackward0>)\n",
      "tensor(0.0096, grad_fn=<MeanBackward0>)\n",
      "tensor(0.0105, grad_fn=<MeanBackward0>)\n",
      "tensor(0.0094, grad_fn=<MeanBackward0>)\n",
      "tensor(0.0083, grad_fn=<MeanBackward0>)\n",
      "tensor(0.0087, grad_fn=<MeanBackward0>)\n",
      "tensor(0.0084, grad_fn=<MeanBackward0>)\n",
      "tensor(0.0110, grad_fn=<MeanBackward0>)\n",
      "tensor(0.0087, grad_fn=<MeanBackward0>)\n"
     ]
    },
    {
     "name": "stdout",
     "output_type": "stream",
     "text": [
      "tensor(0.0123, grad_fn=<MeanBackward0>)\n",
      "tensor(0.0071, grad_fn=<MeanBackward0>)\n",
      "tensor(0.0059, grad_fn=<MeanBackward0>)\n",
      "tensor(0.0070, grad_fn=<MeanBackward0>)\n",
      "tensor(0.0106, grad_fn=<MeanBackward0>)\n",
      "tensor(0.0090, grad_fn=<MeanBackward0>)\n",
      "tensor(0.0095, grad_fn=<MeanBackward0>)\n",
      "tensor(0.0083, grad_fn=<MeanBackward0>)\n",
      "tensor(0.0067, grad_fn=<MeanBackward0>)\n",
      "tensor(0.0121, grad_fn=<MeanBackward0>)\n",
      "tensor(0.0073, grad_fn=<MeanBackward0>)\n",
      "tensor(0.0087, grad_fn=<MeanBackward0>)\n",
      "tensor(0.0079, grad_fn=<MeanBackward0>)\n",
      "tensor(0.0119, grad_fn=<MeanBackward0>)\n",
      "tensor(0.0061, grad_fn=<MeanBackward0>)\n",
      "tensor(0.0059, grad_fn=<MeanBackward0>)\n",
      "tensor(0.0055, grad_fn=<MeanBackward0>)\n",
      "tensor(0.0075, grad_fn=<MeanBackward0>)\n",
      "tensor(0.0088, grad_fn=<MeanBackward0>)\n",
      "tensor(0.0074, grad_fn=<MeanBackward0>)\n",
      "tensor(0.0043, grad_fn=<MeanBackward0>)\n",
      "tensor(0.0062, grad_fn=<MeanBackward0>)\n",
      "tensor(0.0064, grad_fn=<MeanBackward0>)\n",
      "tensor(0.0100, grad_fn=<MeanBackward0>)\n",
      "tensor(0.0095, grad_fn=<MeanBackward0>)\n",
      "tensor(0.0105, grad_fn=<MeanBackward0>)\n",
      "tensor(0.0095, grad_fn=<MeanBackward0>)\n",
      "tensor(0.0067, grad_fn=<MeanBackward0>)\n",
      "tensor(0.0090, grad_fn=<MeanBackward0>)\n",
      "tensor(0.0089, grad_fn=<MeanBackward0>)\n",
      "tensor(0.0043, grad_fn=<MeanBackward0>)\n",
      "tensor(0.0087, grad_fn=<MeanBackward0>)\n",
      "tensor(0.0099, grad_fn=<MeanBackward0>)\n",
      "tensor(0.0053, grad_fn=<MeanBackward0>)\n",
      "tensor(0.0071, grad_fn=<MeanBackward0>)\n",
      "tensor(0.0056, grad_fn=<MeanBackward0>)\n",
      "tensor(0.0068, grad_fn=<MeanBackward0>)\n",
      "tensor(0.0089, grad_fn=<MeanBackward0>)\n",
      "tensor(0.0079, grad_fn=<MeanBackward0>)\n",
      "tensor(0.0094, grad_fn=<MeanBackward0>)\n",
      "tensor(0.0042, grad_fn=<MeanBackward0>)\n",
      "tensor(0.0089, grad_fn=<MeanBackward0>)\n",
      "tensor(0.0084, grad_fn=<MeanBackward0>)\n",
      "tensor(0.0068, grad_fn=<MeanBackward0>)\n",
      "tensor(0.0049, grad_fn=<MeanBackward0>)\n",
      "tensor(0.0087, grad_fn=<MeanBackward0>)\n",
      "tensor(0.0075, grad_fn=<MeanBackward0>)\n",
      "tensor(0.0080, grad_fn=<MeanBackward0>)\n",
      "tensor(0.0091, grad_fn=<MeanBackward0>)\n",
      "tensor(0.0079, grad_fn=<MeanBackward0>)\n",
      "tensor(0.0052, grad_fn=<MeanBackward0>)\n",
      "tensor(0.0086, grad_fn=<MeanBackward0>)\n",
      "tensor(0.0070, grad_fn=<MeanBackward0>)\n",
      "tensor(0.0052, grad_fn=<MeanBackward0>)\n",
      "tensor(0.0088, grad_fn=<MeanBackward0>)\n",
      "tensor(0.0091, grad_fn=<MeanBackward0>)\n",
      "tensor(0.0082, grad_fn=<MeanBackward0>)\n",
      "tensor(0.0099, grad_fn=<MeanBackward0>)\n",
      "tensor(0.0099, grad_fn=<MeanBackward0>)\n",
      "tensor(0.0045, grad_fn=<MeanBackward0>)\n",
      "tensor(0.0058, grad_fn=<MeanBackward0>)\n",
      "tensor(0.0097, grad_fn=<MeanBackward0>)\n",
      "tensor(0.0080, grad_fn=<MeanBackward0>)\n",
      "tensor(0.0092, grad_fn=<MeanBackward0>)\n",
      "tensor(0.0083, grad_fn=<MeanBackward0>)\n",
      "tensor(0.0094, grad_fn=<MeanBackward0>)\n",
      "tensor(0.0041, grad_fn=<MeanBackward0>)\n",
      "tensor(0.0085, grad_fn=<MeanBackward0>)\n",
      "tensor(0.0069, grad_fn=<MeanBackward0>)\n",
      "tensor(0.0048, grad_fn=<MeanBackward0>)\n",
      "tensor(0.0057, grad_fn=<MeanBackward0>)\n",
      "tensor(0.0099, grad_fn=<MeanBackward0>)\n",
      "tensor(0.0087, grad_fn=<MeanBackward0>)\n",
      "tensor(0.0041, grad_fn=<MeanBackward0>)\n",
      "tensor(0.0091, grad_fn=<MeanBackward0>)\n",
      "tensor(0.0093, grad_fn=<MeanBackward0>)\n",
      "tensor(0.0026, grad_fn=<MeanBackward0>)\n",
      "tensor(0.0068, grad_fn=<MeanBackward0>)\n",
      "tensor(0.0060, grad_fn=<MeanBackward0>)\n",
      "tensor(0.0051, grad_fn=<MeanBackward0>)\n",
      "tensor(0.0079, grad_fn=<MeanBackward0>)\n",
      "tensor(0.0056, grad_fn=<MeanBackward0>)\n",
      "tensor(0.0046, grad_fn=<MeanBackward0>)\n",
      "tensor(0.0050, grad_fn=<MeanBackward0>)\n",
      "tensor(0.0085, grad_fn=<MeanBackward0>)\n",
      "tensor(0.0072, grad_fn=<MeanBackward0>)\n",
      "tensor(0.0066, grad_fn=<MeanBackward0>)\n",
      "tensor(0.0072, grad_fn=<MeanBackward0>)\n",
      "tensor(0.0077, grad_fn=<MeanBackward0>)\n",
      "tensor(0.0069, grad_fn=<MeanBackward0>)\n",
      "tensor(0.0047, grad_fn=<MeanBackward0>)\n",
      "tensor(0.0052, grad_fn=<MeanBackward0>)\n",
      "tensor(0.0020, grad_fn=<MeanBackward0>)\n",
      "tensor(0.0066, grad_fn=<MeanBackward0>)\n",
      "tensor(0.0076, grad_fn=<MeanBackward0>)\n",
      "tensor(0.0080, grad_fn=<MeanBackward0>)\n",
      "tensor(0.0046, grad_fn=<MeanBackward0>)\n",
      "tensor(0.0032, grad_fn=<MeanBackward0>)\n",
      "tensor(0.0072, grad_fn=<MeanBackward0>)\n",
      "tensor(0.0035, grad_fn=<MeanBackward0>)\n",
      "tensor(0.0072, grad_fn=<MeanBackward0>)\n",
      "tensor(0.0056, grad_fn=<MeanBackward0>)\n",
      "tensor(0.0061, grad_fn=<MeanBackward0>)\n",
      "tensor(0.0054, grad_fn=<MeanBackward0>)\n",
      "tensor(0.0057, grad_fn=<MeanBackward0>)\n",
      "tensor(0.0042, grad_fn=<MeanBackward0>)\n",
      "tensor(0.0049, grad_fn=<MeanBackward0>)\n",
      "tensor(0.0072, grad_fn=<MeanBackward0>)\n",
      "tensor(0.0048, grad_fn=<MeanBackward0>)\n",
      "tensor(0.0084, grad_fn=<MeanBackward0>)\n",
      "tensor(0.0053, grad_fn=<MeanBackward0>)\n",
      "tensor(0.0083, grad_fn=<MeanBackward0>)\n",
      "tensor(0.0057, grad_fn=<MeanBackward0>)\n",
      "tensor(0.0068, grad_fn=<MeanBackward0>)\n",
      "tensor(0.0063, grad_fn=<MeanBackward0>)\n",
      "tensor(0.0084, grad_fn=<MeanBackward0>)\n",
      "tensor(0.0079, grad_fn=<MeanBackward0>)\n",
      "tensor(0.0057, grad_fn=<MeanBackward0>)\n",
      "tensor(0.0052, grad_fn=<MeanBackward0>)\n",
      "tensor(0.0075, grad_fn=<MeanBackward0>)\n",
      "tensor(0.0045, grad_fn=<MeanBackward0>)\n",
      "tensor(0.0109, grad_fn=<MeanBackward0>)\n",
      "tensor(0.0070, grad_fn=<MeanBackward0>)\n",
      "tensor(0.0115, grad_fn=<MeanBackward0>)\n",
      "tensor(0.0103, grad_fn=<MeanBackward0>)\n",
      "tensor(0.0058, grad_fn=<MeanBackward0>)\n",
      "tensor(0.0070, grad_fn=<MeanBackward0>)\n",
      "tensor(0.0079, grad_fn=<MeanBackward0>)\n",
      "tensor(0.0079, grad_fn=<MeanBackward0>)\n",
      "tensor(0.0037, grad_fn=<MeanBackward0>)\n",
      "tensor(0.0096, grad_fn=<MeanBackward0>)\n",
      "tensor(0.0045, grad_fn=<MeanBackward0>)\n",
      "tensor(0.0081, grad_fn=<MeanBackward0>)\n",
      "tensor(0.0052, grad_fn=<MeanBackward0>)\n",
      "tensor(0.0074, grad_fn=<MeanBackward0>)\n",
      "tensor(0.0076, grad_fn=<MeanBackward0>)\n",
      "tensor(0.0066, grad_fn=<MeanBackward0>)\n",
      "tensor(0.0064, grad_fn=<MeanBackward0>)\n",
      "tensor(0.0070, grad_fn=<MeanBackward0>)\n",
      "tensor(0.0055, grad_fn=<MeanBackward0>)\n",
      "tensor(0.0089, grad_fn=<MeanBackward0>)\n",
      "tensor(0.0065, grad_fn=<MeanBackward0>)\n",
      "tensor(0.0052, grad_fn=<MeanBackward0>)\n",
      "tensor(0.0079, grad_fn=<MeanBackward0>)\n",
      "tensor(0.0054, grad_fn=<MeanBackward0>)\n",
      "tensor(0.0051, grad_fn=<MeanBackward0>)\n",
      "tensor(0.0052, grad_fn=<MeanBackward0>)\n",
      "tensor(0.0045, grad_fn=<MeanBackward0>)\n",
      "tensor(0.0071, grad_fn=<MeanBackward0>)\n",
      "tensor(0.0081, grad_fn=<MeanBackward0>)\n",
      "tensor(0.0112, grad_fn=<MeanBackward0>)\n",
      "tensor(0.0047, grad_fn=<MeanBackward0>)\n",
      "tensor(0.0123, grad_fn=<MeanBackward0>)\n",
      "tensor(0.0063, grad_fn=<MeanBackward0>)\n",
      "tensor(0.0106, grad_fn=<MeanBackward0>)\n",
      "tensor(0.0065, grad_fn=<MeanBackward0>)\n",
      "tensor(0.0090, grad_fn=<MeanBackward0>)\n",
      "tensor(0.0089, grad_fn=<MeanBackward0>)\n",
      "tensor(0.0047, grad_fn=<MeanBackward0>)\n",
      "tensor(0.0112, grad_fn=<MeanBackward0>)\n",
      "tensor(0.0068, grad_fn=<MeanBackward0>)\n",
      "tensor(0.0099, grad_fn=<MeanBackward0>)\n",
      "tensor(0.0056, grad_fn=<MeanBackward0>)\n",
      "tensor(0.0081, grad_fn=<MeanBackward0>)\n",
      "tensor(0.0073, grad_fn=<MeanBackward0>)\n",
      "tensor(0.0096, grad_fn=<MeanBackward0>)\n",
      "tensor(0.0028, grad_fn=<MeanBackward0>)\n",
      "tensor(0.0104, grad_fn=<MeanBackward0>)\n",
      "tensor(0.0063, grad_fn=<MeanBackward0>)\n",
      "tensor(0.0052, grad_fn=<MeanBackward0>)\n",
      "tensor(0.0091, grad_fn=<MeanBackward0>)\n",
      "tensor(0.0074, grad_fn=<MeanBackward0>)\n",
      "tensor(0.0079, grad_fn=<MeanBackward0>)\n",
      "tensor(0.0066, grad_fn=<MeanBackward0>)\n",
      "tensor(0.0035, grad_fn=<MeanBackward0>)\n",
      "tensor(0.0061, grad_fn=<MeanBackward0>)\n",
      "tensor(0.0079, grad_fn=<MeanBackward0>)\n",
      "tensor(0.0066, grad_fn=<MeanBackward0>)\n",
      "tensor(0.0071, grad_fn=<MeanBackward0>)\n",
      "tensor(0.0066, grad_fn=<MeanBackward0>)\n",
      "tensor(0.0064, grad_fn=<MeanBackward0>)\n",
      "tensor(0.0065, grad_fn=<MeanBackward0>)\n",
      "tensor(0.0065, grad_fn=<MeanBackward0>)\n",
      "tensor(0.0060, grad_fn=<MeanBackward0>)\n",
      "tensor(0.0065, grad_fn=<MeanBackward0>)\n",
      "tensor(0.0045, grad_fn=<MeanBackward0>)\n",
      "tensor(0.0059, grad_fn=<MeanBackward0>)\n",
      "tensor(0.0060, grad_fn=<MeanBackward0>)\n",
      "tensor(0.0059, grad_fn=<MeanBackward0>)\n",
      "tensor(0.0049, grad_fn=<MeanBackward0>)\n",
      "tensor(0.0052, grad_fn=<MeanBackward0>)\n",
      "tensor(0.0032, grad_fn=<MeanBackward0>)\n",
      "tensor(0.0054, grad_fn=<MeanBackward0>)\n",
      "tensor(0.0033, grad_fn=<MeanBackward0>)\n",
      "tensor(0.0077, grad_fn=<MeanBackward0>)\n",
      "tensor(0.0062, grad_fn=<MeanBackward0>)\n",
      "tensor(0.0040, grad_fn=<MeanBackward0>)\n",
      "tensor(0.0044, grad_fn=<MeanBackward0>)\n",
      "tensor(0.0078, grad_fn=<MeanBackward0>)\n",
      "tensor(0.0063, grad_fn=<MeanBackward0>)\n",
      "tensor(0.0046, grad_fn=<MeanBackward0>)\n",
      "tensor(0.0065, grad_fn=<MeanBackward0>)\n",
      "tensor(0.0042, grad_fn=<MeanBackward0>)\n",
      "tensor(0.0058, grad_fn=<MeanBackward0>)\n",
      "tensor(0.0071, grad_fn=<MeanBackward0>)\n",
      "tensor(0.0046, grad_fn=<MeanBackward0>)\n",
      "tensor(0.0039, grad_fn=<MeanBackward0>)\n",
      "tensor(0.0071, grad_fn=<MeanBackward0>)\n",
      "tensor(0.0061, grad_fn=<MeanBackward0>)\n",
      "tensor(0.0038, grad_fn=<MeanBackward0>)\n",
      "tensor(0.0034, grad_fn=<MeanBackward0>)\n",
      "tensor(0.0066, grad_fn=<MeanBackward0>)\n",
      "tensor(0.0045, grad_fn=<MeanBackward0>)\n",
      "tensor(0.0026, grad_fn=<MeanBackward0>)\n",
      "tensor(0.0069, grad_fn=<MeanBackward0>)\n",
      "tensor(0.0071, grad_fn=<MeanBackward0>)\n",
      "tensor(0.0063, grad_fn=<MeanBackward0>)\n",
      "tensor(0.0065, grad_fn=<MeanBackward0>)\n",
      "tensor(0.0043, grad_fn=<MeanBackward0>)\n",
      "tensor(0.0047, grad_fn=<MeanBackward0>)\n",
      "tensor(0.0027, grad_fn=<MeanBackward0>)\n",
      "tensor(0.0068, grad_fn=<MeanBackward0>)\n",
      "tensor(0.0033, grad_fn=<MeanBackward0>)\n",
      "tensor(0.0066, grad_fn=<MeanBackward0>)\n",
      "tensor(0.0051, grad_fn=<MeanBackward0>)\n",
      "tensor(0.0054, grad_fn=<MeanBackward0>)\n",
      "tensor(0.0066, grad_fn=<MeanBackward0>)\n",
      "tensor(0.0053, grad_fn=<MeanBackward0>)\n",
      "tensor(0.0059, grad_fn=<MeanBackward0>)\n",
      "tensor(0.0049, grad_fn=<MeanBackward0>)\n",
      "tensor(0.0073, grad_fn=<MeanBackward0>)\n",
      "tensor(0.0076, grad_fn=<MeanBackward0>)\n",
      "tensor(0.0036, grad_fn=<MeanBackward0>)\n",
      "tensor(0.0059, grad_fn=<MeanBackward0>)\n",
      "tensor(0.0059, grad_fn=<MeanBackward0>)\n",
      "tensor(0.0037, grad_fn=<MeanBackward0>)\n",
      "tensor(0.0061, grad_fn=<MeanBackward0>)\n",
      "tensor(0.0059, grad_fn=<MeanBackward0>)\n",
      "tensor(0.0026, grad_fn=<MeanBackward0>)\n",
      "tensor(0.0063, grad_fn=<MeanBackward0>)\n",
      "tensor(0.0045, grad_fn=<MeanBackward0>)\n"
     ]
    },
    {
     "name": "stdout",
     "output_type": "stream",
     "text": [
      "tensor(0.0067, grad_fn=<MeanBackward0>)\n",
      "tensor(0.0062, grad_fn=<MeanBackward0>)\n",
      "tensor(0.0017, grad_fn=<MeanBackward0>)\n",
      "tensor(0.0036, grad_fn=<MeanBackward0>)\n",
      "tensor(0.0058, grad_fn=<MeanBackward0>)\n",
      "tensor(0.0026, grad_fn=<MeanBackward0>)\n",
      "tensor(0.0046, grad_fn=<MeanBackward0>)\n",
      "tensor(0.0061, grad_fn=<MeanBackward0>)\n",
      "tensor(0.0057, grad_fn=<MeanBackward0>)\n",
      "tensor(0.0039, grad_fn=<MeanBackward0>)\n",
      "tensor(0.0031, grad_fn=<MeanBackward0>)\n",
      "tensor(0.0023, grad_fn=<MeanBackward0>)\n",
      "tensor(0.0071, grad_fn=<MeanBackward0>)\n",
      "tensor(0.0023, grad_fn=<MeanBackward0>)\n",
      "tensor(0.0027, grad_fn=<MeanBackward0>)\n",
      "tensor(0.0062, grad_fn=<MeanBackward0>)\n",
      "tensor(0.0063, grad_fn=<MeanBackward0>)\n",
      "tensor(0.0020, grad_fn=<MeanBackward0>)\n",
      "tensor(0.0055, grad_fn=<MeanBackward0>)\n",
      "tensor(0.0035, grad_fn=<MeanBackward0>)\n",
      "tensor(0.0069, grad_fn=<MeanBackward0>)\n",
      "tensor(0.0044, grad_fn=<MeanBackward0>)\n",
      "tensor(0.0038, grad_fn=<MeanBackward0>)\n",
      "tensor(0.0036, grad_fn=<MeanBackward0>)\n",
      "tensor(0.0078, grad_fn=<MeanBackward0>)\n",
      "tensor(0.0056, grad_fn=<MeanBackward0>)\n",
      "tensor(0.0055, grad_fn=<MeanBackward0>)\n",
      "tensor(0.0061, grad_fn=<MeanBackward0>)\n",
      "tensor(0.0079, grad_fn=<MeanBackward0>)\n",
      "tensor(0.0026, grad_fn=<MeanBackward0>)\n",
      "tensor(0.0045, grad_fn=<MeanBackward0>)\n",
      "tensor(0.0067, grad_fn=<MeanBackward0>)\n",
      "tensor(0.0056, grad_fn=<MeanBackward0>)\n",
      "tensor(0.0064, grad_fn=<MeanBackward0>)\n",
      "tensor(0.0068, grad_fn=<MeanBackward0>)\n",
      "tensor(0.0057, grad_fn=<MeanBackward0>)\n",
      "tensor(0.0062, grad_fn=<MeanBackward0>)\n",
      "tensor(0.0025, grad_fn=<MeanBackward0>)\n",
      "tensor(0.0034, grad_fn=<MeanBackward0>)\n",
      "tensor(0.0033, grad_fn=<MeanBackward0>)\n",
      "tensor(0.0031, grad_fn=<MeanBackward0>)\n",
      "tensor(0.0061, grad_fn=<MeanBackward0>)\n",
      "tensor(0.0028, grad_fn=<MeanBackward0>)\n",
      "tensor(0.0065, grad_fn=<MeanBackward0>)\n",
      "tensor(0.0033, grad_fn=<MeanBackward0>)\n",
      "tensor(0.0046, grad_fn=<MeanBackward0>)\n",
      "tensor(0.0059, grad_fn=<MeanBackward0>)\n",
      "tensor(0.0052, grad_fn=<MeanBackward0>)\n",
      "tensor(0.0053, grad_fn=<MeanBackward0>)\n",
      "tensor(0.0034, grad_fn=<MeanBackward0>)\n",
      "tensor(0.0043, grad_fn=<MeanBackward0>)\n",
      "tensor(0.0050, grad_fn=<MeanBackward0>)\n",
      "tensor(0.0038, grad_fn=<MeanBackward0>)\n",
      "tensor(0.0017, grad_fn=<MeanBackward0>)\n",
      "tensor(0.0015, grad_fn=<MeanBackward0>)\n",
      "tensor(0.0056, grad_fn=<MeanBackward0>)\n",
      "tensor(0.0040, grad_fn=<MeanBackward0>)\n",
      "tensor(0.0030, grad_fn=<MeanBackward0>)\n",
      "tensor(0.0016, grad_fn=<MeanBackward0>)\n",
      "tensor(0.0061, grad_fn=<MeanBackward0>)\n",
      "tensor(0.0038, grad_fn=<MeanBackward0>)\n",
      "tensor(0.0042, grad_fn=<MeanBackward0>)\n",
      "tensor(0.0040, grad_fn=<MeanBackward0>)\n",
      "tensor(0.0036, grad_fn=<MeanBackward0>)\n",
      "tensor(0.0048, grad_fn=<MeanBackward0>)\n",
      "tensor(0.0055, grad_fn=<MeanBackward0>)\n",
      "tensor(0.0032, grad_fn=<MeanBackward0>)\n",
      "tensor(0.0033, grad_fn=<MeanBackward0>)\n",
      "tensor(0.0062, grad_fn=<MeanBackward0>)\n",
      "tensor(0.0054, grad_fn=<MeanBackward0>)\n",
      "tensor(0.0052, grad_fn=<MeanBackward0>)\n",
      "tensor(0.0052, grad_fn=<MeanBackward0>)\n",
      "tensor(0.0054, grad_fn=<MeanBackward0>)\n",
      "tensor(0.0030, grad_fn=<MeanBackward0>)\n",
      "tensor(0.0029, grad_fn=<MeanBackward0>)\n",
      "tensor(0.0063, grad_fn=<MeanBackward0>)\n",
      "tensor(0.0019, grad_fn=<MeanBackward0>)\n",
      "tensor(0.0036, grad_fn=<MeanBackward0>)\n",
      "tensor(0.0049, grad_fn=<MeanBackward0>)\n",
      "tensor(0.0058, grad_fn=<MeanBackward0>)\n",
      "tensor(0.0046, grad_fn=<MeanBackward0>)\n",
      "tensor(0.0029, grad_fn=<MeanBackward0>)\n",
      "tensor(0.0053, grad_fn=<MeanBackward0>)\n",
      "tensor(0.0052, grad_fn=<MeanBackward0>)\n",
      "tensor(0.0035, grad_fn=<MeanBackward0>)\n",
      "tensor(0.0052, grad_fn=<MeanBackward0>)\n",
      "tensor(0.0027, grad_fn=<MeanBackward0>)\n",
      "tensor(0.0014, grad_fn=<MeanBackward0>)\n",
      "tensor(0.0042, grad_fn=<MeanBackward0>)\n",
      "tensor(0.0018, grad_fn=<MeanBackward0>)\n",
      "tensor(0.0058, grad_fn=<MeanBackward0>)\n",
      "tensor(0.0021, grad_fn=<MeanBackward0>)\n",
      "tensor(0.0053, grad_fn=<MeanBackward0>)\n",
      "tensor(0.0016, grad_fn=<MeanBackward0>)\n",
      "tensor(0.0014, grad_fn=<MeanBackward0>)\n",
      "tensor(0.0031, grad_fn=<MeanBackward0>)\n",
      "tensor(0.0022, grad_fn=<MeanBackward0>)\n",
      "tensor(0.0050, grad_fn=<MeanBackward0>)\n",
      "tensor(0.0033, grad_fn=<MeanBackward0>)\n",
      "tensor(0.0052, grad_fn=<MeanBackward0>)\n",
      "tensor(0.0041, grad_fn=<MeanBackward0>)\n",
      "tensor(0.0052, grad_fn=<MeanBackward0>)\n",
      "tensor(0.0061, grad_fn=<MeanBackward0>)\n",
      "tensor(0.0064, grad_fn=<MeanBackward0>)\n",
      "tensor(0.0054, grad_fn=<MeanBackward0>)\n",
      "tensor(0.0064, grad_fn=<MeanBackward0>)\n",
      "tensor(0.0060, grad_fn=<MeanBackward0>)\n",
      "tensor(0.0062, grad_fn=<MeanBackward0>)\n",
      "tensor(0.0040, grad_fn=<MeanBackward0>)\n",
      "tensor(0.0051, grad_fn=<MeanBackward0>)\n",
      "tensor(0.0044, grad_fn=<MeanBackward0>)\n",
      "tensor(0.0012, grad_fn=<MeanBackward0>)\n",
      "tensor(0.0049, grad_fn=<MeanBackward0>)\n",
      "tensor(0.0034, grad_fn=<MeanBackward0>)\n",
      "tensor(0.0058, grad_fn=<MeanBackward0>)\n",
      "tensor(0.0025, grad_fn=<MeanBackward0>)\n",
      "tensor(0.0036, grad_fn=<MeanBackward0>)\n",
      "tensor(0.0063, grad_fn=<MeanBackward0>)\n",
      "tensor(0.0035, grad_fn=<MeanBackward0>)\n",
      "tensor(0.0054, grad_fn=<MeanBackward0>)\n",
      "tensor(0.0048, grad_fn=<MeanBackward0>)\n",
      "tensor(0.0011, grad_fn=<MeanBackward0>)\n",
      "tensor(0.0035, grad_fn=<MeanBackward0>)\n",
      "tensor(0.0023, grad_fn=<MeanBackward0>)\n",
      "tensor(0.0030, grad_fn=<MeanBackward0>)\n",
      "tensor(0.0057, grad_fn=<MeanBackward0>)\n",
      "tensor(0.0067, grad_fn=<MeanBackward0>)\n",
      "tensor(0.0060, grad_fn=<MeanBackward0>)\n",
      "tensor(0.0070, grad_fn=<MeanBackward0>)\n",
      "tensor(0.0026, grad_fn=<MeanBackward0>)\n",
      "tensor(0.0037, grad_fn=<MeanBackward0>)\n",
      "tensor(0.0064, grad_fn=<MeanBackward0>)\n",
      "tensor(0.0009, grad_fn=<MeanBackward0>)\n",
      "tensor(0.0039, grad_fn=<MeanBackward0>)\n",
      "tensor(0.0065, grad_fn=<MeanBackward0>)\n",
      "tensor(0.0050, grad_fn=<MeanBackward0>)\n",
      "tensor(0.0050, grad_fn=<MeanBackward0>)\n",
      "tensor(0.0014, grad_fn=<MeanBackward0>)\n",
      "tensor(0.0056, grad_fn=<MeanBackward0>)\n",
      "tensor(0.0047, grad_fn=<MeanBackward0>)\n",
      "tensor(0.0050, grad_fn=<MeanBackward0>)\n",
      "tensor(0.0051, grad_fn=<MeanBackward0>)\n",
      "tensor(0.0033, grad_fn=<MeanBackward0>)\n",
      "tensor(0.0051, grad_fn=<MeanBackward0>)\n",
      "tensor(0.0047, grad_fn=<MeanBackward0>)\n",
      "tensor(0.0053, grad_fn=<MeanBackward0>)\n",
      "tensor(0.0048, grad_fn=<MeanBackward0>)\n",
      "tensor(0.0008, grad_fn=<MeanBackward0>)\n",
      "tensor(0.0037, grad_fn=<MeanBackward0>)\n",
      "tensor(0.0029, grad_fn=<MeanBackward0>)\n",
      "tensor(0.0030, grad_fn=<MeanBackward0>)\n",
      "tensor(0.0026, grad_fn=<MeanBackward0>)\n",
      "tensor(0.0045, grad_fn=<MeanBackward0>)\n",
      "tensor(0.0050, grad_fn=<MeanBackward0>)\n",
      "tensor(0.0058, grad_fn=<MeanBackward0>)\n",
      "tensor(0.0029, grad_fn=<MeanBackward0>)\n",
      "tensor(0.0060, grad_fn=<MeanBackward0>)\n",
      "tensor(0.0055, grad_fn=<MeanBackward0>)\n",
      "tensor(0.0038, grad_fn=<MeanBackward0>)\n",
      "tensor(0.0028, grad_fn=<MeanBackward0>)\n",
      "tensor(0.0052, grad_fn=<MeanBackward0>)\n",
      "tensor(0.0018, grad_fn=<MeanBackward0>)\n",
      "tensor(0.0066, grad_fn=<MeanBackward0>)\n",
      "tensor(0.0033, grad_fn=<MeanBackward0>)\n",
      "tensor(0.0021, grad_fn=<MeanBackward0>)\n",
      "tensor(0.0065, grad_fn=<MeanBackward0>)\n",
      "tensor(0.0061, grad_fn=<MeanBackward0>)\n",
      "tensor(0.0047, grad_fn=<MeanBackward0>)\n",
      "tensor(0.0033, grad_fn=<MeanBackward0>)\n",
      "tensor(0.0014, grad_fn=<MeanBackward0>)\n",
      "tensor(0.0028, grad_fn=<MeanBackward0>)\n",
      "tensor(0.0052, grad_fn=<MeanBackward0>)\n",
      "tensor(0.0039, grad_fn=<MeanBackward0>)\n",
      "tensor(0.0058, grad_fn=<MeanBackward0>)\n",
      "tensor(0.0020, grad_fn=<MeanBackward0>)\n",
      "tensor(0.0064, grad_fn=<MeanBackward0>)\n",
      "tensor(0.0060, grad_fn=<MeanBackward0>)\n",
      "tensor(0.0038, grad_fn=<MeanBackward0>)\n",
      "tensor(0.0056, grad_fn=<MeanBackward0>)\n",
      "tensor(0.0035, grad_fn=<MeanBackward0>)\n",
      "tensor(0.0034, grad_fn=<MeanBackward0>)\n",
      "tensor(0.0075, grad_fn=<MeanBackward0>)\n",
      "tensor(0.0026, grad_fn=<MeanBackward0>)\n",
      "tensor(0.0058, grad_fn=<MeanBackward0>)\n",
      "tensor(0.0058, grad_fn=<MeanBackward0>)\n",
      "tensor(0.0025, grad_fn=<MeanBackward0>)\n",
      "tensor(0.0062, grad_fn=<MeanBackward0>)\n",
      "tensor(0.0058, grad_fn=<MeanBackward0>)\n",
      "tensor(0.0018, grad_fn=<MeanBackward0>)\n",
      "tensor(0.0048, grad_fn=<MeanBackward0>)\n",
      "tensor(0.0033, grad_fn=<MeanBackward0>)\n",
      "tensor(0.0010, grad_fn=<MeanBackward0>)\n",
      "tensor(0.0052, grad_fn=<MeanBackward0>)\n",
      "tensor(0.0041, grad_fn=<MeanBackward0>)\n",
      "tensor(0.0043, grad_fn=<MeanBackward0>)\n",
      "tensor(0.0026, grad_fn=<MeanBackward0>)\n",
      "tensor(0.0093, grad_fn=<MeanBackward0>)\n",
      "tensor(0.0062, grad_fn=<MeanBackward0>)\n",
      "tensor(0.0073, grad_fn=<MeanBackward0>)\n",
      "tensor(0.0044, grad_fn=<MeanBackward0>)\n",
      "tensor(0.0048, grad_fn=<MeanBackward0>)\n",
      "tensor(0.0031, grad_fn=<MeanBackward0>)\n",
      "tensor(0.0051, grad_fn=<MeanBackward0>)\n",
      "tensor(0.0033, grad_fn=<MeanBackward0>)\n",
      "tensor(0.0041, grad_fn=<MeanBackward0>)\n",
      "tensor(0.0051, grad_fn=<MeanBackward0>)\n",
      "tensor(0.0059, grad_fn=<MeanBackward0>)\n",
      "tensor(0.0053, grad_fn=<MeanBackward0>)\n",
      "tensor(0.0040, grad_fn=<MeanBackward0>)\n",
      "tensor(0.0016, grad_fn=<MeanBackward0>)\n",
      "tensor(0.0057, grad_fn=<MeanBackward0>)\n",
      "tensor(0.0057, grad_fn=<MeanBackward0>)\n",
      "tensor(0.0059, grad_fn=<MeanBackward0>)\n",
      "tensor(0.0010, grad_fn=<MeanBackward0>)\n",
      "tensor(0.0057, grad_fn=<MeanBackward0>)\n",
      "tensor(0.0039, grad_fn=<MeanBackward0>)\n",
      "tensor(0.0031, grad_fn=<MeanBackward0>)\n",
      "tensor(0.0048, grad_fn=<MeanBackward0>)\n",
      "tensor(0.0057, grad_fn=<MeanBackward0>)\n",
      "tensor(0.0049, grad_fn=<MeanBackward0>)\n",
      "tensor(0.0052, grad_fn=<MeanBackward0>)\n",
      "tensor(0.0056, grad_fn=<MeanBackward0>)\n",
      "tensor(0.0016, grad_fn=<MeanBackward0>)\n",
      "tensor(0.0032, grad_fn=<MeanBackward0>)\n",
      "tensor(0.0026, grad_fn=<MeanBackward0>)\n",
      "tensor(0.0018, grad_fn=<MeanBackward0>)\n",
      "tensor(0.0083, grad_fn=<MeanBackward0>)\n",
      "tensor(0.0030, grad_fn=<MeanBackward0>)\n",
      "tensor(0.0063, grad_fn=<MeanBackward0>)\n",
      "tensor(0.0055, grad_fn=<MeanBackward0>)\n",
      "tensor(0.0058, grad_fn=<MeanBackward0>)\n",
      "tensor(0.0027, grad_fn=<MeanBackward0>)\n",
      "tensor(0.0049, grad_fn=<MeanBackward0>)\n",
      "tensor(0.0050, grad_fn=<MeanBackward0>)\n",
      "tensor(0.0007, grad_fn=<MeanBackward0>)\n"
     ]
    },
    {
     "name": "stdout",
     "output_type": "stream",
     "text": [
      "tensor(0.0050, grad_fn=<MeanBackward0>)\n",
      "tensor(0.0039, grad_fn=<MeanBackward0>)\n",
      "tensor(0.0032, grad_fn=<MeanBackward0>)\n",
      "tensor(0.0059, grad_fn=<MeanBackward0>)\n",
      "tensor(0.0054, grad_fn=<MeanBackward0>)\n",
      "tensor(0.0009, grad_fn=<MeanBackward0>)\n",
      "tensor(0.0031, grad_fn=<MeanBackward0>)\n",
      "tensor(0.0036, grad_fn=<MeanBackward0>)\n",
      "tensor(0.0055, grad_fn=<MeanBackward0>)\n",
      "tensor(0.0022, grad_fn=<MeanBackward0>)\n",
      "tensor(0.0057, grad_fn=<MeanBackward0>)\n",
      "tensor(0.0008, grad_fn=<MeanBackward0>)\n",
      "tensor(0.0049, grad_fn=<MeanBackward0>)\n",
      "tensor(0.0051, grad_fn=<MeanBackward0>)\n",
      "tensor(0.0035, grad_fn=<MeanBackward0>)\n",
      "tensor(0.0046, grad_fn=<MeanBackward0>)\n",
      "tensor(0.0013, grad_fn=<MeanBackward0>)\n",
      "tensor(0.0049, grad_fn=<MeanBackward0>)\n",
      "tensor(0.0045, grad_fn=<MeanBackward0>)\n",
      "tensor(0.0031, grad_fn=<MeanBackward0>)\n",
      "tensor(0.0016, grad_fn=<MeanBackward0>)\n",
      "tensor(0.0024, grad_fn=<MeanBackward0>)\n",
      "tensor(0.0024, grad_fn=<MeanBackward0>)\n",
      "tensor(0.0025, grad_fn=<MeanBackward0>)\n",
      "tensor(0.0010, grad_fn=<MeanBackward0>)\n",
      "tensor(0.0059, grad_fn=<MeanBackward0>)\n",
      "tensor(0.0058, grad_fn=<MeanBackward0>)\n",
      "tensor(0.0040, grad_fn=<MeanBackward0>)\n",
      "tensor(0.0053, grad_fn=<MeanBackward0>)\n",
      "tensor(0.0048, grad_fn=<MeanBackward0>)\n",
      "tensor(0.0050, grad_fn=<MeanBackward0>)\n",
      "tensor(0.0032, grad_fn=<MeanBackward0>)\n",
      "tensor(0.0056, grad_fn=<MeanBackward0>)\n",
      "tensor(0.0051, grad_fn=<MeanBackward0>)\n",
      "tensor(0.0052, grad_fn=<MeanBackward0>)\n",
      "tensor(0.0046, grad_fn=<MeanBackward0>)\n",
      "tensor(0.0029, grad_fn=<MeanBackward0>)\n",
      "tensor(0.0046, grad_fn=<MeanBackward0>)\n",
      "tensor(0.0046, grad_fn=<MeanBackward0>)\n",
      "tensor(0.0034, grad_fn=<MeanBackward0>)\n",
      "tensor(0.0029, grad_fn=<MeanBackward0>)\n",
      "tensor(0.0047, grad_fn=<MeanBackward0>)\n",
      "tensor(0.0030, grad_fn=<MeanBackward0>)\n",
      "tensor(0.0048, grad_fn=<MeanBackward0>)\n",
      "tensor(0.0022, grad_fn=<MeanBackward0>)\n",
      "tensor(0.0049, grad_fn=<MeanBackward0>)\n",
      "tensor(0.0037, grad_fn=<MeanBackward0>)\n",
      "tensor(0.0008, grad_fn=<MeanBackward0>)\n",
      "tensor(0.0022, grad_fn=<MeanBackward0>)\n",
      "tensor(0.0019, grad_fn=<MeanBackward0>)\n",
      "tensor(0.0060, grad_fn=<MeanBackward0>)\n",
      "tensor(0.0027, grad_fn=<MeanBackward0>)\n",
      "tensor(0.0034, grad_fn=<MeanBackward0>)\n",
      "tensor(0.0033, grad_fn=<MeanBackward0>)\n",
      "tensor(0.0052, grad_fn=<MeanBackward0>)\n",
      "tensor(0.0005, grad_fn=<MeanBackward0>)\n",
      "tensor(0.0048, grad_fn=<MeanBackward0>)\n",
      "tensor(0.0027, grad_fn=<MeanBackward0>)\n",
      "tensor(0.0050, grad_fn=<MeanBackward0>)\n",
      "tensor(0.0024, grad_fn=<MeanBackward0>)\n",
      "tensor(0.0050, grad_fn=<MeanBackward0>)\n",
      "tensor(0.0031, grad_fn=<MeanBackward0>)\n",
      "tensor(0.0044, grad_fn=<MeanBackward0>)\n",
      "tensor(0.0025, grad_fn=<MeanBackward0>)\n",
      "tensor(0.0012, grad_fn=<MeanBackward0>)\n",
      "tensor(0.0008, grad_fn=<MeanBackward0>)\n",
      "tensor(0.0024, grad_fn=<MeanBackward0>)\n",
      "tensor(0.0031, grad_fn=<MeanBackward0>)\n",
      "tensor(0.0029, grad_fn=<MeanBackward0>)\n",
      "tensor(0.0028, grad_fn=<MeanBackward0>)\n",
      "tensor(0.0023, grad_fn=<MeanBackward0>)\n",
      "tensor(0.0031, grad_fn=<MeanBackward0>)\n",
      "tensor(0.0037, grad_fn=<MeanBackward0>)\n",
      "tensor(0.0051, grad_fn=<MeanBackward0>)\n",
      "tensor(0.0022, grad_fn=<MeanBackward0>)\n",
      "tensor(0.0057, grad_fn=<MeanBackward0>)\n",
      "tensor(0.0010, grad_fn=<MeanBackward0>)\n",
      "tensor(0.0057, grad_fn=<MeanBackward0>)\n",
      "tensor(0.0009, grad_fn=<MeanBackward0>)\n",
      "tensor(0.0037, grad_fn=<MeanBackward0>)\n",
      "tensor(0.0053, grad_fn=<MeanBackward0>)\n",
      "tensor(0.0054, grad_fn=<MeanBackward0>)\n",
      "tensor(0.0034, grad_fn=<MeanBackward0>)\n",
      "tensor(0.0021, grad_fn=<MeanBackward0>)\n",
      "tensor(0.0024, grad_fn=<MeanBackward0>)\n",
      "tensor(0.0015, grad_fn=<MeanBackward0>)\n",
      "tensor(0.0052, grad_fn=<MeanBackward0>)\n",
      "tensor(0.0061, grad_fn=<MeanBackward0>)\n",
      "tensor(0.0051, grad_fn=<MeanBackward0>)\n",
      "tensor(0.0050, grad_fn=<MeanBackward0>)\n",
      "tensor(0.0045, grad_fn=<MeanBackward0>)\n",
      "tensor(0.0043, grad_fn=<MeanBackward0>)\n",
      "tensor(0.0039, grad_fn=<MeanBackward0>)\n",
      "tensor(0.0011, grad_fn=<MeanBackward0>)\n",
      "tensor(0.0041, grad_fn=<MeanBackward0>)\n",
      "tensor(0.0033, grad_fn=<MeanBackward0>)\n",
      "tensor(0.0027, grad_fn=<MeanBackward0>)\n",
      "tensor(0.0020, grad_fn=<MeanBackward0>)\n",
      "tensor(0.0029, grad_fn=<MeanBackward0>)\n",
      "tensor(0.0041, grad_fn=<MeanBackward0>)\n",
      "tensor(0.0026, grad_fn=<MeanBackward0>)\n",
      "tensor(0.0055, grad_fn=<MeanBackward0>)\n",
      "tensor(0.0053, grad_fn=<MeanBackward0>)\n",
      "tensor(0.0029, grad_fn=<MeanBackward0>)\n",
      "tensor(0.0052, grad_fn=<MeanBackward0>)\n",
      "tensor(0.0033, grad_fn=<MeanBackward0>)\n",
      "tensor(0.0054, grad_fn=<MeanBackward0>)\n",
      "tensor(0.0048, grad_fn=<MeanBackward0>)\n",
      "tensor(0.0069, grad_fn=<MeanBackward0>)\n",
      "tensor(0.0035, grad_fn=<MeanBackward0>)\n",
      "tensor(0.0034, grad_fn=<MeanBackward0>)\n",
      "tensor(0.0031, grad_fn=<MeanBackward0>)\n",
      "tensor(0.0049, grad_fn=<MeanBackward0>)\n",
      "tensor(0.0047, grad_fn=<MeanBackward0>)\n",
      "tensor(0.0055, grad_fn=<MeanBackward0>)\n",
      "tensor(0.0027, grad_fn=<MeanBackward0>)\n",
      "tensor(0.0020, grad_fn=<MeanBackward0>)\n",
      "tensor(0.0058, grad_fn=<MeanBackward0>)\n",
      "tensor(0.0080, grad_fn=<MeanBackward0>)\n",
      "tensor(0.0038, grad_fn=<MeanBackward0>)\n",
      "tensor(0.0037, grad_fn=<MeanBackward0>)\n",
      "tensor(0.0066, grad_fn=<MeanBackward0>)\n",
      "tensor(0.0053, grad_fn=<MeanBackward0>)\n",
      "tensor(0.0037, grad_fn=<MeanBackward0>)\n",
      "tensor(0.0030, grad_fn=<MeanBackward0>)\n",
      "tensor(0.0076, grad_fn=<MeanBackward0>)\n",
      "tensor(0.0045, grad_fn=<MeanBackward0>)\n",
      "tensor(0.0054, grad_fn=<MeanBackward0>)\n",
      "tensor(0.0036, grad_fn=<MeanBackward0>)\n",
      "tensor(0.0096, grad_fn=<MeanBackward0>)\n",
      "tensor(0.0044, grad_fn=<MeanBackward0>)\n",
      "tensor(0.0123, grad_fn=<MeanBackward0>)\n",
      "tensor(0.0062, grad_fn=<MeanBackward0>)\n",
      "tensor(0.0064, grad_fn=<MeanBackward0>)\n",
      "tensor(0.0037, grad_fn=<MeanBackward0>)\n",
      "tensor(0.0070, grad_fn=<MeanBackward0>)\n",
      "tensor(0.0016, grad_fn=<MeanBackward0>)\n",
      "tensor(0.0094, grad_fn=<MeanBackward0>)\n",
      "tensor(0.0035, grad_fn=<MeanBackward0>)\n",
      "tensor(0.0088, grad_fn=<MeanBackward0>)\n",
      "tensor(0.0059, grad_fn=<MeanBackward0>)\n",
      "tensor(0.0049, grad_fn=<MeanBackward0>)\n",
      "tensor(0.0042, grad_fn=<MeanBackward0>)\n",
      "tensor(0.0045, grad_fn=<MeanBackward0>)\n",
      "tensor(0.0065, grad_fn=<MeanBackward0>)\n",
      "tensor(0.0050, grad_fn=<MeanBackward0>)\n",
      "tensor(0.0014, grad_fn=<MeanBackward0>)\n",
      "tensor(0.0053, grad_fn=<MeanBackward0>)\n",
      "tensor(0.0060, grad_fn=<MeanBackward0>)\n",
      "tensor(0.0039, grad_fn=<MeanBackward0>)\n",
      "tensor(0.0009, grad_fn=<MeanBackward0>)\n",
      "tensor(0.0054, grad_fn=<MeanBackward0>)\n",
      "tensor(0.0046, grad_fn=<MeanBackward0>)\n",
      "tensor(0.0045, grad_fn=<MeanBackward0>)\n",
      "tensor(0.0014, grad_fn=<MeanBackward0>)\n",
      "tensor(0.0054, grad_fn=<MeanBackward0>)\n",
      "tensor(0.0032, grad_fn=<MeanBackward0>)\n",
      "tensor(0.0046, grad_fn=<MeanBackward0>)\n",
      "tensor(0.0022, grad_fn=<MeanBackward0>)\n",
      "tensor(0.0059, grad_fn=<MeanBackward0>)\n",
      "tensor(0.0007, grad_fn=<MeanBackward0>)\n",
      "tensor(0.0051, grad_fn=<MeanBackward0>)\n",
      "tensor(0.0038, grad_fn=<MeanBackward0>)\n",
      "tensor(0.0049, grad_fn=<MeanBackward0>)\n",
      "tensor(0.0024, grad_fn=<MeanBackward0>)\n",
      "tensor(0.0019, grad_fn=<MeanBackward0>)\n",
      "tensor(0.0052, grad_fn=<MeanBackward0>)\n",
      "tensor(0.0052, grad_fn=<MeanBackward0>)\n",
      "tensor(0.0046, grad_fn=<MeanBackward0>)\n",
      "tensor(0.0031, grad_fn=<MeanBackward0>)\n",
      "tensor(0.0018, grad_fn=<MeanBackward0>)\n",
      "tensor(0.0004, grad_fn=<MeanBackward0>)\n",
      "tensor(0.0011, grad_fn=<MeanBackward0>)\n",
      "tensor(0.0012, grad_fn=<MeanBackward0>)\n",
      "tensor(0.0055, grad_fn=<MeanBackward0>)\n",
      "tensor(0.0049, grad_fn=<MeanBackward0>)\n",
      "tensor(0.0055, grad_fn=<MeanBackward0>)\n",
      "tensor(0.0025, grad_fn=<MeanBackward0>)\n",
      "tensor(0.0020, grad_fn=<MeanBackward0>)\n",
      "tensor(0.0070, grad_fn=<MeanBackward0>)\n",
      "tensor(0.0035, grad_fn=<MeanBackward0>)\n",
      "tensor(0.0036, grad_fn=<MeanBackward0>)\n",
      "tensor(0.0031, grad_fn=<MeanBackward0>)\n",
      "tensor(0.0073, grad_fn=<MeanBackward0>)\n",
      "tensor(0.0055, grad_fn=<MeanBackward0>)\n",
      "tensor(0.0065, grad_fn=<MeanBackward0>)\n",
      "tensor(0.0016, grad_fn=<MeanBackward0>)\n",
      "tensor(0.0091, grad_fn=<MeanBackward0>)\n",
      "tensor(0.0030, grad_fn=<MeanBackward0>)\n",
      "tensor(0.0082, grad_fn=<MeanBackward0>)\n",
      "tensor(0.0026, grad_fn=<MeanBackward0>)\n",
      "tensor(0.0060, grad_fn=<MeanBackward0>)\n",
      "tensor(0.0046, grad_fn=<MeanBackward0>)\n",
      "tensor(0.0069, grad_fn=<MeanBackward0>)\n",
      "tensor(0.0005, grad_fn=<MeanBackward0>)\n",
      "tensor(0.0021, grad_fn=<MeanBackward0>)\n",
      "tensor(0.0048, grad_fn=<MeanBackward0>)\n",
      "tensor(0.0013, grad_fn=<MeanBackward0>)\n",
      "tensor(0.0052, grad_fn=<MeanBackward0>)\n",
      "tensor(0.0049, grad_fn=<MeanBackward0>)\n",
      "tensor(0.0042, grad_fn=<MeanBackward0>)\n",
      "tensor(0.0049, grad_fn=<MeanBackward0>)\n",
      "tensor(0.0065, grad_fn=<MeanBackward0>)\n",
      "tensor(0.0032, grad_fn=<MeanBackward0>)\n",
      "tensor(0.0036, grad_fn=<MeanBackward0>)\n",
      "tensor(0.0019, grad_fn=<MeanBackward0>)\n",
      "tensor(0.0031, grad_fn=<MeanBackward0>)\n",
      "tensor(0.0015, grad_fn=<MeanBackward0>)\n",
      "tensor(0.0056, grad_fn=<MeanBackward0>)\n",
      "tensor(0.0057, grad_fn=<MeanBackward0>)\n",
      "tensor(0.0010, grad_fn=<MeanBackward0>)\n",
      "tensor(0.0028, grad_fn=<MeanBackward0>)\n",
      "tensor(0.0049, grad_fn=<MeanBackward0>)\n",
      "tensor(0.0017, grad_fn=<MeanBackward0>)\n",
      "tensor(0.0040, grad_fn=<MeanBackward0>)\n",
      "tensor(0.0046, grad_fn=<MeanBackward0>)\n",
      "tensor(0.0050, grad_fn=<MeanBackward0>)\n",
      "tensor(0.0046, grad_fn=<MeanBackward0>)\n",
      "tensor(0.0031, grad_fn=<MeanBackward0>)\n",
      "tensor(0.0041, grad_fn=<MeanBackward0>)\n",
      "tensor(0.0031, grad_fn=<MeanBackward0>)\n",
      "tensor(0.0043, grad_fn=<MeanBackward0>)\n",
      "tensor(0.0048, grad_fn=<MeanBackward0>)\n",
      "tensor(0.0008, grad_fn=<MeanBackward0>)\n",
      "tensor(0.0044, grad_fn=<MeanBackward0>)\n",
      "tensor(0.0047, grad_fn=<MeanBackward0>)\n",
      "tensor(0.0018, grad_fn=<MeanBackward0>)\n",
      "tensor(0.0046, grad_fn=<MeanBackward0>)\n",
      "tensor(0.0030, grad_fn=<MeanBackward0>)\n",
      "tensor(0.0012, grad_fn=<MeanBackward0>)\n"
     ]
    },
    {
     "name": "stdout",
     "output_type": "stream",
     "text": [
      "tensor(0.0045, grad_fn=<MeanBackward0>)\n",
      "tensor(0.0024, grad_fn=<MeanBackward0>)\n",
      "tensor(0.0028, grad_fn=<MeanBackward0>)\n",
      "tensor(0.0024, grad_fn=<MeanBackward0>)\n",
      "tensor(0.0047, grad_fn=<MeanBackward0>)\n",
      "tensor(0.0046, grad_fn=<MeanBackward0>)\n",
      "tensor(0.0050, grad_fn=<MeanBackward0>)\n",
      "tensor(0.0006, grad_fn=<MeanBackward0>)\n",
      "tensor(0.0007, grad_fn=<MeanBackward0>)\n",
      "tensor(0.0041, grad_fn=<MeanBackward0>)\n",
      "tensor(0.0032, grad_fn=<MeanBackward0>)\n",
      "tensor(0.0049, grad_fn=<MeanBackward0>)\n",
      "tensor(0.0034, grad_fn=<MeanBackward0>)\n",
      "tensor(0.0052, grad_fn=<MeanBackward0>)\n",
      "tensor(0.0029, grad_fn=<MeanBackward0>)\n",
      "tensor(0.0063, grad_fn=<MeanBackward0>)\n",
      "tensor(0.0042, grad_fn=<MeanBackward0>)\n",
      "tensor(0.0064, grad_fn=<MeanBackward0>)\n",
      "tensor(0.0030, grad_fn=<MeanBackward0>)\n",
      "tensor(0.0048, grad_fn=<MeanBackward0>)\n",
      "tensor(0.0028, grad_fn=<MeanBackward0>)\n",
      "tensor(0.0044, grad_fn=<MeanBackward0>)\n",
      "tensor(0.0029, grad_fn=<MeanBackward0>)\n",
      "tensor(0.0048, grad_fn=<MeanBackward0>)\n",
      "tensor(0.0019, grad_fn=<MeanBackward0>)\n",
      "tensor(0.0047, grad_fn=<MeanBackward0>)\n",
      "tensor(0.0044, grad_fn=<MeanBackward0>)\n",
      "tensor(0.0031, grad_fn=<MeanBackward0>)\n",
      "tensor(0.0046, grad_fn=<MeanBackward0>)\n",
      "tensor(0.0045, grad_fn=<MeanBackward0>)\n",
      "tensor(0.0005, grad_fn=<MeanBackward0>)\n",
      "tensor(0.0026, grad_fn=<MeanBackward0>)\n",
      "tensor(0.0023, grad_fn=<MeanBackward0>)\n",
      "tensor(0.0048, grad_fn=<MeanBackward0>)\n",
      "tensor(0.0039, grad_fn=<MeanBackward0>)\n",
      "tensor(0.0059, grad_fn=<MeanBackward0>)\n",
      "tensor(0.0056, grad_fn=<MeanBackward0>)\n",
      "tensor(0.0029, grad_fn=<MeanBackward0>)\n",
      "tensor(0.0008, grad_fn=<MeanBackward0>)\n",
      "tensor(0.0034, grad_fn=<MeanBackward0>)\n",
      "tensor(0.0042, grad_fn=<MeanBackward0>)\n",
      "tensor(0.0064, grad_fn=<MeanBackward0>)\n",
      "tensor(0.0055, grad_fn=<MeanBackward0>)\n",
      "tensor(0.0035, grad_fn=<MeanBackward0>)\n",
      "tensor(0.0025, grad_fn=<MeanBackward0>)\n",
      "tensor(0.0050, grad_fn=<MeanBackward0>)\n",
      "tensor(0.0046, grad_fn=<MeanBackward0>)\n",
      "tensor(0.0018, grad_fn=<MeanBackward0>)\n",
      "tensor(0.0049, grad_fn=<MeanBackward0>)\n",
      "tensor(0.0047, grad_fn=<MeanBackward0>)\n",
      "tensor(0.0046, grad_fn=<MeanBackward0>)\n",
      "tensor(0.0004, grad_fn=<MeanBackward0>)\n",
      "tensor(0.0048, grad_fn=<MeanBackward0>)\n",
      "tensor(0.0024, grad_fn=<MeanBackward0>)\n",
      "tensor(0.0045, grad_fn=<MeanBackward0>)\n",
      "tensor(0.0019, grad_fn=<MeanBackward0>)\n",
      "tensor(0.0036, grad_fn=<MeanBackward0>)\n",
      "tensor(0.0023, grad_fn=<MeanBackward0>)\n",
      "tensor(0.0043, grad_fn=<MeanBackward0>)\n",
      "tensor(0.0044, grad_fn=<MeanBackward0>)\n",
      "tensor(0.0044, grad_fn=<MeanBackward0>)\n",
      "tensor(0.0029, grad_fn=<MeanBackward0>)\n",
      "tensor(0.0028, grad_fn=<MeanBackward0>)\n",
      "tensor(0.0007, grad_fn=<MeanBackward0>)\n",
      "tensor(0.0032, grad_fn=<MeanBackward0>)\n",
      "tensor(0.0050, grad_fn=<MeanBackward0>)\n",
      "tensor(0.0028, grad_fn=<MeanBackward0>)\n",
      "tensor(0.0049, grad_fn=<MeanBackward0>)\n",
      "tensor(0.0054, grad_fn=<MeanBackward0>)\n",
      "tensor(0.0048, grad_fn=<MeanBackward0>)\n",
      "tensor(0.0029, grad_fn=<MeanBackward0>)\n",
      "tensor(0.0002, grad_fn=<MeanBackward0>)\n",
      "tensor(0.0030, grad_fn=<MeanBackward0>)\n",
      "tensor(0.0023, grad_fn=<MeanBackward0>)\n",
      "tensor(0.0031, grad_fn=<MeanBackward0>)\n",
      "tensor(0.0028, grad_fn=<MeanBackward0>)\n",
      "tensor(0.0035, grad_fn=<MeanBackward0>)\n",
      "tensor(0.0030, grad_fn=<MeanBackward0>)\n",
      "tensor(0.0063, grad_fn=<MeanBackward0>)\n",
      "tensor(0.0033, grad_fn=<MeanBackward0>)\n",
      "tensor(0.0053, grad_fn=<MeanBackward0>)\n",
      "tensor(0.0006, grad_fn=<MeanBackward0>)\n",
      "tensor(0.0023, grad_fn=<MeanBackward0>)\n",
      "tensor(0.0005, grad_fn=<MeanBackward0>)\n",
      "tensor(0.0025, grad_fn=<MeanBackward0>)\n",
      "tensor(0.0007, grad_fn=<MeanBackward0>)\n",
      "tensor(0.0060, grad_fn=<MeanBackward0>)\n",
      "tensor(0.0014, grad_fn=<MeanBackward0>)\n",
      "tensor(0.0035, grad_fn=<MeanBackward0>)\n",
      "tensor(0.0034, grad_fn=<MeanBackward0>)\n",
      "tensor(0.0044, grad_fn=<MeanBackward0>)\n",
      "tensor(0.0044, grad_fn=<MeanBackward0>)\n",
      "tensor(0.0046, grad_fn=<MeanBackward0>)\n",
      "tensor(0.0045, grad_fn=<MeanBackward0>)\n",
      "tensor(0.0044, grad_fn=<MeanBackward0>)\n",
      "tensor(0.0045, grad_fn=<MeanBackward0>)\n",
      "tensor(0.0045, grad_fn=<MeanBackward0>)\n",
      "tensor(0.0042, grad_fn=<MeanBackward0>)\n",
      "tensor(0.0025, grad_fn=<MeanBackward0>)\n",
      "tensor(0.0032, grad_fn=<MeanBackward0>)\n",
      "tensor(0.0026, grad_fn=<MeanBackward0>)\n",
      "tensor(0.0025, grad_fn=<MeanBackward0>)\n",
      "tensor(0.0062, grad_fn=<MeanBackward0>)\n",
      "tensor(0.0028, grad_fn=<MeanBackward0>)\n",
      "tensor(0.0030, grad_fn=<MeanBackward0>)\n",
      "tensor(0.0050, grad_fn=<MeanBackward0>)\n",
      "tensor(0.0018, grad_fn=<MeanBackward0>)\n",
      "tensor(0.0054, grad_fn=<MeanBackward0>)\n",
      "tensor(0.0018, grad_fn=<MeanBackward0>)\n",
      "tensor(0.0012, grad_fn=<MeanBackward0>)\n",
      "tensor(0.0013, grad_fn=<MeanBackward0>)\n",
      "tensor(0.0060, grad_fn=<MeanBackward0>)\n",
      "tensor(0.0050, grad_fn=<MeanBackward0>)\n",
      "tensor(0.0013, grad_fn=<MeanBackward0>)\n",
      "tensor(0.0045, grad_fn=<MeanBackward0>)\n",
      "tensor(0.0018, grad_fn=<MeanBackward0>)\n",
      "tensor(0.0051, grad_fn=<MeanBackward0>)\n",
      "tensor(0.0022, grad_fn=<MeanBackward0>)\n",
      "tensor(0.0045, grad_fn=<MeanBackward0>)\n",
      "tensor(0.0019, grad_fn=<MeanBackward0>)\n",
      "tensor(0.0010, grad_fn=<MeanBackward0>)\n",
      "tensor(0.0047, grad_fn=<MeanBackward0>)\n",
      "tensor(0.0038, grad_fn=<MeanBackward0>)\n",
      "tensor(0.0032, grad_fn=<MeanBackward0>)\n",
      "tensor(0.0013, grad_fn=<MeanBackward0>)\n",
      "tensor(0.0028, grad_fn=<MeanBackward0>)\n",
      "tensor(0.0048, grad_fn=<MeanBackward0>)\n",
      "tensor(0.0030, grad_fn=<MeanBackward0>)\n",
      "tensor(0.0032, grad_fn=<MeanBackward0>)\n",
      "tensor(0.0022, grad_fn=<MeanBackward0>)\n",
      "tensor(0.0061, grad_fn=<MeanBackward0>)\n",
      "tensor(0.0050, grad_fn=<MeanBackward0>)\n",
      "tensor(0.0011, grad_fn=<MeanBackward0>)\n",
      "tensor(0.0053, grad_fn=<MeanBackward0>)\n",
      "tensor(0.0038, grad_fn=<MeanBackward0>)\n",
      "tensor(0.0044, grad_fn=<MeanBackward0>)\n",
      "tensor(0.0055, grad_fn=<MeanBackward0>)\n",
      "tensor(0.0049, grad_fn=<MeanBackward0>)\n",
      "tensor(0.0050, grad_fn=<MeanBackward0>)\n",
      "tensor(0.0023, grad_fn=<MeanBackward0>)\n",
      "tensor(0.0018, grad_fn=<MeanBackward0>)\n",
      "tensor(0.0037, grad_fn=<MeanBackward0>)\n",
      "tensor(0.0037, grad_fn=<MeanBackward0>)\n",
      "tensor(0.0074, grad_fn=<MeanBackward0>)\n",
      "tensor(0.0059, grad_fn=<MeanBackward0>)\n",
      "tensor(0.0065, grad_fn=<MeanBackward0>)\n",
      "tensor(0.0047, grad_fn=<MeanBackward0>)\n",
      "tensor(0.0018, grad_fn=<MeanBackward0>)\n",
      "tensor(0.0008, grad_fn=<MeanBackward0>)\n",
      "tensor(0.0062, grad_fn=<MeanBackward0>)\n",
      "tensor(0.0045, grad_fn=<MeanBackward0>)\n",
      "tensor(0.0014, grad_fn=<MeanBackward0>)\n",
      "tensor(0.0052, grad_fn=<MeanBackward0>)\n",
      "tensor(0.0014, grad_fn=<MeanBackward0>)\n",
      "tensor(0.0046, grad_fn=<MeanBackward0>)\n",
      "tensor(0.0031, grad_fn=<MeanBackward0>)\n",
      "tensor(0.0047, grad_fn=<MeanBackward0>)\n",
      "tensor(0.0042, grad_fn=<MeanBackward0>)\n",
      "tensor(0.0049, grad_fn=<MeanBackward0>)\n",
      "tensor(0.0005, grad_fn=<MeanBackward0>)\n",
      "tensor(0.0024, grad_fn=<MeanBackward0>)\n",
      "tensor(0.0046, grad_fn=<MeanBackward0>)\n",
      "tensor(0.0044, grad_fn=<MeanBackward0>)\n",
      "tensor(0.0044, grad_fn=<MeanBackward0>)\n",
      "tensor(0.0045, grad_fn=<MeanBackward0>)\n",
      "tensor(0.0043, grad_fn=<MeanBackward0>)\n",
      "tensor(0.0027, grad_fn=<MeanBackward0>)\n",
      "tensor(0.0021, grad_fn=<MeanBackward0>)\n",
      "tensor(0.0025, grad_fn=<MeanBackward0>)\n",
      "tensor(0.0036, grad_fn=<MeanBackward0>)\n",
      "tensor(0.0031, grad_fn=<MeanBackward0>)\n",
      "tensor(0.0026, grad_fn=<MeanBackward0>)\n",
      "tensor(0.0033, grad_fn=<MeanBackward0>)\n",
      "tensor(0.0058, grad_fn=<MeanBackward0>)\n",
      "tensor(0.0053, grad_fn=<MeanBackward0>)\n",
      "tensor(0.0061, grad_fn=<MeanBackward0>)\n",
      "tensor(0.0039, grad_fn=<MeanBackward0>)\n",
      "tensor(0.0085, grad_fn=<MeanBackward0>)\n",
      "tensor(0.0054, grad_fn=<MeanBackward0>)\n",
      "tensor(0.0071, grad_fn=<MeanBackward0>)\n",
      "tensor(0.0047, grad_fn=<MeanBackward0>)\n",
      "tensor(0.0078, grad_fn=<MeanBackward0>)\n",
      "tensor(0.0060, grad_fn=<MeanBackward0>)\n",
      "tensor(0.0024, grad_fn=<MeanBackward0>)\n",
      "tensor(0.0034, grad_fn=<MeanBackward0>)\n",
      "tensor(0.0011, grad_fn=<MeanBackward0>)\n",
      "tensor(0.0047, grad_fn=<MeanBackward0>)\n",
      "tensor(0.0038, grad_fn=<MeanBackward0>)\n",
      "tensor(0.0020, grad_fn=<MeanBackward0>)\n",
      "tensor(0.0021, grad_fn=<MeanBackward0>)\n",
      "tensor(0.0029, grad_fn=<MeanBackward0>)\n",
      "tensor(0.0047, grad_fn=<MeanBackward0>)\n",
      "tensor(0.0025, grad_fn=<MeanBackward0>)\n",
      "tensor(0.0047, grad_fn=<MeanBackward0>)\n",
      "tensor(0.0037, grad_fn=<MeanBackward0>)\n",
      "tensor(0.0029, grad_fn=<MeanBackward0>)\n",
      "tensor(0.0037, grad_fn=<MeanBackward0>)\n",
      "tensor(0.0053, grad_fn=<MeanBackward0>)\n",
      "tensor(0.0041, grad_fn=<MeanBackward0>)\n",
      "tensor(0.0048, grad_fn=<MeanBackward0>)\n",
      "tensor(0.0069, grad_fn=<MeanBackward0>)\n",
      "tensor(0.0049, grad_fn=<MeanBackward0>)\n",
      "tensor(0.0068, grad_fn=<MeanBackward0>)\n",
      "tensor(0.0044, grad_fn=<MeanBackward0>)\n",
      "tensor(0.0056, grad_fn=<MeanBackward0>)\n",
      "tensor(0.0045, grad_fn=<MeanBackward0>)\n",
      "tensor(0.0025, grad_fn=<MeanBackward0>)\n",
      "tensor(0.0006, grad_fn=<MeanBackward0>)\n",
      "tensor(0.0053, grad_fn=<MeanBackward0>)\n",
      "tensor(0.0023, grad_fn=<MeanBackward0>)\n",
      "tensor(0.0022, grad_fn=<MeanBackward0>)\n",
      "tensor(0.0072, grad_fn=<MeanBackward0>)\n",
      "tensor(0.0043, grad_fn=<MeanBackward0>)\n",
      "tensor(0.0066, grad_fn=<MeanBackward0>)\n",
      "tensor(0.0020, grad_fn=<MeanBackward0>)\n",
      "tensor(0.0103, grad_fn=<MeanBackward0>)\n",
      "tensor(0.0017, grad_fn=<MeanBackward0>)\n",
      "tensor(0.0039, grad_fn=<MeanBackward0>)\n",
      "tensor(0.0046, grad_fn=<MeanBackward0>)\n",
      "tensor(0.0034, grad_fn=<MeanBackward0>)\n",
      "tensor(0.0062, grad_fn=<MeanBackward0>)\n",
      "tensor(0.0038, grad_fn=<MeanBackward0>)\n"
     ]
    },
    {
     "name": "stdout",
     "output_type": "stream",
     "text": [
      "tensor(0.0044, grad_fn=<MeanBackward0>)\n",
      "tensor(0.0043, grad_fn=<MeanBackward0>)\n",
      "tensor(0.0075, grad_fn=<MeanBackward0>)\n",
      "tensor(0.0034, grad_fn=<MeanBackward0>)\n",
      "tensor(0.0075, grad_fn=<MeanBackward0>)\n",
      "tensor(0.0044, grad_fn=<MeanBackward0>)\n",
      "tensor(0.0049, grad_fn=<MeanBackward0>)\n",
      "tensor(0.0037, grad_fn=<MeanBackward0>)\n",
      "tensor(0.0031, grad_fn=<MeanBackward0>)\n",
      "tensor(0.0030, grad_fn=<MeanBackward0>)\n",
      "tensor(0.0021, grad_fn=<MeanBackward0>)\n",
      "tensor(0.0020, grad_fn=<MeanBackward0>)\n",
      "tensor(0.0020, grad_fn=<MeanBackward0>)\n",
      "tensor(0.0021, grad_fn=<MeanBackward0>)\n",
      "tensor(0.0060, grad_fn=<MeanBackward0>)\n",
      "tensor(0.0056, grad_fn=<MeanBackward0>)\n",
      "tensor(0.0053, grad_fn=<MeanBackward0>)\n",
      "tensor(0.0029, grad_fn=<MeanBackward0>)\n",
      "tensor(0.0006, grad_fn=<MeanBackward0>)\n",
      "tensor(0.0057, grad_fn=<MeanBackward0>)\n",
      "tensor(0.0010, grad_fn=<MeanBackward0>)\n",
      "tensor(0.0026, grad_fn=<MeanBackward0>)\n",
      "tensor(0.0031, grad_fn=<MeanBackward0>)\n",
      "tensor(0.0017, grad_fn=<MeanBackward0>)\n",
      "tensor(0.0011, grad_fn=<MeanBackward0>)\n",
      "tensor(0.0052, grad_fn=<MeanBackward0>)\n",
      "tensor(0.0011, grad_fn=<MeanBackward0>)\n",
      "tensor(0.0046, grad_fn=<MeanBackward0>)\n",
      "tensor(0.0048, grad_fn=<MeanBackward0>)\n",
      "tensor(0.0022, grad_fn=<MeanBackward0>)\n",
      "tensor(0.0035, grad_fn=<MeanBackward0>)\n",
      "tensor(0.0028, grad_fn=<MeanBackward0>)\n",
      "tensor(0.0025, grad_fn=<MeanBackward0>)\n",
      "tensor(0.0049, grad_fn=<MeanBackward0>)\n",
      "tensor(0.0043, grad_fn=<MeanBackward0>)\n",
      "tensor(0.0023, grad_fn=<MeanBackward0>)\n",
      "tensor(0.0013, grad_fn=<MeanBackward0>)\n",
      "tensor(0.0028, grad_fn=<MeanBackward0>)\n",
      "tensor(0.0037, grad_fn=<MeanBackward0>)\n",
      "tensor(0.0047, grad_fn=<MeanBackward0>)\n",
      "tensor(0.0047, grad_fn=<MeanBackward0>)\n",
      "tensor(0.0044, grad_fn=<MeanBackward0>)\n",
      "tensor(0.0010, grad_fn=<MeanBackward0>)\n",
      "tensor(0.0043, grad_fn=<MeanBackward0>)\n",
      "tensor(0.0006, grad_fn=<MeanBackward0>)\n",
      "tensor(0.0004, grad_fn=<MeanBackward0>)\n",
      "tensor(0.0022, grad_fn=<MeanBackward0>)\n",
      "tensor(0.0009, grad_fn=<MeanBackward0>)\n",
      "tensor(0.0041, grad_fn=<MeanBackward0>)\n",
      "tensor(0.0011, grad_fn=<MeanBackward0>)\n",
      "tensor(0.0044, grad_fn=<MeanBackward0>)\n",
      "tensor(0.0021, grad_fn=<MeanBackward0>)\n",
      "tensor(0.0018, grad_fn=<MeanBackward0>)\n",
      "tensor(0.0016, grad_fn=<MeanBackward0>)\n",
      "tensor(0.0007, grad_fn=<MeanBackward0>)\n",
      "tensor(0.0012, grad_fn=<MeanBackward0>)\n",
      "tensor(0.0052, grad_fn=<MeanBackward0>)\n",
      "tensor(0.0047, grad_fn=<MeanBackward0>)\n",
      "tensor(0.0038, grad_fn=<MeanBackward0>)\n",
      "tensor(0.0036, grad_fn=<MeanBackward0>)\n",
      "tensor(0.0020, grad_fn=<MeanBackward0>)\n",
      "tensor(0.0053, grad_fn=<MeanBackward0>)\n",
      "tensor(0.0007, grad_fn=<MeanBackward0>)\n",
      "tensor(0.0045, grad_fn=<MeanBackward0>)\n",
      "tensor(0.0045, grad_fn=<MeanBackward0>)\n",
      "tensor(0.0040, grad_fn=<MeanBackward0>)\n",
      "tensor(0.0021, grad_fn=<MeanBackward0>)\n",
      "tensor(0.0069, grad_fn=<MeanBackward0>)\n",
      "tensor(0.0043, grad_fn=<MeanBackward0>)\n",
      "tensor(0.0049, grad_fn=<MeanBackward0>)\n",
      "tensor(0.0042, grad_fn=<MeanBackward0>)\n",
      "tensor(0.0060, grad_fn=<MeanBackward0>)\n",
      "tensor(0.0005, grad_fn=<MeanBackward0>)\n",
      "tensor(0.0034, grad_fn=<MeanBackward0>)\n",
      "tensor(0.0045, grad_fn=<MeanBackward0>)\n",
      "tensor(0.0038, grad_fn=<MeanBackward0>)\n",
      "tensor(0.0024, grad_fn=<MeanBackward0>)\n",
      "tensor(0.0044, grad_fn=<MeanBackward0>)\n",
      "tensor(0.0016, grad_fn=<MeanBackward0>)\n",
      "tensor(0.0009, grad_fn=<MeanBackward0>)\n",
      "tensor(0.0046, grad_fn=<MeanBackward0>)\n",
      "tensor(0.0047, grad_fn=<MeanBackward0>)\n",
      "tensor(0.0024, grad_fn=<MeanBackward0>)\n",
      "tensor(0.0015, grad_fn=<MeanBackward0>)\n",
      "tensor(0.0064, grad_fn=<MeanBackward0>)\n",
      "tensor(0.0053, grad_fn=<MeanBackward0>)\n",
      "tensor(0.0045, grad_fn=<MeanBackward0>)\n",
      "tensor(0.0029, grad_fn=<MeanBackward0>)\n",
      "tensor(0.0018, grad_fn=<MeanBackward0>)\n",
      "tensor(0.0044, grad_fn=<MeanBackward0>)\n",
      "tensor(0.0036, grad_fn=<MeanBackward0>)\n",
      "tensor(0.0032, grad_fn=<MeanBackward0>)\n",
      "tensor(0.0048, grad_fn=<MeanBackward0>)\n",
      "tensor(0.0047, grad_fn=<MeanBackward0>)\n",
      "tensor(0.0051, grad_fn=<MeanBackward0>)\n",
      "tensor(0.0020, grad_fn=<MeanBackward0>)\n",
      "tensor(0.0024, grad_fn=<MeanBackward0>)\n",
      "tensor(0.0010, grad_fn=<MeanBackward0>)\n",
      "tensor(0.0031, grad_fn=<MeanBackward0>)\n",
      "tensor(0.0028, grad_fn=<MeanBackward0>)\n",
      "tensor(0.0009, grad_fn=<MeanBackward0>)\n",
      "tensor(0.0024, grad_fn=<MeanBackward0>)\n",
      "tensor(0.0048, grad_fn=<MeanBackward0>)\n",
      "tensor(0.0008, grad_fn=<MeanBackward0>)\n",
      "tensor(0.0031, grad_fn=<MeanBackward0>)\n",
      "tensor(0.0016, grad_fn=<MeanBackward0>)\n",
      "tensor(0.0052, grad_fn=<MeanBackward0>)\n",
      "tensor(0.0051, grad_fn=<MeanBackward0>)\n",
      "tensor(0.0020, grad_fn=<MeanBackward0>)\n",
      "tensor(0.0030, grad_fn=<MeanBackward0>)\n",
      "tensor(0.0019, grad_fn=<MeanBackward0>)\n",
      "tensor(0.0061, grad_fn=<MeanBackward0>)\n",
      "tensor(0.0024, grad_fn=<MeanBackward0>)\n",
      "tensor(0.0050, grad_fn=<MeanBackward0>)\n",
      "tensor(0.0043, grad_fn=<MeanBackward0>)\n",
      "tensor(0.0035, grad_fn=<MeanBackward0>)\n",
      "tensor(0.0042, grad_fn=<MeanBackward0>)\n",
      "tensor(0.0049, grad_fn=<MeanBackward0>)\n",
      "tensor(0.0002, grad_fn=<MeanBackward0>)\n",
      "tensor(0.0048, grad_fn=<MeanBackward0>)\n",
      "tensor(0.0002, grad_fn=<MeanBackward0>)\n",
      "tensor(0.0005, grad_fn=<MeanBackward0>)\n",
      "tensor(0.0027, grad_fn=<MeanBackward0>)\n",
      "tensor(0.0049, grad_fn=<MeanBackward0>)\n",
      "tensor(0.0047, grad_fn=<MeanBackward0>)\n",
      "tensor(0.0008, grad_fn=<MeanBackward0>)\n",
      "tensor(0.0023, grad_fn=<MeanBackward0>)\n",
      "tensor(0.0044, grad_fn=<MeanBackward0>)\n",
      "tensor(0.0045, grad_fn=<MeanBackward0>)\n",
      "tensor(0.0004, grad_fn=<MeanBackward0>)\n",
      "tensor(0.0044, grad_fn=<MeanBackward0>)\n",
      "tensor(0.0044, grad_fn=<MeanBackward0>)\n",
      "tensor(0.0021, grad_fn=<MeanBackward0>)\n",
      "tensor(0.0004, grad_fn=<MeanBackward0>)\n",
      "tensor(0.0016, grad_fn=<MeanBackward0>)\n",
      "tensor(0.0047, grad_fn=<MeanBackward0>)\n",
      "tensor(0.0003, grad_fn=<MeanBackward0>)\n",
      "tensor(0.0044, grad_fn=<MeanBackward0>)\n",
      "tensor(0.0005, grad_fn=<MeanBackward0>)\n",
      "tensor(0.0031, grad_fn=<MeanBackward0>)\n",
      "tensor(0.0044, grad_fn=<MeanBackward0>)\n",
      "tensor(0.0024, grad_fn=<MeanBackward0>)\n",
      "tensor(0.0031, grad_fn=<MeanBackward0>)\n",
      "tensor(0.0022, grad_fn=<MeanBackward0>)\n",
      "tensor(0.0024, grad_fn=<MeanBackward0>)\n",
      "tensor(0.0010, grad_fn=<MeanBackward0>)\n",
      "tensor(0.0020, grad_fn=<MeanBackward0>)\n",
      "tensor(0.0019, grad_fn=<MeanBackward0>)\n",
      "tensor(0.0055, grad_fn=<MeanBackward0>)\n",
      "tensor(0.0015, grad_fn=<MeanBackward0>)\n",
      "tensor(0.0044, grad_fn=<MeanBackward0>)\n",
      "tensor(0.0055, grad_fn=<MeanBackward0>)\n",
      "tensor(0.0035, grad_fn=<MeanBackward0>)\n",
      "tensor(0.0021, grad_fn=<MeanBackward0>)\n",
      "tensor(0.0027, grad_fn=<MeanBackward0>)\n",
      "tensor(0.0007, grad_fn=<MeanBackward0>)\n",
      "tensor(0.0030, grad_fn=<MeanBackward0>)\n",
      "tensor(0.0032, grad_fn=<MeanBackward0>)\n",
      "tensor(0.0027, grad_fn=<MeanBackward0>)\n",
      "tensor(0.0032, grad_fn=<MeanBackward0>)\n",
      "tensor(0.0028, grad_fn=<MeanBackward0>)\n",
      "tensor(0.0022, grad_fn=<MeanBackward0>)\n",
      "tensor(0.0047, grad_fn=<MeanBackward0>)\n",
      "tensor(0.0019, grad_fn=<MeanBackward0>)\n",
      "tensor(0.0032, grad_fn=<MeanBackward0>)\n",
      "tensor(0.0028, grad_fn=<MeanBackward0>)\n",
      "tensor(0.0005, grad_fn=<MeanBackward0>)\n",
      "tensor(0.0046, grad_fn=<MeanBackward0>)\n",
      "tensor(0.0015, grad_fn=<MeanBackward0>)\n",
      "tensor(0.0037, grad_fn=<MeanBackward0>)\n",
      "tensor(0.0029, grad_fn=<MeanBackward0>)\n",
      "tensor(0.0047, grad_fn=<MeanBackward0>)\n",
      "tensor(0.0027, grad_fn=<MeanBackward0>)\n",
      "tensor(0.0047, grad_fn=<MeanBackward0>)\n",
      "tensor(0.0044, grad_fn=<MeanBackward0>)\n",
      "tensor(0.0033, grad_fn=<MeanBackward0>)\n",
      "tensor(0.0054, grad_fn=<MeanBackward0>)\n",
      "tensor(0.0006, grad_fn=<MeanBackward0>)\n",
      "tensor(0.0043, grad_fn=<MeanBackward0>)\n",
      "tensor(0.0048, grad_fn=<MeanBackward0>)\n",
      "tensor(0.0004, grad_fn=<MeanBackward0>)\n",
      "tensor(0.0044, grad_fn=<MeanBackward0>)\n",
      "tensor(0.0048, grad_fn=<MeanBackward0>)\n",
      "tensor(0.0029, grad_fn=<MeanBackward0>)\n",
      "tensor(0.0006, grad_fn=<MeanBackward0>)\n",
      "tensor(0.0032, grad_fn=<MeanBackward0>)\n",
      "tensor(0.0032, grad_fn=<MeanBackward0>)\n",
      "tensor(0.0025, grad_fn=<MeanBackward0>)\n",
      "tensor(0.0029, grad_fn=<MeanBackward0>)\n",
      "tensor(0.0026, grad_fn=<MeanBackward0>)\n",
      "tensor(0.0050, grad_fn=<MeanBackward0>)\n",
      "tensor(0.0021, grad_fn=<MeanBackward0>)\n",
      "tensor(0.0046, grad_fn=<MeanBackward0>)\n",
      "tensor(0.0043, grad_fn=<MeanBackward0>)\n",
      "tensor(0.0038, grad_fn=<MeanBackward0>)\n",
      "tensor(0.0017, grad_fn=<MeanBackward0>)\n",
      "tensor(0.0046, grad_fn=<MeanBackward0>)\n",
      "tensor(0.0004, grad_fn=<MeanBackward0>)\n",
      "tensor(0.0043, grad_fn=<MeanBackward0>)\n",
      "tensor(0.0005, grad_fn=<MeanBackward0>)\n",
      "tensor(0.0019, grad_fn=<MeanBackward0>)\n",
      "tensor(0.0050, grad_fn=<MeanBackward0>)\n",
      "tensor(0.0031, grad_fn=<MeanBackward0>)\n",
      "tensor(0.0054, grad_fn=<MeanBackward0>)\n",
      "tensor(0.0021, grad_fn=<MeanBackward0>)\n",
      "tensor(0.0020, grad_fn=<MeanBackward0>)\n",
      "tensor(0.0019, grad_fn=<MeanBackward0>)\n",
      "tensor(0.0049, grad_fn=<MeanBackward0>)\n",
      "tensor(0.0045, grad_fn=<MeanBackward0>)\n",
      "tensor(0.0024, grad_fn=<MeanBackward0>)\n",
      "tensor(0.0014, grad_fn=<MeanBackward0>)\n",
      "tensor(0.0058, grad_fn=<MeanBackward0>)\n",
      "tensor(0.0044, grad_fn=<MeanBackward0>)\n",
      "tensor(0.0069, grad_fn=<MeanBackward0>)\n",
      "tensor(0.0052, grad_fn=<MeanBackward0>)\n",
      "tensor(0.0036, grad_fn=<MeanBackward0>)\n",
      "tensor(0.0060, grad_fn=<MeanBackward0>)\n",
      "tensor(0.0036, grad_fn=<MeanBackward0>)\n",
      "tensor(0.0043, grad_fn=<MeanBackward0>)\n",
      "tensor(0.0019, grad_fn=<MeanBackward0>)\n",
      "tensor(0.0047, grad_fn=<MeanBackward0>)\n",
      "tensor(0.0046, grad_fn=<MeanBackward0>)\n",
      "tensor(0.0067, grad_fn=<MeanBackward0>)\n",
      "tensor(0.0031, grad_fn=<MeanBackward0>)\n",
      "tensor(0.0078, grad_fn=<MeanBackward0>)\n",
      "tensor(0.0070, grad_fn=<MeanBackward0>)\n",
      "tensor(0.0015, grad_fn=<MeanBackward0>)\n",
      "tensor(0.0027, grad_fn=<MeanBackward0>)\n",
      "tensor(0.0002, grad_fn=<MeanBackward0>)\n",
      "tensor(0.0070, grad_fn=<MeanBackward0>)\n",
      "tensor(0.0025, grad_fn=<MeanBackward0>)\n",
      "tensor(0.0030, grad_fn=<MeanBackward0>)\n",
      "tensor(0.0041, grad_fn=<MeanBackward0>)\n",
      "tensor(0.0056, grad_fn=<MeanBackward0>)\n",
      "tensor(0.0030, grad_fn=<MeanBackward0>)\n",
      "tensor(0.0042, grad_fn=<MeanBackward0>)\n",
      "tensor(0.0037, grad_fn=<MeanBackward0>)\n"
     ]
    },
    {
     "name": "stdout",
     "output_type": "stream",
     "text": [
      "tensor(0.0033, grad_fn=<MeanBackward0>)\n",
      "tensor(0.0062, grad_fn=<MeanBackward0>)\n",
      "tensor(0.0052, grad_fn=<MeanBackward0>)\n",
      "tensor(0.0059, grad_fn=<MeanBackward0>)\n",
      "tensor(0.0041, grad_fn=<MeanBackward0>)\n",
      "tensor(0.0042, grad_fn=<MeanBackward0>)\n",
      "tensor(0.0040, grad_fn=<MeanBackward0>)\n",
      "tensor(0.0032, grad_fn=<MeanBackward0>)\n",
      "tensor(0.0046, grad_fn=<MeanBackward0>)\n",
      "tensor(0.0028, grad_fn=<MeanBackward0>)\n",
      "tensor(0.0020, grad_fn=<MeanBackward0>)\n",
      "tensor(0.0047, grad_fn=<MeanBackward0>)\n",
      "tensor(0.0044, grad_fn=<MeanBackward0>)\n",
      "tensor(0.0018, grad_fn=<MeanBackward0>)\n",
      "tensor(0.0049, grad_fn=<MeanBackward0>)\n",
      "tensor(0.0043, grad_fn=<MeanBackward0>)\n",
      "tensor(0.0044, grad_fn=<MeanBackward0>)\n",
      "tensor(0.0020, grad_fn=<MeanBackward0>)\n",
      "tensor(0.0049, grad_fn=<MeanBackward0>)\n",
      "tensor(0.0034, grad_fn=<MeanBackward0>)\n",
      "tensor(0.0012, grad_fn=<MeanBackward0>)\n",
      "tensor(0.0037, grad_fn=<MeanBackward0>)\n",
      "tensor(0.0049, grad_fn=<MeanBackward0>)\n",
      "tensor(0.0062, grad_fn=<MeanBackward0>)\n",
      "tensor(0.0028, grad_fn=<MeanBackward0>)\n",
      "tensor(0.0051, grad_fn=<MeanBackward0>)\n",
      "tensor(0.0020, grad_fn=<MeanBackward0>)\n",
      "tensor(0.0059, grad_fn=<MeanBackward0>)\n",
      "tensor(0.0038, grad_fn=<MeanBackward0>)\n",
      "tensor(0.0061, grad_fn=<MeanBackward0>)\n",
      "tensor(0.0032, grad_fn=<MeanBackward0>)\n",
      "tensor(0.0027, grad_fn=<MeanBackward0>)\n",
      "tensor(0.0030, grad_fn=<MeanBackward0>)\n",
      "tensor(0.0036, grad_fn=<MeanBackward0>)\n",
      "tensor(0.0045, grad_fn=<MeanBackward0>)\n",
      "tensor(0.0022, grad_fn=<MeanBackward0>)\n",
      "tensor(0.0019, grad_fn=<MeanBackward0>)\n",
      "tensor(0.0013, grad_fn=<MeanBackward0>)\n",
      "tensor(0.0012, grad_fn=<MeanBackward0>)\n",
      "tensor(0.0013, grad_fn=<MeanBackward0>)\n",
      "tensor(0.0012, grad_fn=<MeanBackward0>)\n",
      "tensor(0.0011, grad_fn=<MeanBackward0>)\n",
      "tensor(0.0063, grad_fn=<MeanBackward0>)\n",
      "tensor(0.0054, grad_fn=<MeanBackward0>)\n",
      "tensor(0.0054, grad_fn=<MeanBackward0>)\n",
      "tensor(0.0020, grad_fn=<MeanBackward0>)\n",
      "tensor(0.0023, grad_fn=<MeanBackward0>)\n",
      "tensor(0.0075, grad_fn=<MeanBackward0>)\n",
      "tensor(0.0041, grad_fn=<MeanBackward0>)\n",
      "tensor(0.0056, grad_fn=<MeanBackward0>)\n",
      "tensor(0.0030, grad_fn=<MeanBackward0>)\n",
      "tensor(0.0040, grad_fn=<MeanBackward0>)\n",
      "tensor(0.0056, grad_fn=<MeanBackward0>)\n",
      "tensor(0.0056, grad_fn=<MeanBackward0>)\n",
      "tensor(0.0077, grad_fn=<MeanBackward0>)\n",
      "tensor(0.0059, grad_fn=<MeanBackward0>)\n",
      "tensor(0.0080, grad_fn=<MeanBackward0>)\n",
      "tensor(0.0025, grad_fn=<MeanBackward0>)\n",
      "tensor(0.0088, grad_fn=<MeanBackward0>)\n",
      "tensor(0.0005, grad_fn=<MeanBackward0>)\n",
      "tensor(0.0077, grad_fn=<MeanBackward0>)\n",
      "tensor(0.0026, grad_fn=<MeanBackward0>)\n",
      "tensor(0.0045, grad_fn=<MeanBackward0>)\n",
      "tensor(0.0052, grad_fn=<MeanBackward0>)\n",
      "tensor(0.0023, grad_fn=<MeanBackward0>)\n",
      "tensor(0.0030, grad_fn=<MeanBackward0>)\n",
      "tensor(0.0044, grad_fn=<MeanBackward0>)\n",
      "tensor(0.0038, grad_fn=<MeanBackward0>)\n",
      "tensor(0.0023, grad_fn=<MeanBackward0>)\n",
      "tensor(0.0010, grad_fn=<MeanBackward0>)\n",
      "tensor(0.0022, grad_fn=<MeanBackward0>)\n",
      "tensor(0.0050, grad_fn=<MeanBackward0>)\n",
      "tensor(0.0064, grad_fn=<MeanBackward0>)\n",
      "tensor(0.0039, grad_fn=<MeanBackward0>)\n",
      "tensor(0.0049, grad_fn=<MeanBackward0>)\n",
      "tensor(0.0027, grad_fn=<MeanBackward0>)\n",
      "tensor(0.0044, grad_fn=<MeanBackward0>)\n",
      "tensor(0.0050, grad_fn=<MeanBackward0>)\n",
      "tensor(0.0026, grad_fn=<MeanBackward0>)\n",
      "tensor(0.0048, grad_fn=<MeanBackward0>)\n",
      "tensor(0.0047, grad_fn=<MeanBackward0>)\n",
      "tensor(0.0023, grad_fn=<MeanBackward0>)\n",
      "tensor(0.0052, grad_fn=<MeanBackward0>)\n",
      "tensor(0.0044, grad_fn=<MeanBackward0>)\n",
      "tensor(0.0047, grad_fn=<MeanBackward0>)\n",
      "tensor(0.0020, grad_fn=<MeanBackward0>)\n",
      "tensor(0.0005, grad_fn=<MeanBackward0>)\n",
      "tensor(0.0027, grad_fn=<MeanBackward0>)\n",
      "tensor(0.0047, grad_fn=<MeanBackward0>)\n",
      "tensor(0.0026, grad_fn=<MeanBackward0>)\n",
      "tensor(0.0045, grad_fn=<MeanBackward0>)\n",
      "tensor(0.0024, grad_fn=<MeanBackward0>)\n",
      "tensor(0.0025, grad_fn=<MeanBackward0>)\n",
      "tensor(0.0051, grad_fn=<MeanBackward0>)\n",
      "tensor(0.0042, grad_fn=<MeanBackward0>)\n",
      "tensor(0.0043, grad_fn=<MeanBackward0>)\n",
      "tensor(0.0030, grad_fn=<MeanBackward0>)\n",
      "tensor(0.0044, grad_fn=<MeanBackward0>)\n",
      "tensor(0.0032, grad_fn=<MeanBackward0>)\n",
      "tensor(0.0048, grad_fn=<MeanBackward0>)\n",
      "tensor(0.0027, grad_fn=<MeanBackward0>)\n",
      "tensor(0.0043, grad_fn=<MeanBackward0>)\n",
      "tensor(0.0010, grad_fn=<MeanBackward0>)\n",
      "tensor(0.0020, grad_fn=<MeanBackward0>)\n",
      "tensor(0.0050, grad_fn=<MeanBackward0>)\n",
      "tensor(0.0021, grad_fn=<MeanBackward0>)\n",
      "tensor(0.0044, grad_fn=<MeanBackward0>)\n",
      "tensor(0.0047, grad_fn=<MeanBackward0>)\n",
      "tensor(0.0015, grad_fn=<MeanBackward0>)\n",
      "tensor(0.0043, grad_fn=<MeanBackward0>)\n",
      "tensor(0.0015, grad_fn=<MeanBackward0>)\n",
      "tensor(0.0019, grad_fn=<MeanBackward0>)\n",
      "tensor(0.0043, grad_fn=<MeanBackward0>)\n",
      "tensor(0.0003, grad_fn=<MeanBackward0>)\n",
      "tensor(0.0043, grad_fn=<MeanBackward0>)\n",
      "tensor(0.0020, grad_fn=<MeanBackward0>)\n",
      "tensor(0.0015, grad_fn=<MeanBackward0>)\n",
      "tensor(0.0054, grad_fn=<MeanBackward0>)\n",
      "tensor(0.0033, grad_fn=<MeanBackward0>)\n",
      "tensor(0.0055, grad_fn=<MeanBackward0>)\n",
      "tensor(0.0043, grad_fn=<MeanBackward0>)\n",
      "tensor(0.0050, grad_fn=<MeanBackward0>)\n",
      "tensor(0.0004, grad_fn=<MeanBackward0>)\n",
      "tensor(0.0043, grad_fn=<MeanBackward0>)\n",
      "tensor(0.0047, grad_fn=<MeanBackward0>)\n",
      "tensor(0.0002, grad_fn=<MeanBackward0>)\n",
      "tensor(0.0045, grad_fn=<MeanBackward0>)\n",
      "tensor(0.0042, grad_fn=<MeanBackward0>)\n",
      "tensor(0.0042, grad_fn=<MeanBackward0>)\n",
      "tensor(0.0020, grad_fn=<MeanBackward0>)\n",
      "tensor(0.0043, grad_fn=<MeanBackward0>)\n",
      "tensor(0.0004, grad_fn=<MeanBackward0>)\n",
      "tensor(0.0024, grad_fn=<MeanBackward0>)\n",
      "tensor(0.0021, grad_fn=<MeanBackward0>)\n",
      "tensor(0.0026, grad_fn=<MeanBackward0>)\n",
      "tensor(0.0043, grad_fn=<MeanBackward0>)\n",
      "tensor(0.0022, grad_fn=<MeanBackward0>)\n",
      "tensor(0.0024, grad_fn=<MeanBackward0>)\n",
      "tensor(0.0019, grad_fn=<MeanBackward0>)\n",
      "tensor(0.0030, grad_fn=<MeanBackward0>)\n",
      "tensor(0.0025, grad_fn=<MeanBackward0>)\n",
      "tensor(0.0018, grad_fn=<MeanBackward0>)\n",
      "tensor(0.0051, grad_fn=<MeanBackward0>)\n",
      "tensor(0.0040, grad_fn=<MeanBackward0>)\n",
      "tensor(0.0034, grad_fn=<MeanBackward0>)\n",
      "tensor(0.0044, grad_fn=<MeanBackward0>)\n",
      "tensor(0.0050, grad_fn=<MeanBackward0>)\n",
      "tensor(0.0031, grad_fn=<MeanBackward0>)\n",
      "tensor(0.0033, grad_fn=<MeanBackward0>)\n",
      "tensor(0.0041, grad_fn=<MeanBackward0>)\n",
      "tensor(0.0058, grad_fn=<MeanBackward0>)\n",
      "tensor(0.0055, grad_fn=<MeanBackward0>)\n",
      "tensor(0.0062, grad_fn=<MeanBackward0>)\n",
      "tensor(0.0048, grad_fn=<MeanBackward0>)\n",
      "tensor(0.0031, grad_fn=<MeanBackward0>)\n",
      "tensor(0.0041, grad_fn=<MeanBackward0>)\n",
      "tensor(0.0058, grad_fn=<MeanBackward0>)\n",
      "tensor(0.0058, grad_fn=<MeanBackward0>)\n",
      "tensor(0.0015, grad_fn=<MeanBackward0>)\n",
      "tensor(0.0065, grad_fn=<MeanBackward0>)\n",
      "tensor(0.0021, grad_fn=<MeanBackward0>)\n",
      "tensor(0.0078, grad_fn=<MeanBackward0>)\n",
      "tensor(0.0004, grad_fn=<MeanBackward0>)\n",
      "tensor(0.0062, grad_fn=<MeanBackward0>)\n",
      "tensor(0.0052, grad_fn=<MeanBackward0>)\n",
      "tensor(0.0021, grad_fn=<MeanBackward0>)\n",
      "tensor(0.0034, grad_fn=<MeanBackward0>)\n",
      "tensor(0.0006, grad_fn=<MeanBackward0>)\n",
      "tensor(0.0039, grad_fn=<MeanBackward0>)\n",
      "tensor(0.0040, grad_fn=<MeanBackward0>)\n",
      "tensor(0.0032, grad_fn=<MeanBackward0>)\n",
      "tensor(0.0029, grad_fn=<MeanBackward0>)\n",
      "tensor(0.0049, grad_fn=<MeanBackward0>)\n",
      "tensor(0.0028, grad_fn=<MeanBackward0>)\n",
      "tensor(0.0044, grad_fn=<MeanBackward0>)\n",
      "tensor(0.0045, grad_fn=<MeanBackward0>)\n",
      "tensor(0.0057, grad_fn=<MeanBackward0>)\n",
      "tensor(0.0043, grad_fn=<MeanBackward0>)\n",
      "tensor(0.0049, grad_fn=<MeanBackward0>)\n",
      "tensor(0.0026, grad_fn=<MeanBackward0>)\n",
      "tensor(0.0055, grad_fn=<MeanBackward0>)\n",
      "tensor(0.0050, grad_fn=<MeanBackward0>)\n",
      "tensor(0.0050, grad_fn=<MeanBackward0>)\n",
      "tensor(0.0056, grad_fn=<MeanBackward0>)\n",
      "tensor(0.0044, grad_fn=<MeanBackward0>)\n",
      "tensor(0.0051, grad_fn=<MeanBackward0>)\n",
      "tensor(0.0044, grad_fn=<MeanBackward0>)\n",
      "tensor(0.0025, grad_fn=<MeanBackward0>)\n",
      "tensor(0.0050, grad_fn=<MeanBackward0>)\n",
      "tensor(0.0047, grad_fn=<MeanBackward0>)\n",
      "tensor(0.0051, grad_fn=<MeanBackward0>)\n",
      "tensor(0.0021, grad_fn=<MeanBackward0>)\n",
      "tensor(0.0012, grad_fn=<MeanBackward0>)\n",
      "tensor(0.0044, grad_fn=<MeanBackward0>)\n",
      "tensor(0.0034, grad_fn=<MeanBackward0>)\n",
      "tensor(0.0046, grad_fn=<MeanBackward0>)\n",
      "tensor(0.0045, grad_fn=<MeanBackward0>)\n",
      "tensor(0.0019, grad_fn=<MeanBackward0>)\n",
      "tensor(0.0042, grad_fn=<MeanBackward0>)\n",
      "tensor(0.0023, grad_fn=<MeanBackward0>)\n",
      "tensor(0.0052, grad_fn=<MeanBackward0>)\n",
      "tensor(0.0043, grad_fn=<MeanBackward0>)\n",
      "tensor(0.0030, grad_fn=<MeanBackward0>)\n",
      "tensor(0.0020, grad_fn=<MeanBackward0>)\n",
      "tensor(0.0054, grad_fn=<MeanBackward0>)\n",
      "tensor(0.0043, grad_fn=<MeanBackward0>)\n",
      "tensor(0.0031, grad_fn=<MeanBackward0>)\n",
      "tensor(0.0037, grad_fn=<MeanBackward0>)\n",
      "tensor(0.0046, grad_fn=<MeanBackward0>)\n",
      "tensor(0.0029, grad_fn=<MeanBackward0>)\n",
      "tensor(0.0018, grad_fn=<MeanBackward0>)\n",
      "tensor(0.0027, grad_fn=<MeanBackward0>)\n",
      "tensor(0.0020, grad_fn=<MeanBackward0>)\n",
      "tensor(0.0057, grad_fn=<MeanBackward0>)\n",
      "tensor(0.0053, grad_fn=<MeanBackward0>)\n",
      "tensor(0.0026, grad_fn=<MeanBackward0>)\n",
      "tensor(0.0023, grad_fn=<MeanBackward0>)\n",
      "tensor(0.0045, grad_fn=<MeanBackward0>)\n",
      "tensor(0.0051, grad_fn=<MeanBackward0>)\n",
      "tensor(0.0035, grad_fn=<MeanBackward0>)\n",
      "tensor(0.0037, grad_fn=<MeanBackward0>)\n",
      "tensor(0.0029, grad_fn=<MeanBackward0>)\n",
      "tensor(0.0016, grad_fn=<MeanBackward0>)\n",
      "tensor(0.0038, grad_fn=<MeanBackward0>)\n",
      "tensor(0.0054, grad_fn=<MeanBackward0>)\n",
      "tensor(0.0059, grad_fn=<MeanBackward0>)\n",
      "tensor(0.0048, grad_fn=<MeanBackward0>)\n",
      "tensor(0.0020, grad_fn=<MeanBackward0>)\n",
      "tensor(0.0042, grad_fn=<MeanBackward0>)\n",
      "tensor(0.0005, grad_fn=<MeanBackward0>)\n",
      "tensor(0.0031, grad_fn=<MeanBackward0>)\n",
      "tensor(0.0030, grad_fn=<MeanBackward0>)\n",
      "tensor(0.0051, grad_fn=<MeanBackward0>)\n",
      "tensor(0.0046, grad_fn=<MeanBackward0>)\n",
      "tensor(0.0038, grad_fn=<MeanBackward0>)\n",
      "tensor(0.0024, grad_fn=<MeanBackward0>)\n"
     ]
    },
    {
     "name": "stdout",
     "output_type": "stream",
     "text": [
      "tensor(0.0010, grad_fn=<MeanBackward0>)\n",
      "tensor(0.0042, grad_fn=<MeanBackward0>)\n",
      "tensor(0.0044, grad_fn=<MeanBackward0>)\n",
      "tensor(0.0031, grad_fn=<MeanBackward0>)\n",
      "tensor(0.0061, grad_fn=<MeanBackward0>)\n",
      "tensor(0.0042, grad_fn=<MeanBackward0>)\n",
      "tensor(0.0014, grad_fn=<MeanBackward0>)\n",
      "tensor(0.0047, grad_fn=<MeanBackward0>)\n",
      "tensor(0.0042, grad_fn=<MeanBackward0>)\n",
      "tensor(0.0031, grad_fn=<MeanBackward0>)\n",
      "tensor(0.0046, grad_fn=<MeanBackward0>)\n",
      "tensor(0.0011, grad_fn=<MeanBackward0>)\n",
      "tensor(0.0004, grad_fn=<MeanBackward0>)\n",
      "tensor(0.0046, grad_fn=<MeanBackward0>)\n",
      "tensor(0.0048, grad_fn=<MeanBackward0>)\n",
      "tensor(0.0021, grad_fn=<MeanBackward0>)\n",
      "tensor(0.0020, grad_fn=<MeanBackward0>)\n",
      "tensor(0.0023, grad_fn=<MeanBackward0>)\n",
      "tensor(0.0050, grad_fn=<MeanBackward0>)\n",
      "tensor(0.0037, grad_fn=<MeanBackward0>)\n",
      "tensor(0.0033, grad_fn=<MeanBackward0>)\n",
      "tensor(0.0059, grad_fn=<MeanBackward0>)\n",
      "tensor(0.0025, grad_fn=<MeanBackward0>)\n",
      "tensor(0.0054, grad_fn=<MeanBackward0>)\n",
      "tensor(0.0058, grad_fn=<MeanBackward0>)\n",
      "tensor(0.0032, grad_fn=<MeanBackward0>)\n",
      "tensor(0.0048, grad_fn=<MeanBackward0>)\n",
      "tensor(0.0054, grad_fn=<MeanBackward0>)\n",
      "tensor(0.0032, grad_fn=<MeanBackward0>)\n",
      "tensor(0.0040, grad_fn=<MeanBackward0>)\n",
      "tensor(0.0069, grad_fn=<MeanBackward0>)\n",
      "tensor(0.0053, grad_fn=<MeanBackward0>)\n",
      "tensor(0.0038, grad_fn=<MeanBackward0>)\n",
      "tensor(0.0035, grad_fn=<MeanBackward0>)\n",
      "tensor(0.0039, grad_fn=<MeanBackward0>)\n",
      "tensor(0.0063, grad_fn=<MeanBackward0>)\n",
      "tensor(0.0058, grad_fn=<MeanBackward0>)\n",
      "tensor(0.0062, grad_fn=<MeanBackward0>)\n",
      "tensor(0.0037, grad_fn=<MeanBackward0>)\n",
      "tensor(0.0054, grad_fn=<MeanBackward0>)\n",
      "tensor(0.0071, grad_fn=<MeanBackward0>)\n",
      "tensor(0.0017, grad_fn=<MeanBackward0>)\n",
      "tensor(0.0034, grad_fn=<MeanBackward0>)\n",
      "tensor(0.0036, grad_fn=<MeanBackward0>)\n",
      "tensor(0.0059, grad_fn=<MeanBackward0>)\n",
      "tensor(0.0023, grad_fn=<MeanBackward0>)\n",
      "tensor(0.0059, grad_fn=<MeanBackward0>)\n",
      "tensor(0.0057, grad_fn=<MeanBackward0>)\n",
      "tensor(0.0033, grad_fn=<MeanBackward0>)\n",
      "tensor(0.0056, grad_fn=<MeanBackward0>)\n",
      "tensor(0.0060, grad_fn=<MeanBackward0>)\n",
      "tensor(0.0048, grad_fn=<MeanBackward0>)\n",
      "tensor(0.0051, grad_fn=<MeanBackward0>)\n",
      "tensor(0.0042, grad_fn=<MeanBackward0>)\n",
      "tensor(0.0038, grad_fn=<MeanBackward0>)\n",
      "tensor(0.0018, grad_fn=<MeanBackward0>)\n",
      "tensor(0.0053, grad_fn=<MeanBackward0>)\n",
      "tensor(0.0039, grad_fn=<MeanBackward0>)\n",
      "tensor(0.0016, grad_fn=<MeanBackward0>)\n",
      "tensor(0.0063, grad_fn=<MeanBackward0>)\n",
      "tensor(0.0054, grad_fn=<MeanBackward0>)\n",
      "tensor(0.0019, grad_fn=<MeanBackward0>)\n",
      "tensor(0.0034, grad_fn=<MeanBackward0>)\n",
      "tensor(0.0045, grad_fn=<MeanBackward0>)\n",
      "tensor(0.0026, grad_fn=<MeanBackward0>)\n",
      "tensor(0.0048, grad_fn=<MeanBackward0>)\n",
      "tensor(0.0031, grad_fn=<MeanBackward0>)\n",
      "tensor(0.0006, grad_fn=<MeanBackward0>)\n",
      "tensor(0.0042, grad_fn=<MeanBackward0>)\n",
      "tensor(0.0020, grad_fn=<MeanBackward0>)\n",
      "tensor(0.0017, grad_fn=<MeanBackward0>)\n",
      "tensor(0.0004, grad_fn=<MeanBackward0>)\n",
      "tensor(0.0048, grad_fn=<MeanBackward0>)\n",
      "tensor(0.0044, grad_fn=<MeanBackward0>)\n",
      "tensor(0.0047, grad_fn=<MeanBackward0>)\n",
      "tensor(0.0018, grad_fn=<MeanBackward0>)\n",
      "tensor(0.0014, grad_fn=<MeanBackward0>)\n",
      "tensor(0.0046, grad_fn=<MeanBackward0>)\n",
      "tensor(0.0019, grad_fn=<MeanBackward0>)\n",
      "tensor(0.0005, grad_fn=<MeanBackward0>)\n",
      "tensor(0.0033, grad_fn=<MeanBackward0>)\n",
      "tensor(0.0045, grad_fn=<MeanBackward0>)\n",
      "tensor(0.0048, grad_fn=<MeanBackward0>)\n",
      "tensor(0.0041, grad_fn=<MeanBackward0>)\n",
      "tensor(0.0024, grad_fn=<MeanBackward0>)\n",
      "tensor(0.0049, grad_fn=<MeanBackward0>)\n",
      "tensor(0.0019, grad_fn=<MeanBackward0>)\n",
      "tensor(0.0042, grad_fn=<MeanBackward0>)\n",
      "tensor(0.0042, grad_fn=<MeanBackward0>)\n",
      "tensor(0.0042, grad_fn=<MeanBackward0>)\n",
      "tensor(0.0002, grad_fn=<MeanBackward0>)\n",
      "tensor(0.0029, grad_fn=<MeanBackward0>)\n",
      "tensor(0.0003, grad_fn=<MeanBackward0>)\n",
      "tensor(0.0024, grad_fn=<MeanBackward0>)\n",
      "tensor(0.0021, grad_fn=<MeanBackward0>)\n",
      "tensor(0.0029, grad_fn=<MeanBackward0>)\n",
      "tensor(0.0043, grad_fn=<MeanBackward0>)\n",
      "tensor(0.0026, grad_fn=<MeanBackward0>)\n",
      "tensor(0.0005, grad_fn=<MeanBackward0>)\n",
      "tensor(0.0006, grad_fn=<MeanBackward0>)\n",
      "tensor(0.0015, grad_fn=<MeanBackward0>)\n",
      "tensor(0.0047, grad_fn=<MeanBackward0>)\n",
      "tensor(0.0045, grad_fn=<MeanBackward0>)\n",
      "tensor(0.0044, grad_fn=<MeanBackward0>)\n",
      "tensor(0.0045, grad_fn=<MeanBackward0>)\n",
      "tensor(0.0019, grad_fn=<MeanBackward0>)\n",
      "tensor(0.0043, grad_fn=<MeanBackward0>)\n",
      "tensor(0.0019, grad_fn=<MeanBackward0>)\n",
      "tensor(0.0032, grad_fn=<MeanBackward0>)\n",
      "tensor(0.0002, grad_fn=<MeanBackward0>)\n",
      "tensor(0.0045, grad_fn=<MeanBackward0>)\n",
      "tensor(0.0044, grad_fn=<MeanBackward0>)\n",
      "tensor(0.0022, grad_fn=<MeanBackward0>)\n",
      "tensor(0.0043, grad_fn=<MeanBackward0>)\n",
      "tensor(0.0043, grad_fn=<MeanBackward0>)\n",
      "tensor(0.0042, grad_fn=<MeanBackward0>)\n",
      "tensor(0.0004, grad_fn=<MeanBackward0>)\n",
      "tensor(0.0041, grad_fn=<MeanBackward0>)\n",
      "tensor(0.0027, grad_fn=<MeanBackward0>)\n",
      "tensor(0.0041, grad_fn=<MeanBackward0>)\n",
      "tensor(0.0003, grad_fn=<MeanBackward0>)\n",
      "tensor(0.0028, grad_fn=<MeanBackward0>)\n",
      "tensor(0.0004, grad_fn=<MeanBackward0>)\n",
      "tensor(0.0026, grad_fn=<MeanBackward0>)\n",
      "tensor(0.0021, grad_fn=<MeanBackward0>)\n",
      "tensor(0.0017, grad_fn=<MeanBackward0>)\n",
      "tensor(0.0005, grad_fn=<MeanBackward0>)\n",
      "tensor(0.0016, grad_fn=<MeanBackward0>)\n",
      "tensor(0.0027, grad_fn=<MeanBackward0>)\n",
      "tensor(0.0046, grad_fn=<MeanBackward0>)\n",
      "tensor(0.0023, grad_fn=<MeanBackward0>)\n",
      "tensor(0.0042, grad_fn=<MeanBackward0>)\n",
      "tensor(0.0046, grad_fn=<MeanBackward0>)\n",
      "tensor(0.0022, grad_fn=<MeanBackward0>)\n",
      "tensor(0.0018, grad_fn=<MeanBackward0>)\n",
      "tensor(0.0044, grad_fn=<MeanBackward0>)\n",
      "tensor(0.0027, grad_fn=<MeanBackward0>)\n",
      "tensor(0.0062, grad_fn=<MeanBackward0>)\n",
      "tensor(0.0045, grad_fn=<MeanBackward0>)\n",
      "tensor(0.0043, grad_fn=<MeanBackward0>)\n",
      "tensor(0.0031, grad_fn=<MeanBackward0>)\n",
      "tensor(0.0033, grad_fn=<MeanBackward0>)\n",
      "tensor(0.0047, grad_fn=<MeanBackward0>)\n",
      "tensor(0.0043, grad_fn=<MeanBackward0>)\n",
      "tensor(0.0050, grad_fn=<MeanBackward0>)\n",
      "tensor(0.0020, grad_fn=<MeanBackward0>)\n",
      "tensor(0.0020, grad_fn=<MeanBackward0>)\n",
      "tensor(0.0059, grad_fn=<MeanBackward0>)\n",
      "tensor(0.0047, grad_fn=<MeanBackward0>)\n",
      "tensor(0.0020, grad_fn=<MeanBackward0>)\n",
      "tensor(0.0044, grad_fn=<MeanBackward0>)\n",
      "tensor(0.0057, grad_fn=<MeanBackward0>)\n",
      "tensor(0.0030, grad_fn=<MeanBackward0>)\n",
      "tensor(0.0033, grad_fn=<MeanBackward0>)\n",
      "tensor(0.0030, grad_fn=<MeanBackward0>)\n",
      "tensor(0.0047, grad_fn=<MeanBackward0>)\n",
      "tensor(0.0061, grad_fn=<MeanBackward0>)\n",
      "tensor(0.0033, grad_fn=<MeanBackward0>)\n",
      "tensor(0.0065, grad_fn=<MeanBackward0>)\n",
      "tensor(0.0029, grad_fn=<MeanBackward0>)\n",
      "tensor(0.0036, grad_fn=<MeanBackward0>)\n",
      "tensor(0.0049, grad_fn=<MeanBackward0>)\n",
      "tensor(0.0005, grad_fn=<MeanBackward0>)\n",
      "tensor(0.0070, grad_fn=<MeanBackward0>)\n",
      "tensor(0.0042, grad_fn=<MeanBackward0>)\n",
      "tensor(0.0047, grad_fn=<MeanBackward0>)\n",
      "tensor(0.0019, grad_fn=<MeanBackward0>)\n",
      "tensor(0.0045, grad_fn=<MeanBackward0>)\n",
      "tensor(0.0034, grad_fn=<MeanBackward0>)\n",
      "tensor(0.0039, grad_fn=<MeanBackward0>)\n",
      "tensor(0.0065, grad_fn=<MeanBackward0>)\n",
      "tensor(0.0053, grad_fn=<MeanBackward0>)\n",
      "tensor(0.0051, grad_fn=<MeanBackward0>)\n",
      "tensor(0.0016, grad_fn=<MeanBackward0>)\n",
      "tensor(0.0027, grad_fn=<MeanBackward0>)\n",
      "tensor(0.0025, grad_fn=<MeanBackward0>)\n",
      "tensor(0.0050, grad_fn=<MeanBackward0>)\n",
      "tensor(0.0036, grad_fn=<MeanBackward0>)\n",
      "tensor(0.0049, grad_fn=<MeanBackward0>)\n",
      "tensor(0.0006, grad_fn=<MeanBackward0>)\n",
      "tensor(0.0013, grad_fn=<MeanBackward0>)\n",
      "tensor(0.0044, grad_fn=<MeanBackward0>)\n",
      "tensor(0.0051, grad_fn=<MeanBackward0>)\n",
      "tensor(0.0045, grad_fn=<MeanBackward0>)\n",
      "tensor(0.0044, grad_fn=<MeanBackward0>)\n",
      "tensor(0.0006, grad_fn=<MeanBackward0>)\n",
      "tensor(0.0041, grad_fn=<MeanBackward0>)\n",
      "tensor(0.0027, grad_fn=<MeanBackward0>)\n",
      "tensor(0.0001, grad_fn=<MeanBackward0>)\n",
      "tensor(0.0044, grad_fn=<MeanBackward0>)\n",
      "tensor(0.0020, grad_fn=<MeanBackward0>)\n",
      "tensor(0.0040, grad_fn=<MeanBackward0>)\n",
      "tensor(0.0002, grad_fn=<MeanBackward0>)\n",
      "tensor(0.0040, grad_fn=<MeanBackward0>)\n",
      "tensor(0.0041, grad_fn=<MeanBackward0>)\n",
      "tensor(0.0026, grad_fn=<MeanBackward0>)\n",
      "tensor(0.0023, grad_fn=<MeanBackward0>)\n",
      "tensor(0.0007, grad_fn=<MeanBackward0>)\n",
      "tensor(0.0026, grad_fn=<MeanBackward0>)\n",
      "tensor(0.0027, grad_fn=<MeanBackward0>)\n",
      "tensor(0.0028, grad_fn=<MeanBackward0>)\n",
      "tensor(0.0046, grad_fn=<MeanBackward0>)\n",
      "tensor(0.0048, grad_fn=<MeanBackward0>)\n",
      "tensor(0.0007, grad_fn=<MeanBackward0>)\n",
      "tensor(0.0020, grad_fn=<MeanBackward0>)\n",
      "tensor(0.0021, grad_fn=<MeanBackward0>)\n",
      "tensor(0.0056, grad_fn=<MeanBackward0>)\n",
      "tensor(0.0029, grad_fn=<MeanBackward0>)\n",
      "tensor(0.0047, grad_fn=<MeanBackward0>)\n",
      "tensor(0.0048, grad_fn=<MeanBackward0>)\n",
      "tensor(0.0053, grad_fn=<MeanBackward0>)\n",
      "tensor(0.0042, grad_fn=<MeanBackward0>)\n",
      "tensor(0.0048, grad_fn=<MeanBackward0>)\n",
      "tensor(0.0022, grad_fn=<MeanBackward0>)\n",
      "tensor(0.0043, grad_fn=<MeanBackward0>)\n",
      "tensor(0.0046, grad_fn=<MeanBackward0>)\n",
      "tensor(0.0021, grad_fn=<MeanBackward0>)\n",
      "tensor(0.0037, grad_fn=<MeanBackward0>)\n",
      "tensor(0.0007, grad_fn=<MeanBackward0>)\n",
      "tensor(0.0055, grad_fn=<MeanBackward0>)\n",
      "tensor(0.0052, grad_fn=<MeanBackward0>)\n",
      "tensor(0.0021, grad_fn=<MeanBackward0>)\n",
      "tensor(0.0060, grad_fn=<MeanBackward0>)\n",
      "tensor(0.0053, grad_fn=<MeanBackward0>)\n",
      "tensor(0.0052, grad_fn=<MeanBackward0>)\n",
      "tensor(0.0039, grad_fn=<MeanBackward0>)\n",
      "tensor(0.0025, grad_fn=<MeanBackward0>)\n",
      "tensor(0.0017, grad_fn=<MeanBackward0>)\n",
      "tensor(0.0046, grad_fn=<MeanBackward0>)\n",
      "tensor(0.0054, grad_fn=<MeanBackward0>)\n",
      "tensor(0.0036, grad_fn=<MeanBackward0>)\n",
      "tensor(0.0012, grad_fn=<MeanBackward0>)\n",
      "tensor(0.0046, grad_fn=<MeanBackward0>)\n",
      "tensor(0.0019, grad_fn=<MeanBackward0>)\n",
      "tensor(0.0057, grad_fn=<MeanBackward0>)\n",
      "tensor(0.0044, grad_fn=<MeanBackward0>)\n",
      "tensor(0.0023, grad_fn=<MeanBackward0>)\n",
      "tensor(0.0065, grad_fn=<MeanBackward0>)\n",
      "tensor(0.0015, grad_fn=<MeanBackward0>)\n",
      "tensor(0.0055, grad_fn=<MeanBackward0>)\n",
      "tensor(0.0048, grad_fn=<MeanBackward0>)\n"
     ]
    },
    {
     "name": "stdout",
     "output_type": "stream",
     "text": [
      "tensor(0.0020, grad_fn=<MeanBackward0>)\n",
      "tensor(0.0049, grad_fn=<MeanBackward0>)\n",
      "tensor(0.0055, grad_fn=<MeanBackward0>)\n",
      "tensor(0.0056, grad_fn=<MeanBackward0>)\n",
      "tensor(0.0002, grad_fn=<MeanBackward0>)\n",
      "tensor(0.0038, grad_fn=<MeanBackward0>)\n",
      "tensor(0.0008, grad_fn=<MeanBackward0>)\n",
      "tensor(0.0027, grad_fn=<MeanBackward0>)\n",
      "tensor(0.0046, grad_fn=<MeanBackward0>)\n",
      "tensor(0.0045, grad_fn=<MeanBackward0>)\n",
      "tensor(0.0063, grad_fn=<MeanBackward0>)\n",
      "tensor(0.0042, grad_fn=<MeanBackward0>)\n",
      "tensor(0.0018, grad_fn=<MeanBackward0>)\n",
      "tensor(0.0048, grad_fn=<MeanBackward0>)\n",
      "tensor(0.0005, grad_fn=<MeanBackward0>)\n",
      "tensor(0.0025, grad_fn=<MeanBackward0>)\n",
      "tensor(0.0029, grad_fn=<MeanBackward0>)\n",
      "tensor(0.0028, grad_fn=<MeanBackward0>)\n",
      "tensor(0.0062, grad_fn=<MeanBackward0>)\n",
      "tensor(0.0027, grad_fn=<MeanBackward0>)\n",
      "tensor(0.0070, grad_fn=<MeanBackward0>)\n",
      "tensor(0.0020, grad_fn=<MeanBackward0>)\n",
      "tensor(0.0033, grad_fn=<MeanBackward0>)\n",
      "tensor(0.0048, grad_fn=<MeanBackward0>)\n",
      "tensor(0.0033, grad_fn=<MeanBackward0>)\n",
      "tensor(0.0008, grad_fn=<MeanBackward0>)\n",
      "tensor(0.0008, grad_fn=<MeanBackward0>)\n",
      "tensor(0.0024, grad_fn=<MeanBackward0>)\n",
      "tensor(0.0046, grad_fn=<MeanBackward0>)\n",
      "tensor(0.0051, grad_fn=<MeanBackward0>)\n",
      "tensor(0.0028, grad_fn=<MeanBackward0>)\n",
      "tensor(0.0049, grad_fn=<MeanBackward0>)\n",
      "tensor(0.0049, grad_fn=<MeanBackward0>)\n",
      "tensor(0.0007, grad_fn=<MeanBackward0>)\n",
      "tensor(0.0028, grad_fn=<MeanBackward0>)\n",
      "tensor(0.0047, grad_fn=<MeanBackward0>)\n",
      "tensor(0.0050, grad_fn=<MeanBackward0>)\n",
      "tensor(0.0042, grad_fn=<MeanBackward0>)\n",
      "tensor(0.0050, grad_fn=<MeanBackward0>)\n",
      "tensor(0.0026, grad_fn=<MeanBackward0>)\n",
      "tensor(6.3513e-05, grad_fn=<MeanBackward0>)\n",
      "tensor(0.0043, grad_fn=<MeanBackward0>)\n",
      "tensor(0.0044, grad_fn=<MeanBackward0>)\n",
      "tensor(0.0043, grad_fn=<MeanBackward0>)\n",
      "tensor(0.0043, grad_fn=<MeanBackward0>)\n",
      "tensor(0.0023, grad_fn=<MeanBackward0>)\n",
      "tensor(0.0041, grad_fn=<MeanBackward0>)\n",
      "tensor(0.0029, grad_fn=<MeanBackward0>)\n",
      "tensor(0.0001, grad_fn=<MeanBackward0>)\n",
      "tensor(0.0040, grad_fn=<MeanBackward0>)\n",
      "tensor(0.0041, grad_fn=<MeanBackward0>)\n",
      "tensor(0.0022, grad_fn=<MeanBackward0>)\n",
      "tensor(0.0042, grad_fn=<MeanBackward0>)\n",
      "tensor(0.0041, grad_fn=<MeanBackward0>)\n",
      "tensor(0.0002, grad_fn=<MeanBackward0>)\n",
      "tensor(0.0041, grad_fn=<MeanBackward0>)\n",
      "tensor(0.0021, grad_fn=<MeanBackward0>)\n",
      "tensor(0.0004, grad_fn=<MeanBackward0>)\n",
      "tensor(0.0043, grad_fn=<MeanBackward0>)\n",
      "tensor(0.0020, grad_fn=<MeanBackward0>)\n",
      "tensor(0.0029, grad_fn=<MeanBackward0>)\n",
      "tensor(0.0016, grad_fn=<MeanBackward0>)\n",
      "tensor(0.0015, grad_fn=<MeanBackward0>)\n",
      "tensor(0.0015, grad_fn=<MeanBackward0>)\n",
      "tensor(0.0012, grad_fn=<MeanBackward0>)\n",
      "tensor(0.0040, grad_fn=<MeanBackward0>)\n",
      "tensor(0.0040, grad_fn=<MeanBackward0>)\n",
      "tensor(0.0050, grad_fn=<MeanBackward0>)\n",
      "tensor(0.0048, grad_fn=<MeanBackward0>)\n",
      "tensor(0.0008, grad_fn=<MeanBackward0>)\n",
      "tensor(0.0005, grad_fn=<MeanBackward0>)\n",
      "tensor(0.0026, grad_fn=<MeanBackward0>)\n",
      "tensor(0.0044, grad_fn=<MeanBackward0>)\n",
      "tensor(0.0026, grad_fn=<MeanBackward0>)\n",
      "tensor(0.0045, grad_fn=<MeanBackward0>)\n",
      "tensor(0.0046, grad_fn=<MeanBackward0>)\n",
      "tensor(0.0021, grad_fn=<MeanBackward0>)\n",
      "tensor(0.0022, grad_fn=<MeanBackward0>)\n",
      "tensor(0.0020, grad_fn=<MeanBackward0>)\n",
      "tensor(0.0043, grad_fn=<MeanBackward0>)\n",
      "tensor(0.0030, grad_fn=<MeanBackward0>)\n",
      "tensor(0.0048, grad_fn=<MeanBackward0>)\n",
      "tensor(0.0022, grad_fn=<MeanBackward0>)\n",
      "tensor(0.0053, grad_fn=<MeanBackward0>)\n",
      "tensor(0.0044, grad_fn=<MeanBackward0>)\n",
      "tensor(0.0043, grad_fn=<MeanBackward0>)\n",
      "tensor(0.0028, grad_fn=<MeanBackward0>)\n",
      "tensor(0.0044, grad_fn=<MeanBackward0>)\n",
      "tensor(0.0023, grad_fn=<MeanBackward0>)\n",
      "tensor(0.0006, grad_fn=<MeanBackward0>)\n",
      "tensor(0.0029, grad_fn=<MeanBackward0>)\n",
      "tensor(0.0026, grad_fn=<MeanBackward0>)\n",
      "tensor(0.0047, grad_fn=<MeanBackward0>)\n",
      "tensor(0.0029, grad_fn=<MeanBackward0>)\n",
      "tensor(0.0030, grad_fn=<MeanBackward0>)\n",
      "tensor(0.0027, grad_fn=<MeanBackward0>)\n",
      "tensor(0.0034, grad_fn=<MeanBackward0>)\n",
      "tensor(0.0043, grad_fn=<MeanBackward0>)\n",
      "tensor(0.0026, grad_fn=<MeanBackward0>)\n",
      "tensor(0.0035, grad_fn=<MeanBackward0>)\n",
      "tensor(0.0040, grad_fn=<MeanBackward0>)\n",
      "tensor(0.0009, grad_fn=<MeanBackward0>)\n",
      "tensor(0.0042, grad_fn=<MeanBackward0>)\n",
      "tensor(0.0005, grad_fn=<MeanBackward0>)\n",
      "tensor(0.0045, grad_fn=<MeanBackward0>)\n",
      "tensor(0.0001, grad_fn=<MeanBackward0>)\n",
      "tensor(0.0047, grad_fn=<MeanBackward0>)\n",
      "tensor(0.0041, grad_fn=<MeanBackward0>)\n",
      "tensor(0.0005, grad_fn=<MeanBackward0>)\n",
      "tensor(0.0046, grad_fn=<MeanBackward0>)\n",
      "tensor(9.0288e-05, grad_fn=<MeanBackward0>)\n",
      "tensor(0.0023, grad_fn=<MeanBackward0>)\n",
      "tensor(0.0018, grad_fn=<MeanBackward0>)\n",
      "tensor(0.0043, grad_fn=<MeanBackward0>)\n",
      "tensor(0.0019, grad_fn=<MeanBackward0>)\n",
      "tensor(0.0013, grad_fn=<MeanBackward0>)\n",
      "tensor(0.0009, grad_fn=<MeanBackward0>)\n",
      "tensor(0.0050, grad_fn=<MeanBackward0>)\n",
      "tensor(0.0039, grad_fn=<MeanBackward0>)\n",
      "tensor(0.0030, grad_fn=<MeanBackward0>)\n",
      "tensor(0.0044, grad_fn=<MeanBackward0>)\n",
      "tensor(0.0010, grad_fn=<MeanBackward0>)\n",
      "tensor(0.0015, grad_fn=<MeanBackward0>)\n",
      "tensor(0.0046, grad_fn=<MeanBackward0>)\n",
      "tensor(0.0044, grad_fn=<MeanBackward0>)\n",
      "tensor(0.0026, grad_fn=<MeanBackward0>)\n",
      "tensor(0.0045, grad_fn=<MeanBackward0>)\n",
      "tensor(0.0023, grad_fn=<MeanBackward0>)\n",
      "tensor(0.0045, grad_fn=<MeanBackward0>)\n",
      "tensor(0.0028, grad_fn=<MeanBackward0>)\n",
      "tensor(0.0047, grad_fn=<MeanBackward0>)\n",
      "tensor(0.0023, grad_fn=<MeanBackward0>)\n",
      "tensor(0.0042, grad_fn=<MeanBackward0>)\n",
      "tensor(0.0025, grad_fn=<MeanBackward0>)\n",
      "tensor(0.0050, grad_fn=<MeanBackward0>)\n",
      "tensor(0.0019, grad_fn=<MeanBackward0>)\n",
      "tensor(0.0015, grad_fn=<MeanBackward0>)\n",
      "tensor(0.0047, grad_fn=<MeanBackward0>)\n",
      "tensor(0.0024, grad_fn=<MeanBackward0>)\n",
      "tensor(0.0044, grad_fn=<MeanBackward0>)\n",
      "tensor(0.0045, grad_fn=<MeanBackward0>)\n",
      "tensor(0.0005, grad_fn=<MeanBackward0>)\n",
      "tensor(0.0025, grad_fn=<MeanBackward0>)\n",
      "tensor(0.0047, grad_fn=<MeanBackward0>)\n",
      "tensor(0.0022, grad_fn=<MeanBackward0>)\n",
      "tensor(0.0048, grad_fn=<MeanBackward0>)\n",
      "tensor(0.0046, grad_fn=<MeanBackward0>)\n",
      "tensor(0.0042, grad_fn=<MeanBackward0>)\n",
      "tensor(0.0012, grad_fn=<MeanBackward0>)\n",
      "tensor(0.0002, grad_fn=<MeanBackward0>)\n",
      "tensor(0.0033, grad_fn=<MeanBackward0>)\n",
      "tensor(0.0040, grad_fn=<MeanBackward0>)\n",
      "tensor(0.0007, grad_fn=<MeanBackward0>)\n",
      "tensor(0.0004, grad_fn=<MeanBackward0>)\n",
      "tensor(0.0042, grad_fn=<MeanBackward0>)\n",
      "tensor(0.0045, grad_fn=<MeanBackward0>)\n",
      "tensor(0.0041, grad_fn=<MeanBackward0>)\n",
      "tensor(0.0005, grad_fn=<MeanBackward0>)\n",
      "tensor(0.0026, grad_fn=<MeanBackward0>)\n",
      "tensor(0.0030, grad_fn=<MeanBackward0>)\n",
      "tensor(0.0042, grad_fn=<MeanBackward0>)\n",
      "tensor(0.0026, grad_fn=<MeanBackward0>)\n",
      "tensor(0.0025, grad_fn=<MeanBackward0>)\n",
      "tensor(0.0029, grad_fn=<MeanBackward0>)\n",
      "tensor(0.0018, grad_fn=<MeanBackward0>)\n",
      "tensor(0.0017, grad_fn=<MeanBackward0>)\n",
      "tensor(0.0015, grad_fn=<MeanBackward0>)\n",
      "tensor(0.0047, grad_fn=<MeanBackward0>)\n",
      "tensor(0.0032, grad_fn=<MeanBackward0>)\n",
      "tensor(0.0035, grad_fn=<MeanBackward0>)\n",
      "tensor(0.0026, grad_fn=<MeanBackward0>)\n",
      "tensor(0.0023, grad_fn=<MeanBackward0>)\n",
      "tensor(0.0057, grad_fn=<MeanBackward0>)\n",
      "tensor(0.0021, grad_fn=<MeanBackward0>)\n",
      "tensor(0.0027, grad_fn=<MeanBackward0>)\n",
      "tensor(0.0044, grad_fn=<MeanBackward0>)\n",
      "tensor(0.0051, grad_fn=<MeanBackward0>)\n",
      "tensor(0.0020, grad_fn=<MeanBackward0>)\n",
      "tensor(0.0018, grad_fn=<MeanBackward0>)\n",
      "tensor(0.0047, grad_fn=<MeanBackward0>)\n",
      "tensor(0.0012, grad_fn=<MeanBackward0>)\n",
      "tensor(0.0050, grad_fn=<MeanBackward0>)\n",
      "tensor(0.0033, grad_fn=<MeanBackward0>)\n",
      "tensor(0.0038, grad_fn=<MeanBackward0>)\n",
      "tensor(0.0029, grad_fn=<MeanBackward0>)\n",
      "tensor(0.0023, grad_fn=<MeanBackward0>)\n",
      "tensor(0.0005, grad_fn=<MeanBackward0>)\n",
      "tensor(0.0046, grad_fn=<MeanBackward0>)\n",
      "tensor(0.0034, grad_fn=<MeanBackward0>)\n",
      "tensor(0.0031, grad_fn=<MeanBackward0>)\n",
      "tensor(0.0044, grad_fn=<MeanBackward0>)\n",
      "tensor(0.0042, grad_fn=<MeanBackward0>)\n",
      "tensor(0.0043, grad_fn=<MeanBackward0>)\n",
      "tensor(0.0041, grad_fn=<MeanBackward0>)\n",
      "tensor(0.0042, grad_fn=<MeanBackward0>)\n",
      "tensor(0.0017, grad_fn=<MeanBackward0>)\n",
      "tensor(0.0048, grad_fn=<MeanBackward0>)\n",
      "tensor(0.0043, grad_fn=<MeanBackward0>)\n",
      "tensor(0.0050, grad_fn=<MeanBackward0>)\n",
      "tensor(0.0020, grad_fn=<MeanBackward0>)\n",
      "tensor(0.0010, grad_fn=<MeanBackward0>)\n",
      "tensor(0.0016, grad_fn=<MeanBackward0>)\n",
      "tensor(0.0016, grad_fn=<MeanBackward0>)\n",
      "tensor(0.0047, grad_fn=<MeanBackward0>)\n",
      "tensor(0.0042, grad_fn=<MeanBackward0>)\n",
      "tensor(0.0032, grad_fn=<MeanBackward0>)\n",
      "tensor(0.0006, grad_fn=<MeanBackward0>)\n",
      "tensor(0.0020, grad_fn=<MeanBackward0>)\n",
      "tensor(0.0034, grad_fn=<MeanBackward0>)\n",
      "tensor(0.0044, grad_fn=<MeanBackward0>)\n",
      "tensor(0.0022, grad_fn=<MeanBackward0>)\n",
      "tensor(0.0041, grad_fn=<MeanBackward0>)\n",
      "tensor(0.0043, grad_fn=<MeanBackward0>)\n",
      "tensor(0.0023, grad_fn=<MeanBackward0>)\n",
      "tensor(0.0045, grad_fn=<MeanBackward0>)\n",
      "tensor(0.0022, grad_fn=<MeanBackward0>)\n",
      "tensor(0.0021, grad_fn=<MeanBackward0>)\n",
      "tensor(0.0030, grad_fn=<MeanBackward0>)\n",
      "tensor(0.0041, grad_fn=<MeanBackward0>)\n",
      "tensor(0.0044, grad_fn=<MeanBackward0>)\n",
      "tensor(0.0016, grad_fn=<MeanBackward0>)\n",
      "tensor(0.0028, grad_fn=<MeanBackward0>)\n",
      "tensor(0.0004, grad_fn=<MeanBackward0>)\n",
      "tensor(0.0023, grad_fn=<MeanBackward0>)\n",
      "tensor(0.0004, grad_fn=<MeanBackward0>)\n",
      "tensor(0.0021, grad_fn=<MeanBackward0>)\n",
      "tensor(0.0041, grad_fn=<MeanBackward0>)\n",
      "tensor(0.0043, grad_fn=<MeanBackward0>)\n",
      "tensor(0.0003, grad_fn=<MeanBackward0>)\n",
      "tensor(0.0018, grad_fn=<MeanBackward0>)\n",
      "tensor(0.0036, grad_fn=<MeanBackward0>)\n",
      "tensor(0.0043, grad_fn=<MeanBackward0>)\n",
      "tensor(0.0020, grad_fn=<MeanBackward0>)\n",
      "tensor(0.0042, grad_fn=<MeanBackward0>)\n",
      "tensor(0.0016, grad_fn=<MeanBackward0>)\n",
      "tensor(0.0043, grad_fn=<MeanBackward0>)\n",
      "tensor(0.0042, grad_fn=<MeanBackward0>)\n",
      "tensor(0.0025, grad_fn=<MeanBackward0>)\n",
      "tensor(0.0024, grad_fn=<MeanBackward0>)\n",
      "tensor(0.0006, grad_fn=<MeanBackward0>)\n",
      "tensor(0.0003, grad_fn=<MeanBackward0>)\n",
      "tensor(0.0026, grad_fn=<MeanBackward0>)\n"
     ]
    },
    {
     "name": "stdout",
     "output_type": "stream",
     "text": [
      "tensor(0.0020, grad_fn=<MeanBackward0>)\n",
      "tensor(0.0047, grad_fn=<MeanBackward0>)\n",
      "tensor(0.0045, grad_fn=<MeanBackward0>)\n",
      "tensor(0.0055, grad_fn=<MeanBackward0>)\n",
      "tensor(0.0045, grad_fn=<MeanBackward0>)\n",
      "tensor(0.0034, grad_fn=<MeanBackward0>)\n",
      "tensor(0.0045, grad_fn=<MeanBackward0>)\n",
      "tensor(0.0032, grad_fn=<MeanBackward0>)\n",
      "tensor(0.0022, grad_fn=<MeanBackward0>)\n",
      "tensor(0.0045, grad_fn=<MeanBackward0>)\n",
      "tensor(0.0044, grad_fn=<MeanBackward0>)\n",
      "tensor(0.0042, grad_fn=<MeanBackward0>)\n",
      "tensor(0.0044, grad_fn=<MeanBackward0>)\n",
      "tensor(0.0043, grad_fn=<MeanBackward0>)\n",
      "tensor(0.0022, grad_fn=<MeanBackward0>)\n",
      "tensor(0.0046, grad_fn=<MeanBackward0>)\n",
      "tensor(0.0043, grad_fn=<MeanBackward0>)\n",
      "tensor(0.0045, grad_fn=<MeanBackward0>)\n",
      "tensor(0.0044, grad_fn=<MeanBackward0>)\n",
      "tensor(0.0029, grad_fn=<MeanBackward0>)\n",
      "tensor(0.0004, grad_fn=<MeanBackward0>)\n",
      "tensor(0.0020, grad_fn=<MeanBackward0>)\n",
      "tensor(0.0026, grad_fn=<MeanBackward0>)\n",
      "tensor(0.0023, grad_fn=<MeanBackward0>)\n",
      "tensor(0.0018, grad_fn=<MeanBackward0>)\n",
      "tensor(0.0018, grad_fn=<MeanBackward0>)\n",
      "tensor(0.0053, grad_fn=<MeanBackward0>)\n",
      "tensor(0.0049, grad_fn=<MeanBackward0>)\n",
      "tensor(0.0052, grad_fn=<MeanBackward0>)\n",
      "tensor(0.0011, grad_fn=<MeanBackward0>)\n",
      "tensor(0.0014, grad_fn=<MeanBackward0>)\n",
      "tensor(0.0056, grad_fn=<MeanBackward0>)\n",
      "tensor(0.0050, grad_fn=<MeanBackward0>)\n",
      "tensor(0.0049, grad_fn=<MeanBackward0>)\n",
      "tensor(0.0007, grad_fn=<MeanBackward0>)\n",
      "tensor(0.0053, grad_fn=<MeanBackward0>)\n",
      "tensor(0.0027, grad_fn=<MeanBackward0>)\n",
      "tensor(0.0038, grad_fn=<MeanBackward0>)\n",
      "tensor(0.0028, grad_fn=<MeanBackward0>)\n",
      "tensor(0.0034, grad_fn=<MeanBackward0>)\n",
      "tensor(0.0022, grad_fn=<MeanBackward0>)\n",
      "tensor(0.0042, grad_fn=<MeanBackward0>)\n",
      "tensor(0.0027, grad_fn=<MeanBackward0>)\n",
      "tensor(0.0032, grad_fn=<MeanBackward0>)\n",
      "tensor(0.0046, grad_fn=<MeanBackward0>)\n",
      "tensor(0.0015, grad_fn=<MeanBackward0>)\n",
      "tensor(0.0029, grad_fn=<MeanBackward0>)\n",
      "tensor(0.0003, grad_fn=<MeanBackward0>)\n",
      "tensor(0.0042, grad_fn=<MeanBackward0>)\n",
      "tensor(0.0041, grad_fn=<MeanBackward0>)\n",
      "tensor(0.0041, grad_fn=<MeanBackward0>)\n",
      "tensor(0.0020, grad_fn=<MeanBackward0>)\n",
      "tensor(0.0042, grad_fn=<MeanBackward0>)\n",
      "tensor(0.0001, grad_fn=<MeanBackward0>)\n",
      "tensor(0.0021, grad_fn=<MeanBackward0>)\n",
      "tensor(0.0040, grad_fn=<MeanBackward0>)\n",
      "tensor(0.0024, grad_fn=<MeanBackward0>)\n",
      "tensor(0.0042, grad_fn=<MeanBackward0>)\n",
      "tensor(0.0041, grad_fn=<MeanBackward0>)\n",
      "tensor(0.0017, grad_fn=<MeanBackward0>)\n",
      "tensor(0.0019, grad_fn=<MeanBackward0>)\n",
      "tensor(0.0038, grad_fn=<MeanBackward0>)\n",
      "tensor(0.0027, grad_fn=<MeanBackward0>)\n",
      "tensor(0.0046, grad_fn=<MeanBackward0>)\n",
      "tensor(0.0003, grad_fn=<MeanBackward0>)\n",
      "tensor(0.0051, grad_fn=<MeanBackward0>)\n",
      "tensor(0.0028, grad_fn=<MeanBackward0>)\n",
      "tensor(0.0055, grad_fn=<MeanBackward0>)\n",
      "tensor(0.0022, grad_fn=<MeanBackward0>)\n",
      "tensor(0.0044, grad_fn=<MeanBackward0>)\n",
      "tensor(0.0046, grad_fn=<MeanBackward0>)\n",
      "tensor(0.0027, grad_fn=<MeanBackward0>)\n",
      "tensor(0.0043, grad_fn=<MeanBackward0>)\n",
      "tensor(0.0004, grad_fn=<MeanBackward0>)\n",
      "tensor(0.0023, grad_fn=<MeanBackward0>)\n",
      "tensor(0.0041, grad_fn=<MeanBackward0>)\n",
      "tensor(0.0019, grad_fn=<MeanBackward0>)\n",
      "tensor(0.0042, grad_fn=<MeanBackward0>)\n",
      "tensor(0.0030, grad_fn=<MeanBackward0>)\n",
      "tensor(0.0045, grad_fn=<MeanBackward0>)\n",
      "tensor(0.0017, grad_fn=<MeanBackward0>)\n",
      "tensor(0.0049, grad_fn=<MeanBackward0>)\n",
      "tensor(0.0041, grad_fn=<MeanBackward0>)\n",
      "tensor(0.0023, grad_fn=<MeanBackward0>)\n",
      "tensor(0.0017, grad_fn=<MeanBackward0>)\n",
      "tensor(0.0038, grad_fn=<MeanBackward0>)\n",
      "tensor(0.0029, grad_fn=<MeanBackward0>)\n",
      "tensor(0.0031, grad_fn=<MeanBackward0>)\n",
      "tensor(0.0042, grad_fn=<MeanBackward0>)\n",
      "tensor(0.0003, grad_fn=<MeanBackward0>)\n",
      "tensor(0.0047, grad_fn=<MeanBackward0>)\n",
      "tensor(0.0025, grad_fn=<MeanBackward0>)\n",
      "tensor(0.0052, grad_fn=<MeanBackward0>)\n",
      "tensor(0.0020, grad_fn=<MeanBackward0>)\n",
      "tensor(0.0023, grad_fn=<MeanBackward0>)\n",
      "tensor(0.0028, grad_fn=<MeanBackward0>)\n",
      "tensor(0.0003, grad_fn=<MeanBackward0>)\n",
      "tensor(0.0044, grad_fn=<MeanBackward0>)\n",
      "tensor(0.0020, grad_fn=<MeanBackward0>)\n",
      "tensor(0.0043, grad_fn=<MeanBackward0>)\n",
      "tensor(0.0045, grad_fn=<MeanBackward0>)\n",
      "tensor(0.0018, grad_fn=<MeanBackward0>)\n",
      "tensor(0.0015, grad_fn=<MeanBackward0>)\n",
      "tensor(0.0007, grad_fn=<MeanBackward0>)\n",
      "tensor(0.0042, grad_fn=<MeanBackward0>)\n",
      "tensor(0.0047, grad_fn=<MeanBackward0>)\n",
      "tensor(0.0017, grad_fn=<MeanBackward0>)\n",
      "tensor(0.0003, grad_fn=<MeanBackward0>)\n",
      "tensor(0.0044, grad_fn=<MeanBackward0>)\n",
      "tensor(0.0003, grad_fn=<MeanBackward0>)\n",
      "tensor(0.0028, grad_fn=<MeanBackward0>)\n",
      "tensor(0.0044, grad_fn=<MeanBackward0>)\n",
      "tensor(0.0040, grad_fn=<MeanBackward0>)\n",
      "tensor(0.0041, grad_fn=<MeanBackward0>)\n",
      "tensor(0.0028, grad_fn=<MeanBackward0>)\n",
      "tensor(0.0022, grad_fn=<MeanBackward0>)\n",
      "tensor(0.0045, grad_fn=<MeanBackward0>)\n",
      "tensor(0.0025, grad_fn=<MeanBackward0>)\n",
      "tensor(0.0016, grad_fn=<MeanBackward0>)\n",
      "tensor(0.0025, grad_fn=<MeanBackward0>)\n",
      "tensor(0.0010, grad_fn=<MeanBackward0>)\n",
      "tensor(0.0054, grad_fn=<MeanBackward0>)\n",
      "tensor(0.0056, grad_fn=<MeanBackward0>)\n",
      "tensor(0.0047, grad_fn=<MeanBackward0>)\n",
      "tensor(0.0017, grad_fn=<MeanBackward0>)\n",
      "tensor(0.0016, grad_fn=<MeanBackward0>)\n",
      "tensor(0.0017, grad_fn=<MeanBackward0>)\n",
      "tensor(0.0016, grad_fn=<MeanBackward0>)\n",
      "tensor(0.0008, grad_fn=<MeanBackward0>)\n",
      "tensor(0.0049, grad_fn=<MeanBackward0>)\n",
      "tensor(0.0048, grad_fn=<MeanBackward0>)\n",
      "tensor(0.0038, grad_fn=<MeanBackward0>)\n",
      "tensor(0.0034, grad_fn=<MeanBackward0>)\n",
      "tensor(0.0016, grad_fn=<MeanBackward0>)\n",
      "tensor(0.0018, grad_fn=<MeanBackward0>)\n",
      "tensor(0.0044, grad_fn=<MeanBackward0>)\n",
      "tensor(0.0026, grad_fn=<MeanBackward0>)\n",
      "tensor(0.0029, grad_fn=<MeanBackward0>)\n",
      "tensor(0.0044, grad_fn=<MeanBackward0>)\n",
      "tensor(0.0030, grad_fn=<MeanBackward0>)\n",
      "tensor(0.0045, grad_fn=<MeanBackward0>)\n",
      "tensor(0.0027, grad_fn=<MeanBackward0>)\n",
      "tensor(0.0045, grad_fn=<MeanBackward0>)\n",
      "tensor(0.0023, grad_fn=<MeanBackward0>)\n",
      "tensor(0.0029, grad_fn=<MeanBackward0>)\n",
      "tensor(0.0045, grad_fn=<MeanBackward0>)\n",
      "tensor(0.0023, grad_fn=<MeanBackward0>)\n",
      "tensor(0.0045, grad_fn=<MeanBackward0>)\n",
      "tensor(0.0045, grad_fn=<MeanBackward0>)\n",
      "tensor(0.0043, grad_fn=<MeanBackward0>)\n",
      "tensor(0.0044, grad_fn=<MeanBackward0>)\n",
      "tensor(0.0004, grad_fn=<MeanBackward0>)\n",
      "tensor(0.0028, grad_fn=<MeanBackward0>)\n",
      "tensor(0.0007, grad_fn=<MeanBackward0>)\n",
      "tensor(0.0005, grad_fn=<MeanBackward0>)\n",
      "tensor(0.0043, grad_fn=<MeanBackward0>)\n",
      "tensor(0.0046, grad_fn=<MeanBackward0>)\n",
      "tensor(0.0020, grad_fn=<MeanBackward0>)\n",
      "tensor(0.0024, grad_fn=<MeanBackward0>)\n",
      "tensor(0.0006, grad_fn=<MeanBackward0>)\n",
      "tensor(0.0044, grad_fn=<MeanBackward0>)\n",
      "tensor(0.0026, grad_fn=<MeanBackward0>)\n",
      "tensor(0.0046, grad_fn=<MeanBackward0>)\n",
      "tensor(0.0015, grad_fn=<MeanBackward0>)\n",
      "tensor(0.0047, grad_fn=<MeanBackward0>)\n",
      "tensor(0.0018, grad_fn=<MeanBackward0>)\n",
      "tensor(0.0016, grad_fn=<MeanBackward0>)\n",
      "tensor(0.0013, grad_fn=<MeanBackward0>)\n",
      "tensor(0.0059, grad_fn=<MeanBackward0>)\n",
      "tensor(0.0016, grad_fn=<MeanBackward0>)\n",
      "tensor(0.0049, grad_fn=<MeanBackward0>)\n",
      "tensor(0.0038, grad_fn=<MeanBackward0>)\n",
      "tensor(0.0014, grad_fn=<MeanBackward0>)\n",
      "tensor(0.0038, grad_fn=<MeanBackward0>)\n",
      "tensor(0.0019, grad_fn=<MeanBackward0>)\n",
      "tensor(0.0016, grad_fn=<MeanBackward0>)\n",
      "tensor(0.0047, grad_fn=<MeanBackward0>)\n",
      "tensor(0.0004, grad_fn=<MeanBackward0>)\n",
      "tensor(0.0019, grad_fn=<MeanBackward0>)\n",
      "tensor(0.0002, grad_fn=<MeanBackward0>)\n",
      "tensor(0.0011, grad_fn=<MeanBackward0>)\n",
      "tensor(0.0012, grad_fn=<MeanBackward0>)\n",
      "tensor(0.0051, grad_fn=<MeanBackward0>)\n",
      "tensor(0.0050, grad_fn=<MeanBackward0>)\n",
      "tensor(0.0053, grad_fn=<MeanBackward0>)\n",
      "tensor(0.0050, grad_fn=<MeanBackward0>)\n",
      "tensor(0.0048, grad_fn=<MeanBackward0>)\n",
      "tensor(0.0016, grad_fn=<MeanBackward0>)\n",
      "tensor(0.0047, grad_fn=<MeanBackward0>)\n",
      "tensor(0.0031, grad_fn=<MeanBackward0>)\n",
      "tensor(0.0044, grad_fn=<MeanBackward0>)\n",
      "tensor(0.0048, grad_fn=<MeanBackward0>)\n",
      "tensor(0.0028, grad_fn=<MeanBackward0>)\n",
      "tensor(0.0003, grad_fn=<MeanBackward0>)\n",
      "tensor(0.0009, grad_fn=<MeanBackward0>)\n",
      "tensor(0.0033, grad_fn=<MeanBackward0>)\n",
      "tensor(0.0023, grad_fn=<MeanBackward0>)\n",
      "tensor(0.0028, grad_fn=<MeanBackward0>)\n",
      "tensor(0.0049, grad_fn=<MeanBackward0>)\n",
      "tensor(0.0020, grad_fn=<MeanBackward0>)\n",
      "tensor(0.0047, grad_fn=<MeanBackward0>)\n",
      "tensor(0.0051, grad_fn=<MeanBackward0>)\n",
      "tensor(0.0043, grad_fn=<MeanBackward0>)\n",
      "tensor(0.0025, grad_fn=<MeanBackward0>)\n",
      "tensor(0.0024, grad_fn=<MeanBackward0>)\n",
      "tensor(0.0036, grad_fn=<MeanBackward0>)\n",
      "tensor(0.0045, grad_fn=<MeanBackward0>)\n",
      "tensor(0.0013, grad_fn=<MeanBackward0>)\n",
      "tensor(0.0051, grad_fn=<MeanBackward0>)\n",
      "tensor(0.0042, grad_fn=<MeanBackward0>)\n",
      "tensor(0.0052, grad_fn=<MeanBackward0>)\n",
      "tensor(0.0049, grad_fn=<MeanBackward0>)\n",
      "tensor(0.0021, grad_fn=<MeanBackward0>)\n",
      "tensor(0.0010, grad_fn=<MeanBackward0>)\n",
      "tensor(0.0041, grad_fn=<MeanBackward0>)\n",
      "tensor(0.0042, grad_fn=<MeanBackward0>)\n",
      "tensor(0.0054, grad_fn=<MeanBackward0>)\n",
      "tensor(0.0030, grad_fn=<MeanBackward0>)\n",
      "tensor(0.0023, grad_fn=<MeanBackward0>)\n",
      "tensor(0.0045, grad_fn=<MeanBackward0>)\n",
      "tensor(0.0045, grad_fn=<MeanBackward0>)\n",
      "tensor(0.0027, grad_fn=<MeanBackward0>)\n",
      "tensor(0.0034, grad_fn=<MeanBackward0>)\n",
      "tensor(0.0049, grad_fn=<MeanBackward0>)\n",
      "tensor(0.0045, grad_fn=<MeanBackward0>)\n",
      "tensor(0.0020, grad_fn=<MeanBackward0>)\n",
      "tensor(0.0004, grad_fn=<MeanBackward0>)\n",
      "tensor(0.0044, grad_fn=<MeanBackward0>)\n",
      "tensor(0.0041, grad_fn=<MeanBackward0>)\n",
      "tensor(0.0044, grad_fn=<MeanBackward0>)\n",
      "tensor(0.0002, grad_fn=<MeanBackward0>)\n",
      "tensor(0.0042, grad_fn=<MeanBackward0>)\n",
      "tensor(0.0042, grad_fn=<MeanBackward0>)\n",
      "tensor(0.0041, grad_fn=<MeanBackward0>)\n",
      "tensor(0.0041, grad_fn=<MeanBackward0>)\n",
      "tensor(0.0020, grad_fn=<MeanBackward0>)\n",
      "tensor(0.0044, grad_fn=<MeanBackward0>)\n"
     ]
    },
    {
     "name": "stdout",
     "output_type": "stream",
     "text": [
      "tensor(0.0017, grad_fn=<MeanBackward0>)\n",
      "tensor(0.0041, grad_fn=<MeanBackward0>)\n",
      "tensor(0.0003, grad_fn=<MeanBackward0>)\n",
      "tensor(0.0016, grad_fn=<MeanBackward0>)\n",
      "tensor(0.0005, grad_fn=<MeanBackward0>)\n",
      "tensor(0.0012, grad_fn=<MeanBackward0>)\n",
      "tensor(0.0011, grad_fn=<MeanBackward0>)\n",
      "tensor(0.0041, grad_fn=<MeanBackward0>)\n",
      "tensor(0.0048, grad_fn=<MeanBackward0>)\n",
      "tensor(0.0046, grad_fn=<MeanBackward0>)\n",
      "tensor(0.0033, grad_fn=<MeanBackward0>)\n",
      "tensor(0.0043, grad_fn=<MeanBackward0>)\n",
      "tensor(0.0042, grad_fn=<MeanBackward0>)\n",
      "tensor(0.0023, grad_fn=<MeanBackward0>)\n",
      "tensor(0.0009, grad_fn=<MeanBackward0>)\n",
      "tensor(0.0006, grad_fn=<MeanBackward0>)\n",
      "tensor(0.0044, grad_fn=<MeanBackward0>)\n",
      "tensor(0.0046, grad_fn=<MeanBackward0>)\n",
      "tensor(0.0021, grad_fn=<MeanBackward0>)\n",
      "tensor(0.0021, grad_fn=<MeanBackward0>)\n",
      "tensor(0.0053, grad_fn=<MeanBackward0>)\n",
      "tensor(0.0020, grad_fn=<MeanBackward0>)\n",
      "tensor(0.0040, grad_fn=<MeanBackward0>)\n",
      "tensor(0.0049, grad_fn=<MeanBackward0>)\n",
      "tensor(0.0042, grad_fn=<MeanBackward0>)\n",
      "tensor(0.0045, grad_fn=<MeanBackward0>)\n",
      "tensor(0.0004, grad_fn=<MeanBackward0>)\n",
      "tensor(0.0046, grad_fn=<MeanBackward0>)\n",
      "tensor(0.0045, grad_fn=<MeanBackward0>)\n",
      "tensor(0.0026, grad_fn=<MeanBackward0>)\n",
      "tensor(0.0009, grad_fn=<MeanBackward0>)\n",
      "tensor(0.0023, grad_fn=<MeanBackward0>)\n",
      "tensor(0.0036, grad_fn=<MeanBackward0>)\n",
      "tensor(0.0055, grad_fn=<MeanBackward0>)\n",
      "tensor(0.0033, grad_fn=<MeanBackward0>)\n",
      "tensor(0.0046, grad_fn=<MeanBackward0>)\n",
      "tensor(0.0019, grad_fn=<MeanBackward0>)\n",
      "tensor(0.0040, grad_fn=<MeanBackward0>)\n",
      "tensor(0.0030, grad_fn=<MeanBackward0>)\n",
      "tensor(0.0021, grad_fn=<MeanBackward0>)\n",
      "tensor(0.0007, grad_fn=<MeanBackward0>)\n",
      "tensor(0.0033, grad_fn=<MeanBackward0>)\n",
      "tensor(0.0052, grad_fn=<MeanBackward0>)\n",
      "tensor(0.0026, grad_fn=<MeanBackward0>)\n",
      "tensor(0.0042, grad_fn=<MeanBackward0>)\n",
      "tensor(0.0025, grad_fn=<MeanBackward0>)\n",
      "tensor(0.0028, grad_fn=<MeanBackward0>)\n",
      "tensor(0.0030, grad_fn=<MeanBackward0>)\n",
      "tensor(0.0011, grad_fn=<MeanBackward0>)\n",
      "tensor(0.0058, grad_fn=<MeanBackward0>)\n",
      "tensor(0.0056, grad_fn=<MeanBackward0>)\n",
      "tensor(0.0057, grad_fn=<MeanBackward0>)\n",
      "tensor(0.0044, grad_fn=<MeanBackward0>)\n",
      "tensor(0.0030, grad_fn=<MeanBackward0>)\n",
      "tensor(0.0070, grad_fn=<MeanBackward0>)\n",
      "tensor(0.0033, grad_fn=<MeanBackward0>)\n",
      "tensor(0.0059, grad_fn=<MeanBackward0>)\n",
      "tensor(0.0032, grad_fn=<MeanBackward0>)\n",
      "tensor(0.0011, grad_fn=<MeanBackward0>)\n",
      "tensor(0.0056, grad_fn=<MeanBackward0>)\n",
      "tensor(0.0045, grad_fn=<MeanBackward0>)\n",
      "tensor(0.0054, grad_fn=<MeanBackward0>)\n",
      "tensor(0.0043, grad_fn=<MeanBackward0>)\n",
      "tensor(0.0051, grad_fn=<MeanBackward0>)\n",
      "tensor(0.0044, grad_fn=<MeanBackward0>)\n",
      "tensor(0.0006, grad_fn=<MeanBackward0>)\n",
      "tensor(0.0055, grad_fn=<MeanBackward0>)\n",
      "tensor(0.0045, grad_fn=<MeanBackward0>)\n",
      "tensor(0.0033, grad_fn=<MeanBackward0>)\n",
      "tensor(0.0025, grad_fn=<MeanBackward0>)\n",
      "tensor(0.0051, grad_fn=<MeanBackward0>)\n",
      "tensor(0.0027, grad_fn=<MeanBackward0>)\n",
      "tensor(0.0025, grad_fn=<MeanBackward0>)\n",
      "tensor(0.0042, grad_fn=<MeanBackward0>)\n",
      "tensor(0.0043, grad_fn=<MeanBackward0>)\n",
      "tensor(0.0050, grad_fn=<MeanBackward0>)\n",
      "tensor(0.0051, grad_fn=<MeanBackward0>)\n",
      "tensor(0.0004, grad_fn=<MeanBackward0>)\n",
      "tensor(0.0058, grad_fn=<MeanBackward0>)\n",
      "tensor(0.0004, grad_fn=<MeanBackward0>)\n",
      "tensor(0.0045, grad_fn=<MeanBackward0>)\n",
      "tensor(0.0019, grad_fn=<MeanBackward0>)\n",
      "tensor(0.0025, grad_fn=<MeanBackward0>)\n",
      "tensor(0.0030, grad_fn=<MeanBackward0>)\n",
      "tensor(0.0044, grad_fn=<MeanBackward0>)\n",
      "tensor(0.0020, grad_fn=<MeanBackward0>)\n",
      "tensor(0.0046, grad_fn=<MeanBackward0>)\n",
      "tensor(0.0046, grad_fn=<MeanBackward0>)\n",
      "tensor(0.0049, grad_fn=<MeanBackward0>)\n",
      "tensor(0.0004, grad_fn=<MeanBackward0>)\n",
      "tensor(0.0049, grad_fn=<MeanBackward0>)\n",
      "tensor(0.0042, grad_fn=<MeanBackward0>)\n",
      "tensor(0.0048, grad_fn=<MeanBackward0>)\n",
      "tensor(0.0042, grad_fn=<MeanBackward0>)\n",
      "tensor(0.0020, grad_fn=<MeanBackward0>)\n",
      "tensor(0.0036, grad_fn=<MeanBackward0>)\n",
      "tensor(0.0003, grad_fn=<MeanBackward0>)\n",
      "tensor(0.0052, grad_fn=<MeanBackward0>)\n",
      "tensor(0.0022, grad_fn=<MeanBackward0>)\n",
      "tensor(0.0041, grad_fn=<MeanBackward0>)\n",
      "tensor(0.0044, grad_fn=<MeanBackward0>)\n",
      "tensor(0.0046, grad_fn=<MeanBackward0>)\n",
      "tensor(0.0010, grad_fn=<MeanBackward0>)\n",
      "tensor(0.0043, grad_fn=<MeanBackward0>)\n",
      "tensor(0.0023, grad_fn=<MeanBackward0>)\n",
      "tensor(0.0048, grad_fn=<MeanBackward0>)\n",
      "tensor(0.0025, grad_fn=<MeanBackward0>)\n",
      "tensor(0.0022, grad_fn=<MeanBackward0>)\n",
      "tensor(0.0004, grad_fn=<MeanBackward0>)\n",
      "tensor(0.0020, grad_fn=<MeanBackward0>)\n",
      "tensor(0.0032, grad_fn=<MeanBackward0>)\n",
      "tensor(0.0048, grad_fn=<MeanBackward0>)\n",
      "tensor(0.0008, grad_fn=<MeanBackward0>)\n",
      "tensor(0.0003, grad_fn=<MeanBackward0>)\n",
      "tensor(0.0051, grad_fn=<MeanBackward0>)\n",
      "tensor(0.0042, grad_fn=<MeanBackward0>)\n",
      "tensor(0.0031, grad_fn=<MeanBackward0>)\n",
      "tensor(0.0026, grad_fn=<MeanBackward0>)\n",
      "tensor(0.0027, grad_fn=<MeanBackward0>)\n",
      "tensor(0.0056, grad_fn=<MeanBackward0>)\n",
      "tensor(0.0046, grad_fn=<MeanBackward0>)\n",
      "tensor(0.0053, grad_fn=<MeanBackward0>)\n",
      "tensor(0.0045, grad_fn=<MeanBackward0>)\n",
      "tensor(0.0022, grad_fn=<MeanBackward0>)\n",
      "tensor(0.0031, grad_fn=<MeanBackward0>)\n",
      "tensor(0.0042, grad_fn=<MeanBackward0>)\n",
      "tensor(0.0042, grad_fn=<MeanBackward0>)\n",
      "tensor(0.0006, grad_fn=<MeanBackward0>)\n",
      "tensor(0.0004, grad_fn=<MeanBackward0>)\n",
      "tensor(0.0045, grad_fn=<MeanBackward0>)\n",
      "tensor(0.0043, grad_fn=<MeanBackward0>)\n",
      "tensor(0.0004, grad_fn=<MeanBackward0>)\n",
      "tensor(0.0041, grad_fn=<MeanBackward0>)\n",
      "tensor(0.0003, grad_fn=<MeanBackward0>)\n",
      "tensor(0.0044, grad_fn=<MeanBackward0>)\n",
      "tensor(0.0020, grad_fn=<MeanBackward0>)\n",
      "tensor(0.0022, grad_fn=<MeanBackward0>)\n",
      "tensor(0.0050, grad_fn=<MeanBackward0>)\n",
      "tensor(0.0005, grad_fn=<MeanBackward0>)\n",
      "tensor(0.0054, grad_fn=<MeanBackward0>)\n",
      "tensor(0.0030, grad_fn=<MeanBackward0>)\n",
      "tensor(0.0034, grad_fn=<MeanBackward0>)\n",
      "tensor(0.0003, grad_fn=<MeanBackward0>)\n",
      "tensor(0.0006, grad_fn=<MeanBackward0>)\n",
      "tensor(0.0030, grad_fn=<MeanBackward0>)\n",
      "tensor(0.0034, grad_fn=<MeanBackward0>)\n",
      "tensor(0.0023, grad_fn=<MeanBackward0>)\n",
      "tensor(0.0024, grad_fn=<MeanBackward0>)\n",
      "tensor(0.0021, grad_fn=<MeanBackward0>)\n",
      "tensor(0.0004, grad_fn=<MeanBackward0>)\n",
      "tensor(0.0062, grad_fn=<MeanBackward0>)\n",
      "tensor(0.0034, grad_fn=<MeanBackward0>)\n",
      "tensor(0.0006, grad_fn=<MeanBackward0>)\n",
      "tensor(0.0045, grad_fn=<MeanBackward0>)\n",
      "tensor(0.0006, grad_fn=<MeanBackward0>)\n",
      "tensor(0.0024, grad_fn=<MeanBackward0>)\n",
      "tensor(0.0028, grad_fn=<MeanBackward0>)\n",
      "tensor(0.0043, grad_fn=<MeanBackward0>)\n",
      "tensor(0.0025, grad_fn=<MeanBackward0>)\n",
      "tensor(0.0042, grad_fn=<MeanBackward0>)\n",
      "tensor(0.0041, grad_fn=<MeanBackward0>)\n",
      "tensor(0.0019, grad_fn=<MeanBackward0>)\n",
      "tensor(0.0016, grad_fn=<MeanBackward0>)\n",
      "tensor(0.0045, grad_fn=<MeanBackward0>)\n",
      "tensor(0.0043, grad_fn=<MeanBackward0>)\n",
      "tensor(0.0032, grad_fn=<MeanBackward0>)\n",
      "tensor(0.0032, grad_fn=<MeanBackward0>)\n",
      "tensor(0.0026, grad_fn=<MeanBackward0>)\n",
      "tensor(0.0041, grad_fn=<MeanBackward0>)\n",
      "tensor(0.0021, grad_fn=<MeanBackward0>)\n",
      "tensor(0.0024, grad_fn=<MeanBackward0>)\n",
      "tensor(0.0045, grad_fn=<MeanBackward0>)\n",
      "tensor(0.0042, grad_fn=<MeanBackward0>)\n",
      "tensor(0.0016, grad_fn=<MeanBackward0>)\n",
      "tensor(0.0019, grad_fn=<MeanBackward0>)\n",
      "tensor(0.0050, grad_fn=<MeanBackward0>)\n",
      "tensor(0.0007, grad_fn=<MeanBackward0>)\n",
      "tensor(0.0024, grad_fn=<MeanBackward0>)\n",
      "tensor(0.0022, grad_fn=<MeanBackward0>)\n",
      "tensor(0.0045, grad_fn=<MeanBackward0>)\n",
      "tensor(0.0030, grad_fn=<MeanBackward0>)\n",
      "tensor(0.0067, grad_fn=<MeanBackward0>)\n",
      "tensor(0.0041, grad_fn=<MeanBackward0>)\n",
      "tensor(0.0044, grad_fn=<MeanBackward0>)\n",
      "tensor(0.0028, grad_fn=<MeanBackward0>)\n",
      "tensor(0.0064, grad_fn=<MeanBackward0>)\n",
      "tensor(0.0022, grad_fn=<MeanBackward0>)\n",
      "tensor(0.0018, grad_fn=<MeanBackward0>)\n",
      "tensor(0.0050, grad_fn=<MeanBackward0>)\n",
      "tensor(0.0048, grad_fn=<MeanBackward0>)\n",
      "tensor(0.0040, grad_fn=<MeanBackward0>)\n",
      "tensor(0.0046, grad_fn=<MeanBackward0>)\n",
      "tensor(0.0046, grad_fn=<MeanBackward0>)\n",
      "tensor(0.0004, grad_fn=<MeanBackward0>)\n",
      "tensor(0.0020, grad_fn=<MeanBackward0>)\n",
      "tensor(0.0057, grad_fn=<MeanBackward0>)\n",
      "tensor(0.0026, grad_fn=<MeanBackward0>)\n",
      "tensor(0.0045, grad_fn=<MeanBackward0>)\n",
      "tensor(0.0031, grad_fn=<MeanBackward0>)\n",
      "tensor(0.0011, grad_fn=<MeanBackward0>)\n",
      "tensor(0.0052, grad_fn=<MeanBackward0>)\n",
      "tensor(0.0020, grad_fn=<MeanBackward0>)\n",
      "tensor(0.0034, grad_fn=<MeanBackward0>)\n",
      "tensor(0.0027, grad_fn=<MeanBackward0>)\n",
      "tensor(0.0048, grad_fn=<MeanBackward0>)\n",
      "tensor(0.0046, grad_fn=<MeanBackward0>)\n",
      "tensor(0.0041, grad_fn=<MeanBackward0>)\n",
      "tensor(0.0023, grad_fn=<MeanBackward0>)\n",
      "tensor(0.0032, grad_fn=<MeanBackward0>)\n",
      "tensor(0.0022, grad_fn=<MeanBackward0>)\n",
      "tensor(0.0048, grad_fn=<MeanBackward0>)\n",
      "tensor(0.0048, grad_fn=<MeanBackward0>)\n",
      "tensor(0.0020, grad_fn=<MeanBackward0>)\n",
      "tensor(0.0017, grad_fn=<MeanBackward0>)\n",
      "tensor(0.0049, grad_fn=<MeanBackward0>)\n",
      "tensor(0.0017, grad_fn=<MeanBackward0>)\n",
      "tensor(0.0033, grad_fn=<MeanBackward0>)\n",
      "tensor(0.0048, grad_fn=<MeanBackward0>)\n",
      "tensor(0.0043, grad_fn=<MeanBackward0>)\n",
      "tensor(0.0004, grad_fn=<MeanBackward0>)\n",
      "tensor(0.0018, grad_fn=<MeanBackward0>)\n",
      "tensor(0.0017, grad_fn=<MeanBackward0>)\n",
      "tensor(0.0044, grad_fn=<MeanBackward0>)\n",
      "tensor(0.0045, grad_fn=<MeanBackward0>)\n",
      "tensor(0.0015, grad_fn=<MeanBackward0>)\n",
      "tensor(0.0017, grad_fn=<MeanBackward0>)\n",
      "tensor(0.0015, grad_fn=<MeanBackward0>)\n",
      "tensor(0.0046, grad_fn=<MeanBackward0>)\n",
      "tensor(0.0039, grad_fn=<MeanBackward0>)\n",
      "tensor(0.0037, grad_fn=<MeanBackward0>)\n",
      "tensor(0.0046, grad_fn=<MeanBackward0>)\n",
      "tensor(0.0023, grad_fn=<MeanBackward0>)\n",
      "tensor(0.0022, grad_fn=<MeanBackward0>)\n",
      "tensor(0.0050, grad_fn=<MeanBackward0>)\n",
      "tensor(0.0053, grad_fn=<MeanBackward0>)\n"
     ]
    },
    {
     "name": "stdout",
     "output_type": "stream",
     "text": [
      "tensor(0.0044, grad_fn=<MeanBackward0>)\n",
      "tensor(0.0045, grad_fn=<MeanBackward0>)\n",
      "tensor(0.0014, grad_fn=<MeanBackward0>)\n",
      "tensor(0.0041, grad_fn=<MeanBackward0>)\n",
      "tensor(0.0048, grad_fn=<MeanBackward0>)\n",
      "tensor(0.0024, grad_fn=<MeanBackward0>)\n",
      "tensor(0.0034, grad_fn=<MeanBackward0>)\n",
      "tensor(0.0019, grad_fn=<MeanBackward0>)\n",
      "tensor(0.0043, grad_fn=<MeanBackward0>)\n",
      "tensor(0.0005, grad_fn=<MeanBackward0>)\n",
      "tensor(7.8781e-05, grad_fn=<MeanBackward0>)\n",
      "tensor(0.0003, grad_fn=<MeanBackward0>)\n",
      "tensor(0.0032, grad_fn=<MeanBackward0>)\n",
      "tensor(0.0041, grad_fn=<MeanBackward0>)\n",
      "tensor(0.0008, grad_fn=<MeanBackward0>)\n",
      "tensor(0.0024, grad_fn=<MeanBackward0>)\n",
      "tensor(0.0025, grad_fn=<MeanBackward0>)\n",
      "tensor(0.0049, grad_fn=<MeanBackward0>)\n",
      "tensor(0.0030, grad_fn=<MeanBackward0>)\n",
      "tensor(0.0041, grad_fn=<MeanBackward0>)\n",
      "tensor(0.0024, grad_fn=<MeanBackward0>)\n",
      "tensor(0.0035, grad_fn=<MeanBackward0>)\n",
      "tensor(0.0006, grad_fn=<MeanBackward0>)\n",
      "tensor(0.0022, grad_fn=<MeanBackward0>)\n",
      "tensor(0.0034, grad_fn=<MeanBackward0>)\n",
      "tensor(0.0031, grad_fn=<MeanBackward0>)\n",
      "tensor(0.0041, grad_fn=<MeanBackward0>)\n",
      "tensor(0.0019, grad_fn=<MeanBackward0>)\n",
      "tensor(0.0076, grad_fn=<MeanBackward0>)\n",
      "tensor(0.0042, grad_fn=<MeanBackward0>)\n",
      "tensor(0.0073, grad_fn=<MeanBackward0>)\n",
      "tensor(0.0046, grad_fn=<MeanBackward0>)\n",
      "tensor(0.0056, grad_fn=<MeanBackward0>)\n",
      "tensor(0.0033, grad_fn=<MeanBackward0>)\n",
      "tensor(0.0044, grad_fn=<MeanBackward0>)\n",
      "tensor(0.0059, grad_fn=<MeanBackward0>)\n",
      "tensor(0.0045, grad_fn=<MeanBackward0>)\n",
      "tensor(0.0056, grad_fn=<MeanBackward0>)\n",
      "tensor(0.0026, grad_fn=<MeanBackward0>)\n",
      "tensor(0.0042, grad_fn=<MeanBackward0>)\n",
      "tensor(0.0055, grad_fn=<MeanBackward0>)\n",
      "tensor(0.0045, grad_fn=<MeanBackward0>)\n",
      "tensor(0.0022, grad_fn=<MeanBackward0>)\n",
      "tensor(0.0053, grad_fn=<MeanBackward0>)\n",
      "tensor(0.0017, grad_fn=<MeanBackward0>)\n",
      "tensor(0.0007, grad_fn=<MeanBackward0>)\n",
      "tensor(0.0015, grad_fn=<MeanBackward0>)\n",
      "tensor(0.0044, grad_fn=<MeanBackward0>)\n",
      "tensor(0.0042, grad_fn=<MeanBackward0>)\n",
      "tensor(0.0032, grad_fn=<MeanBackward0>)\n",
      "tensor(0.0034, grad_fn=<MeanBackward0>)\n",
      "tensor(0.0020, grad_fn=<MeanBackward0>)\n",
      "tensor(0.0024, grad_fn=<MeanBackward0>)\n",
      "tensor(0.0020, grad_fn=<MeanBackward0>)\n",
      "tensor(0.0046, grad_fn=<MeanBackward0>)\n",
      "tensor(0.0047, grad_fn=<MeanBackward0>)\n",
      "tensor(0.0048, grad_fn=<MeanBackward0>)\n",
      "tensor(0.0045, grad_fn=<MeanBackward0>)\n",
      "tensor(0.0030, grad_fn=<MeanBackward0>)\n",
      "tensor(0.0027, grad_fn=<MeanBackward0>)\n",
      "tensor(0.0031, grad_fn=<MeanBackward0>)\n",
      "tensor(0.0028, grad_fn=<MeanBackward0>)\n",
      "tensor(0.0031, grad_fn=<MeanBackward0>)\n",
      "tensor(0.0047, grad_fn=<MeanBackward0>)\n",
      "tensor(0.0042, grad_fn=<MeanBackward0>)\n",
      "tensor(0.0046, grad_fn=<MeanBackward0>)\n",
      "tensor(0.0024, grad_fn=<MeanBackward0>)\n",
      "tensor(0.0002, grad_fn=<MeanBackward0>)\n",
      "tensor(0.0041, grad_fn=<MeanBackward0>)\n",
      "tensor(0.0025, grad_fn=<MeanBackward0>)\n",
      "tensor(0.0044, grad_fn=<MeanBackward0>)\n",
      "tensor(0.0023, grad_fn=<MeanBackward0>)\n",
      "tensor(0.0019, grad_fn=<MeanBackward0>)\n",
      "tensor(0.0043, grad_fn=<MeanBackward0>)\n",
      "tensor(0.0025, grad_fn=<MeanBackward0>)\n",
      "tensor(0.0020, grad_fn=<MeanBackward0>)\n",
      "tensor(0.0056, grad_fn=<MeanBackward0>)\n",
      "tensor(0.0018, grad_fn=<MeanBackward0>)\n",
      "tensor(0.0049, grad_fn=<MeanBackward0>)\n",
      "tensor(0.0047, grad_fn=<MeanBackward0>)\n",
      "tensor(0.0009, grad_fn=<MeanBackward0>)\n",
      "tensor(0.0037, grad_fn=<MeanBackward0>)\n",
      "tensor(0.0004, grad_fn=<MeanBackward0>)\n",
      "tensor(0.0047, grad_fn=<MeanBackward0>)\n",
      "tensor(0.0042, grad_fn=<MeanBackward0>)\n",
      "tensor(0.0021, grad_fn=<MeanBackward0>)\n",
      "tensor(0.0022, grad_fn=<MeanBackward0>)\n",
      "tensor(0.0005, grad_fn=<MeanBackward0>)\n",
      "tensor(0.0044, grad_fn=<MeanBackward0>)\n",
      "tensor(0.0006, grad_fn=<MeanBackward0>)\n",
      "tensor(0.0017, grad_fn=<MeanBackward0>)\n",
      "tensor(0.0049, grad_fn=<MeanBackward0>)\n",
      "tensor(0.0034, grad_fn=<MeanBackward0>)\n",
      "tensor(0.0045, grad_fn=<MeanBackward0>)\n",
      "tensor(0.0033, grad_fn=<MeanBackward0>)\n",
      "tensor(0.0022, grad_fn=<MeanBackward0>)\n",
      "tensor(0.0052, grad_fn=<MeanBackward0>)\n",
      "tensor(0.0024, grad_fn=<MeanBackward0>)\n",
      "tensor(0.0025, grad_fn=<MeanBackward0>)\n",
      "tensor(0.0035, grad_fn=<MeanBackward0>)\n",
      "tensor(0.0010, grad_fn=<MeanBackward0>)\n",
      "tensor(0.0049, grad_fn=<MeanBackward0>)\n",
      "tensor(0.0034, grad_fn=<MeanBackward0>)\n",
      "tensor(0.0024, grad_fn=<MeanBackward0>)\n",
      "tensor(0.0053, grad_fn=<MeanBackward0>)\n",
      "tensor(0.0051, grad_fn=<MeanBackward0>)\n",
      "tensor(0.0042, grad_fn=<MeanBackward0>)\n",
      "tensor(0.0029, grad_fn=<MeanBackward0>)\n",
      "tensor(0.0032, grad_fn=<MeanBackward0>)\n",
      "tensor(0.0029, grad_fn=<MeanBackward0>)\n",
      "tensor(0.0033, grad_fn=<MeanBackward0>)\n",
      "tensor(0.0042, grad_fn=<MeanBackward0>)\n",
      "tensor(0.0044, grad_fn=<MeanBackward0>)\n",
      "tensor(0.0024, grad_fn=<MeanBackward0>)\n",
      "tensor(0.0046, grad_fn=<MeanBackward0>)\n",
      "tensor(0.0028, grad_fn=<MeanBackward0>)\n",
      "tensor(0.0028, grad_fn=<MeanBackward0>)\n",
      "tensor(0.0043, grad_fn=<MeanBackward0>)\n",
      "tensor(0.0043, grad_fn=<MeanBackward0>)\n",
      "tensor(0.0044, grad_fn=<MeanBackward0>)\n",
      "tensor(0.0019, grad_fn=<MeanBackward0>)\n",
      "tensor(0.0027, grad_fn=<MeanBackward0>)\n",
      "tensor(0.0019, grad_fn=<MeanBackward0>)\n",
      "tensor(0.0042, grad_fn=<MeanBackward0>)\n",
      "tensor(0.0042, grad_fn=<MeanBackward0>)\n",
      "tensor(0.0023, grad_fn=<MeanBackward0>)\n",
      "tensor(0.0006, grad_fn=<MeanBackward0>)\n",
      "tensor(0.0021, grad_fn=<MeanBackward0>)\n",
      "tensor(0.0023, grad_fn=<MeanBackward0>)\n",
      "tensor(0.0024, grad_fn=<MeanBackward0>)\n",
      "tensor(0.0043, grad_fn=<MeanBackward0>)\n",
      "tensor(0.0003, grad_fn=<MeanBackward0>)\n",
      "tensor(0.0023, grad_fn=<MeanBackward0>)\n",
      "tensor(0.0024, grad_fn=<MeanBackward0>)\n",
      "tensor(0.0007, grad_fn=<MeanBackward0>)\n",
      "tensor(0.0019, grad_fn=<MeanBackward0>)\n",
      "tensor(0.0017, grad_fn=<MeanBackward0>)\n",
      "tensor(0.0018, grad_fn=<MeanBackward0>)\n",
      "tensor(0.0046, grad_fn=<MeanBackward0>)\n",
      "tensor(0.0013, grad_fn=<MeanBackward0>)\n",
      "tensor(0.0047, grad_fn=<MeanBackward0>)\n",
      "tensor(0.0047, grad_fn=<MeanBackward0>)\n",
      "tensor(0.0045, grad_fn=<MeanBackward0>)\n",
      "tensor(0.0044, grad_fn=<MeanBackward0>)\n",
      "tensor(0.0002, grad_fn=<MeanBackward0>)\n",
      "tensor(0.0030, grad_fn=<MeanBackward0>)\n",
      "tensor(0.0025, grad_fn=<MeanBackward0>)\n",
      "tensor(0.0025, grad_fn=<MeanBackward0>)\n",
      "tensor(0.0039, grad_fn=<MeanBackward0>)\n",
      "tensor(0.0030, grad_fn=<MeanBackward0>)\n",
      "tensor(0.0032, grad_fn=<MeanBackward0>)\n",
      "tensor(0.0030, grad_fn=<MeanBackward0>)\n",
      "tensor(0.0003, grad_fn=<MeanBackward0>)\n",
      "tensor(0.0003, grad_fn=<MeanBackward0>)\n",
      "tensor(0.0043, grad_fn=<MeanBackward0>)\n",
      "tensor(0.0025, grad_fn=<MeanBackward0>)\n",
      "tensor(0.0025, grad_fn=<MeanBackward0>)\n",
      "tensor(0.0043, grad_fn=<MeanBackward0>)\n",
      "tensor(0.0020, grad_fn=<MeanBackward0>)\n",
      "tensor(0.0045, grad_fn=<MeanBackward0>)\n",
      "tensor(0.0043, grad_fn=<MeanBackward0>)\n",
      "tensor(0.0005, grad_fn=<MeanBackward0>)\n",
      "tensor(0.0042, grad_fn=<MeanBackward0>)\n",
      "tensor(0.0026, grad_fn=<MeanBackward0>)\n",
      "tensor(0.0002, grad_fn=<MeanBackward0>)\n",
      "tensor(0.0025, grad_fn=<MeanBackward0>)\n",
      "tensor(0.0005, grad_fn=<MeanBackward0>)\n",
      "tensor(0.0003, grad_fn=<MeanBackward0>)\n",
      "tensor(0.0041, grad_fn=<MeanBackward0>)\n",
      "tensor(0.0020, grad_fn=<MeanBackward0>)\n",
      "tensor(0.0019, grad_fn=<MeanBackward0>)\n",
      "tensor(0.0029, grad_fn=<MeanBackward0>)\n",
      "tensor(0.0021, grad_fn=<MeanBackward0>)\n",
      "tensor(0.0043, grad_fn=<MeanBackward0>)\n",
      "tensor(0.0042, grad_fn=<MeanBackward0>)\n",
      "tensor(0.0028, grad_fn=<MeanBackward0>)\n",
      "tensor(0.0023, grad_fn=<MeanBackward0>)\n",
      "tensor(0.0049, grad_fn=<MeanBackward0>)\n",
      "tensor(0.0043, grad_fn=<MeanBackward0>)\n",
      "tensor(0.0047, grad_fn=<MeanBackward0>)\n",
      "tensor(0.0022, grad_fn=<MeanBackward0>)\n",
      "tensor(0.0048, grad_fn=<MeanBackward0>)\n",
      "tensor(0.0047, grad_fn=<MeanBackward0>)\n",
      "tensor(0.0020, grad_fn=<MeanBackward0>)\n",
      "tensor(0.0029, grad_fn=<MeanBackward0>)\n",
      "tensor(0.0043, grad_fn=<MeanBackward0>)\n",
      "tensor(0.0044, grad_fn=<MeanBackward0>)\n",
      "tensor(0.0018, grad_fn=<MeanBackward0>)\n",
      "tensor(0.0043, grad_fn=<MeanBackward0>)\n",
      "tensor(0.0002, grad_fn=<MeanBackward0>)\n",
      "tensor(0.0023, grad_fn=<MeanBackward0>)\n",
      "tensor(0.0026, grad_fn=<MeanBackward0>)\n",
      "tensor(0.0020, grad_fn=<MeanBackward0>)\n",
      "tensor(0.0023, grad_fn=<MeanBackward0>)\n",
      "tensor(0.0023, grad_fn=<MeanBackward0>)\n",
      "tensor(0.0042, grad_fn=<MeanBackward0>)\n",
      "tensor(0.0040, grad_fn=<MeanBackward0>)\n",
      "tensor(0.0025, grad_fn=<MeanBackward0>)\n",
      "tensor(0.0001, grad_fn=<MeanBackward0>)\n",
      "tensor(0.0030, grad_fn=<MeanBackward0>)\n",
      "tensor(0.0019, grad_fn=<MeanBackward0>)\n",
      "tensor(0.0041, grad_fn=<MeanBackward0>)\n",
      "tensor(0.0041, grad_fn=<MeanBackward0>)\n",
      "tensor(0.0001, grad_fn=<MeanBackward0>)\n",
      "tensor(8.0723e-05, grad_fn=<MeanBackward0>)\n",
      "tensor(0.0017, grad_fn=<MeanBackward0>)\n",
      "tensor(0.0028, grad_fn=<MeanBackward0>)\n",
      "tensor(0.0024, grad_fn=<MeanBackward0>)\n",
      "tensor(0.0028, grad_fn=<MeanBackward0>)\n",
      "tensor(0.0041, grad_fn=<MeanBackward0>)\n",
      "tensor(0.0043, grad_fn=<MeanBackward0>)\n",
      "tensor(0.0042, grad_fn=<MeanBackward0>)\n",
      "tensor(0.0023, grad_fn=<MeanBackward0>)\n",
      "tensor(0.0022, grad_fn=<MeanBackward0>)\n",
      "tensor(0.0001, grad_fn=<MeanBackward0>)\n",
      "tensor(0.0021, grad_fn=<MeanBackward0>)\n",
      "tensor(0.0042, grad_fn=<MeanBackward0>)\n",
      "tensor(0.0002, grad_fn=<MeanBackward0>)\n",
      "tensor(0.0020, grad_fn=<MeanBackward0>)\n",
      "tensor(0.0041, grad_fn=<MeanBackward0>)\n",
      "tensor(0.0016, grad_fn=<MeanBackward0>)\n",
      "tensor(0.0014, grad_fn=<MeanBackward0>)\n",
      "tensor(0.0047, grad_fn=<MeanBackward0>)\n",
      "tensor(0.0013, grad_fn=<MeanBackward0>)\n",
      "tensor(0.0036, grad_fn=<MeanBackward0>)\n",
      "tensor(0.0045, grad_fn=<MeanBackward0>)\n",
      "tensor(0.0045, grad_fn=<MeanBackward0>)\n",
      "tensor(0.0031, grad_fn=<MeanBackward0>)\n",
      "tensor(0.0025, grad_fn=<MeanBackward0>)\n",
      "tensor(0.0024, grad_fn=<MeanBackward0>)\n",
      "tensor(0.0044, grad_fn=<MeanBackward0>)\n",
      "tensor(0.0031, grad_fn=<MeanBackward0>)\n",
      "tensor(0.0055, grad_fn=<MeanBackward0>)\n",
      "tensor(0.0045, grad_fn=<MeanBackward0>)\n",
      "tensor(0.0050, grad_fn=<MeanBackward0>)\n",
      "tensor(0.0044, grad_fn=<MeanBackward0>)\n"
     ]
    },
    {
     "name": "stdout",
     "output_type": "stream",
     "text": [
      "tensor(0.0043, grad_fn=<MeanBackward0>)\n",
      "tensor(0.0023, grad_fn=<MeanBackward0>)\n",
      "tensor(0.0043, grad_fn=<MeanBackward0>)\n",
      "tensor(0.0007, grad_fn=<MeanBackward0>)\n",
      "tensor(0.0046, grad_fn=<MeanBackward0>)\n",
      "tensor(0.0045, grad_fn=<MeanBackward0>)\n",
      "tensor(0.0044, grad_fn=<MeanBackward0>)\n",
      "tensor(0.0041, grad_fn=<MeanBackward0>)\n",
      "tensor(0.0024, grad_fn=<MeanBackward0>)\n",
      "tensor(0.0021, grad_fn=<MeanBackward0>)\n",
      "tensor(0.0043, grad_fn=<MeanBackward0>)\n",
      "tensor(0.0045, grad_fn=<MeanBackward0>)\n",
      "tensor(0.0045, grad_fn=<MeanBackward0>)\n",
      "tensor(0.0030, grad_fn=<MeanBackward0>)\n",
      "tensor(0.0029, grad_fn=<MeanBackward0>)\n",
      "tensor(0.0025, grad_fn=<MeanBackward0>)\n",
      "tensor(0.0047, grad_fn=<MeanBackward0>)\n",
      "tensor(0.0041, grad_fn=<MeanBackward0>)\n",
      "tensor(0.0047, grad_fn=<MeanBackward0>)\n",
      "tensor(0.0026, grad_fn=<MeanBackward0>)\n",
      "tensor(0.0052, grad_fn=<MeanBackward0>)\n",
      "tensor(0.0046, grad_fn=<MeanBackward0>)\n",
      "tensor(0.0034, grad_fn=<MeanBackward0>)\n",
      "tensor(0.0038, grad_fn=<MeanBackward0>)\n",
      "tensor(0.0024, grad_fn=<MeanBackward0>)\n",
      "tensor(0.0034, grad_fn=<MeanBackward0>)\n",
      "tensor(0.0029, grad_fn=<MeanBackward0>)\n",
      "tensor(0.0056, grad_fn=<MeanBackward0>)\n",
      "tensor(0.0053, grad_fn=<MeanBackward0>)\n",
      "tensor(0.0049, grad_fn=<MeanBackward0>)\n",
      "tensor(0.0056, grad_fn=<MeanBackward0>)\n",
      "tensor(0.0046, grad_fn=<MeanBackward0>)\n",
      "tensor(0.0019, grad_fn=<MeanBackward0>)\n",
      "tensor(0.0038, grad_fn=<MeanBackward0>)\n",
      "tensor(0.0022, grad_fn=<MeanBackward0>)\n",
      "tensor(0.0056, grad_fn=<MeanBackward0>)\n",
      "tensor(0.0025, grad_fn=<MeanBackward0>)\n",
      "tensor(0.0091, grad_fn=<MeanBackward0>)\n",
      "tensor(0.0045, grad_fn=<MeanBackward0>)\n",
      "tensor(0.0067, grad_fn=<MeanBackward0>)\n",
      "tensor(0.0027, grad_fn=<MeanBackward0>)\n",
      "tensor(0.0025, grad_fn=<MeanBackward0>)\n",
      "tensor(0.0030, grad_fn=<MeanBackward0>)\n",
      "tensor(0.0040, grad_fn=<MeanBackward0>)\n",
      "tensor(0.0048, grad_fn=<MeanBackward0>)\n",
      "tensor(0.0028, grad_fn=<MeanBackward0>)\n",
      "tensor(0.0032, grad_fn=<MeanBackward0>)\n",
      "tensor(0.0063, grad_fn=<MeanBackward0>)\n",
      "tensor(0.0026, grad_fn=<MeanBackward0>)\n",
      "tensor(0.0056, grad_fn=<MeanBackward0>)\n",
      "tensor(0.0062, grad_fn=<MeanBackward0>)\n",
      "tensor(0.0032, grad_fn=<MeanBackward0>)\n",
      "tensor(0.0087, grad_fn=<MeanBackward0>)\n",
      "tensor(0.0019, grad_fn=<MeanBackward0>)\n",
      "tensor(0.0090, grad_fn=<MeanBackward0>)\n",
      "tensor(0.0058, grad_fn=<MeanBackward0>)\n",
      "tensor(0.0060, grad_fn=<MeanBackward0>)\n",
      "tensor(0.0077, grad_fn=<MeanBackward0>)\n",
      "tensor(0.0045, grad_fn=<MeanBackward0>)\n",
      "tensor(0.0080, grad_fn=<MeanBackward0>)\n",
      "tensor(0.0025, grad_fn=<MeanBackward0>)\n",
      "tensor(0.0075, grad_fn=<MeanBackward0>)\n",
      "tensor(0.0053, grad_fn=<MeanBackward0>)\n",
      "tensor(0.0050, grad_fn=<MeanBackward0>)\n",
      "tensor(0.0044, grad_fn=<MeanBackward0>)\n",
      "tensor(0.0043, grad_fn=<MeanBackward0>)\n",
      "tensor(0.0063, grad_fn=<MeanBackward0>)\n",
      "tensor(0.0027, grad_fn=<MeanBackward0>)\n",
      "tensor(0.0028, grad_fn=<MeanBackward0>)\n",
      "tensor(0.0049, grad_fn=<MeanBackward0>)\n",
      "tensor(0.0021, grad_fn=<MeanBackward0>)\n",
      "tensor(0.0009, grad_fn=<MeanBackward0>)\n",
      "tensor(0.0009, grad_fn=<MeanBackward0>)\n",
      "tensor(0.0022, grad_fn=<MeanBackward0>)\n",
      "tensor(0.0035, grad_fn=<MeanBackward0>)\n",
      "tensor(0.0004, grad_fn=<MeanBackward0>)\n",
      "tensor(0.0006, grad_fn=<MeanBackward0>)\n",
      "tensor(0.0047, grad_fn=<MeanBackward0>)\n",
      "tensor(0.0043, grad_fn=<MeanBackward0>)\n",
      "tensor(0.0023, grad_fn=<MeanBackward0>)\n",
      "tensor(0.0029, grad_fn=<MeanBackward0>)\n",
      "tensor(0.0004, grad_fn=<MeanBackward0>)\n",
      "tensor(0.0041, grad_fn=<MeanBackward0>)\n",
      "tensor(0.0043, grad_fn=<MeanBackward0>)\n",
      "tensor(0.0024, grad_fn=<MeanBackward0>)\n",
      "tensor(0.0043, grad_fn=<MeanBackward0>)\n",
      "tensor(0.0043, grad_fn=<MeanBackward0>)\n",
      "tensor(0.0023, grad_fn=<MeanBackward0>)\n",
      "tensor(0.0048, grad_fn=<MeanBackward0>)\n",
      "tensor(0.0022, grad_fn=<MeanBackward0>)\n",
      "tensor(0.0022, grad_fn=<MeanBackward0>)\n",
      "tensor(0.0047, grad_fn=<MeanBackward0>)\n",
      "tensor(0.0029, grad_fn=<MeanBackward0>)\n",
      "tensor(0.0028, grad_fn=<MeanBackward0>)\n",
      "tensor(0.0042, grad_fn=<MeanBackward0>)\n",
      "tensor(0.0041, grad_fn=<MeanBackward0>)\n",
      "tensor(0.0005, grad_fn=<MeanBackward0>)\n",
      "tensor(0.0002, grad_fn=<MeanBackward0>)\n",
      "tensor(0.0002, grad_fn=<MeanBackward0>)\n",
      "tensor(0.0022, grad_fn=<MeanBackward0>)\n",
      "tensor(0.0041, grad_fn=<MeanBackward0>)\n",
      "tensor(0.0041, grad_fn=<MeanBackward0>)\n",
      "tensor(0.0042, grad_fn=<MeanBackward0>)\n",
      "tensor(0.0018, grad_fn=<MeanBackward0>)\n",
      "tensor(0.0003, grad_fn=<MeanBackward0>)\n",
      "tensor(0.0045, grad_fn=<MeanBackward0>)\n",
      "tensor(0.0042, grad_fn=<MeanBackward0>)\n",
      "tensor(0.0027, grad_fn=<MeanBackward0>)\n",
      "tensor(0.0023, grad_fn=<MeanBackward0>)\n",
      "tensor(0.0043, grad_fn=<MeanBackward0>)\n",
      "tensor(0.0046, grad_fn=<MeanBackward0>)\n",
      "tensor(0.0023, grad_fn=<MeanBackward0>)\n",
      "tensor(0.0048, grad_fn=<MeanBackward0>)\n",
      "tensor(0.0006, grad_fn=<MeanBackward0>)\n",
      "tensor(0.0024, grad_fn=<MeanBackward0>)\n",
      "tensor(0.0040, grad_fn=<MeanBackward0>)\n",
      "tensor(0.0019, grad_fn=<MeanBackward0>)\n",
      "tensor(0.0053, grad_fn=<MeanBackward0>)\n",
      "tensor(0.0041, grad_fn=<MeanBackward0>)\n",
      "tensor(0.0036, grad_fn=<MeanBackward0>)\n",
      "tensor(0.0004, grad_fn=<MeanBackward0>)\n",
      "tensor(0.0021, grad_fn=<MeanBackward0>)\n",
      "tensor(0.0060, grad_fn=<MeanBackward0>)\n",
      "tensor(0.0003, grad_fn=<MeanBackward0>)\n",
      "tensor(0.0038, grad_fn=<MeanBackward0>)\n",
      "tensor(0.0041, grad_fn=<MeanBackward0>)\n",
      "tensor(0.0052, grad_fn=<MeanBackward0>)\n",
      "tensor(0.0033, grad_fn=<MeanBackward0>)\n",
      "tensor(0.0028, grad_fn=<MeanBackward0>)\n",
      "tensor(0.0037, grad_fn=<MeanBackward0>)\n",
      "tensor(0.0045, grad_fn=<MeanBackward0>)\n",
      "tensor(0.0036, grad_fn=<MeanBackward0>)\n",
      "tensor(0.0043, grad_fn=<MeanBackward0>)\n",
      "tensor(0.0026, grad_fn=<MeanBackward0>)\n",
      "tensor(0.0034, grad_fn=<MeanBackward0>)\n",
      "tensor(0.0046, grad_fn=<MeanBackward0>)\n",
      "tensor(0.0029, grad_fn=<MeanBackward0>)\n",
      "tensor(0.0058, grad_fn=<MeanBackward0>)\n",
      "tensor(0.0008, grad_fn=<MeanBackward0>)\n",
      "tensor(0.0083, grad_fn=<MeanBackward0>)\n",
      "tensor(0.0019, grad_fn=<MeanBackward0>)\n",
      "tensor(0.0074, grad_fn=<MeanBackward0>)\n",
      "tensor(0.0008, grad_fn=<MeanBackward0>)\n",
      "tensor(0.0055, grad_fn=<MeanBackward0>)\n",
      "tensor(0.0050, grad_fn=<MeanBackward0>)\n",
      "tensor(0.0028, grad_fn=<MeanBackward0>)\n",
      "tensor(0.0028, grad_fn=<MeanBackward0>)\n",
      "tensor(0.0044, grad_fn=<MeanBackward0>)\n",
      "tensor(0.0046, grad_fn=<MeanBackward0>)\n",
      "tensor(0.0020, grad_fn=<MeanBackward0>)\n",
      "tensor(0.0043, grad_fn=<MeanBackward0>)\n",
      "tensor(0.0023, grad_fn=<MeanBackward0>)\n",
      "tensor(0.0042, grad_fn=<MeanBackward0>)\n",
      "tensor(0.0005, grad_fn=<MeanBackward0>)\n",
      "tensor(0.0030, grad_fn=<MeanBackward0>)\n",
      "tensor(0.0027, grad_fn=<MeanBackward0>)\n",
      "tensor(0.0049, grad_fn=<MeanBackward0>)\n",
      "tensor(0.0024, grad_fn=<MeanBackward0>)\n",
      "tensor(0.0009, grad_fn=<MeanBackward0>)\n",
      "tensor(0.0025, grad_fn=<MeanBackward0>)\n",
      "tensor(0.0022, grad_fn=<MeanBackward0>)\n",
      "tensor(0.0007, grad_fn=<MeanBackward0>)\n",
      "tensor(0.0024, grad_fn=<MeanBackward0>)\n",
      "tensor(0.0047, grad_fn=<MeanBackward0>)\n",
      "tensor(0.0007, grad_fn=<MeanBackward0>)\n",
      "tensor(0.0020, grad_fn=<MeanBackward0>)\n",
      "tensor(0.0049, grad_fn=<MeanBackward0>)\n",
      "tensor(0.0035, grad_fn=<MeanBackward0>)\n",
      "tensor(0.0047, grad_fn=<MeanBackward0>)\n",
      "tensor(0.0045, grad_fn=<MeanBackward0>)\n",
      "tensor(0.0026, grad_fn=<MeanBackward0>)\n",
      "tensor(0.0020, grad_fn=<MeanBackward0>)\n",
      "tensor(0.0019, grad_fn=<MeanBackward0>)\n",
      "tensor(0.0009, grad_fn=<MeanBackward0>)\n",
      "tensor(0.0045, grad_fn=<MeanBackward0>)\n",
      "tensor(0.0018, grad_fn=<MeanBackward0>)\n",
      "tensor(0.0039, grad_fn=<MeanBackward0>)\n",
      "tensor(0.0018, grad_fn=<MeanBackward0>)\n",
      "tensor(0.0044, grad_fn=<MeanBackward0>)\n",
      "tensor(0.0016, grad_fn=<MeanBackward0>)\n",
      "tensor(0.0049, grad_fn=<MeanBackward0>)\n",
      "tensor(0.0044, grad_fn=<MeanBackward0>)\n",
      "tensor(0.0043, grad_fn=<MeanBackward0>)\n",
      "tensor(0.0047, grad_fn=<MeanBackward0>)\n",
      "tensor(0.0028, grad_fn=<MeanBackward0>)\n",
      "tensor(0.0024, grad_fn=<MeanBackward0>)\n",
      "tensor(0.0022, grad_fn=<MeanBackward0>)\n",
      "tensor(0.0046, grad_fn=<MeanBackward0>)\n",
      "tensor(0.0044, grad_fn=<MeanBackward0>)\n",
      "tensor(0.0043, grad_fn=<MeanBackward0>)\n",
      "tensor(0.0043, grad_fn=<MeanBackward0>)\n",
      "tensor(0.0042, grad_fn=<MeanBackward0>)\n",
      "tensor(0.0001, grad_fn=<MeanBackward0>)\n",
      "tensor(0.0003, grad_fn=<MeanBackward0>)\n",
      "tensor(0.0042, grad_fn=<MeanBackward0>)\n",
      "tensor(0.0042, grad_fn=<MeanBackward0>)\n",
      "tensor(0.0041, grad_fn=<MeanBackward0>)\n",
      "tensor(0.0004, grad_fn=<MeanBackward0>)\n",
      "tensor(0.0019, grad_fn=<MeanBackward0>)\n",
      "tensor(0.0044, grad_fn=<MeanBackward0>)\n",
      "tensor(0.0042, grad_fn=<MeanBackward0>)\n",
      "tensor(0.0042, grad_fn=<MeanBackward0>)\n",
      "tensor(0.0020, grad_fn=<MeanBackward0>)\n",
      "tensor(0.0021, grad_fn=<MeanBackward0>)\n",
      "tensor(0.0047, grad_fn=<MeanBackward0>)\n",
      "tensor(0.0043, grad_fn=<MeanBackward0>)\n",
      "tensor(0.0048, grad_fn=<MeanBackward0>)\n",
      "tensor(0.0025, grad_fn=<MeanBackward0>)\n",
      "tensor(0.0043, grad_fn=<MeanBackward0>)\n",
      "tensor(0.0005, grad_fn=<MeanBackward0>)\n",
      "tensor(0.0002, grad_fn=<MeanBackward0>)\n",
      "tensor(0.0025, grad_fn=<MeanBackward0>)\n",
      "tensor(0.0005, grad_fn=<MeanBackward0>)\n",
      "tensor(0.0024, grad_fn=<MeanBackward0>)\n",
      "tensor(0.0046, grad_fn=<MeanBackward0>)\n",
      "tensor(0.0005, grad_fn=<MeanBackward0>)\n",
      "tensor(0.0043, grad_fn=<MeanBackward0>)\n",
      "tensor(0.0024, grad_fn=<MeanBackward0>)\n",
      "tensor(0.0023, grad_fn=<MeanBackward0>)\n",
      "tensor(0.0030, grad_fn=<MeanBackward0>)\n",
      "tensor(0.0023, grad_fn=<MeanBackward0>)\n",
      "tensor(0.0009, grad_fn=<MeanBackward0>)\n",
      "tensor(0.0047, grad_fn=<MeanBackward0>)\n",
      "tensor(0.0020, grad_fn=<MeanBackward0>)\n",
      "tensor(0.0045, grad_fn=<MeanBackward0>)\n",
      "tensor(0.0027, grad_fn=<MeanBackward0>)\n",
      "tensor(0.0028, grad_fn=<MeanBackward0>)\n",
      "tensor(0.0025, grad_fn=<MeanBackward0>)\n",
      "tensor(0.0024, grad_fn=<MeanBackward0>)\n",
      "tensor(0.0041, grad_fn=<MeanBackward0>)\n",
      "tensor(0.0042, grad_fn=<MeanBackward0>)\n",
      "tensor(0.0003, grad_fn=<MeanBackward0>)\n",
      "tensor(0.0042, grad_fn=<MeanBackward0>)\n",
      "tensor(0.0026, grad_fn=<MeanBackward0>)\n",
      "tensor(0.0024, grad_fn=<MeanBackward0>)\n",
      "tensor(0.0040, grad_fn=<MeanBackward0>)\n"
     ]
    },
    {
     "name": "stdout",
     "output_type": "stream",
     "text": [
      "tensor(0.0024, grad_fn=<MeanBackward0>)\n",
      "tensor(0.0021, grad_fn=<MeanBackward0>)\n",
      "tensor(0.0001, grad_fn=<MeanBackward0>)\n",
      "tensor(0.0042, grad_fn=<MeanBackward0>)\n",
      "tensor(0.0022, grad_fn=<MeanBackward0>)\n",
      "tensor(0.0025, grad_fn=<MeanBackward0>)\n",
      "tensor(0.0040, grad_fn=<MeanBackward0>)\n",
      "tensor(0.0041, grad_fn=<MeanBackward0>)\n",
      "tensor(0.0002, grad_fn=<MeanBackward0>)\n",
      "tensor(0.0022, grad_fn=<MeanBackward0>)\n",
      "tensor(0.0041, grad_fn=<MeanBackward0>)\n",
      "tensor(0.0041, grad_fn=<MeanBackward0>)\n",
      "tensor(0.0040, grad_fn=<MeanBackward0>)\n",
      "tensor(0.0041, grad_fn=<MeanBackward0>)\n",
      "tensor(0.0019, grad_fn=<MeanBackward0>)\n",
      "tensor(0.0028, grad_fn=<MeanBackward0>)\n",
      "tensor(0.0023, grad_fn=<MeanBackward0>)\n",
      "tensor(0.0022, grad_fn=<MeanBackward0>)\n",
      "tensor(0.0050, grad_fn=<MeanBackward0>)\n",
      "tensor(0.0041, grad_fn=<MeanBackward0>)\n",
      "tensor(0.0048, grad_fn=<MeanBackward0>)\n",
      "tensor(0.0021, grad_fn=<MeanBackward0>)\n",
      "tensor(0.0049, grad_fn=<MeanBackward0>)\n",
      "tensor(0.0007, grad_fn=<MeanBackward0>)\n",
      "tensor(0.0003, grad_fn=<MeanBackward0>)\n",
      "tensor(0.0049, grad_fn=<MeanBackward0>)\n",
      "tensor(0.0026, grad_fn=<MeanBackward0>)\n",
      "tensor(0.0019, grad_fn=<MeanBackward0>)\n",
      "tensor(0.0008, grad_fn=<MeanBackward0>)\n",
      "tensor(0.0016, grad_fn=<MeanBackward0>)\n",
      "tensor(0.0044, grad_fn=<MeanBackward0>)\n",
      "tensor(0.0007, grad_fn=<MeanBackward0>)\n",
      "tensor(0.0015, grad_fn=<MeanBackward0>)\n",
      "tensor(0.0047, grad_fn=<MeanBackward0>)\n",
      "tensor(0.0043, grad_fn=<MeanBackward0>)\n",
      "tensor(0.0006, grad_fn=<MeanBackward0>)\n",
      "tensor(0.0004, grad_fn=<MeanBackward0>)\n",
      "tensor(0.0032, grad_fn=<MeanBackward0>)\n",
      "tensor(0.0015, grad_fn=<MeanBackward0>)\n",
      "tensor(0.0001, grad_fn=<MeanBackward0>)\n",
      "tensor(0.0041, grad_fn=<MeanBackward0>)\n",
      "tensor(0.0019, grad_fn=<MeanBackward0>)\n",
      "tensor(0.0041, grad_fn=<MeanBackward0>)\n",
      "tensor(0.0016, grad_fn=<MeanBackward0>)\n",
      "tensor(0.0043, grad_fn=<MeanBackward0>)\n",
      "tensor(0.0041, grad_fn=<MeanBackward0>)\n",
      "tensor(0.0020, grad_fn=<MeanBackward0>)\n",
      "tensor(0.0042, grad_fn=<MeanBackward0>)\n",
      "tensor(0.0013, grad_fn=<MeanBackward0>)\n",
      "tensor(0.0039, grad_fn=<MeanBackward0>)\n",
      "tensor(0.0003, grad_fn=<MeanBackward0>)\n",
      "tensor(0.0030, grad_fn=<MeanBackward0>)\n",
      "tensor(0.0027, grad_fn=<MeanBackward0>)\n",
      "tensor(0.0025, grad_fn=<MeanBackward0>)\n",
      "tensor(0.0042, grad_fn=<MeanBackward0>)\n",
      "tensor(0.0043, grad_fn=<MeanBackward0>)\n",
      "tensor(0.0021, grad_fn=<MeanBackward0>)\n",
      "tensor(0.0005, grad_fn=<MeanBackward0>)\n",
      "tensor(0.0034, grad_fn=<MeanBackward0>)\n",
      "tensor(0.0019, grad_fn=<MeanBackward0>)\n",
      "tensor(0.0029, grad_fn=<MeanBackward0>)\n",
      "tensor(0.0001, grad_fn=<MeanBackward0>)\n",
      "tensor(0.0042, grad_fn=<MeanBackward0>)\n",
      "tensor(0.0019, grad_fn=<MeanBackward0>)\n",
      "tensor(0.0041, grad_fn=<MeanBackward0>)\n",
      "tensor(0.0020, grad_fn=<MeanBackward0>)\n",
      "tensor(0.0027, grad_fn=<MeanBackward0>)\n",
      "tensor(0.0042, grad_fn=<MeanBackward0>)\n",
      "tensor(0.0043, grad_fn=<MeanBackward0>)\n",
      "tensor(0.0041, grad_fn=<MeanBackward0>)\n",
      "tensor(0.0018, grad_fn=<MeanBackward0>)\n",
      "tensor(0.0043, grad_fn=<MeanBackward0>)\n",
      "tensor(0.0017, grad_fn=<MeanBackward0>)\n",
      "tensor(0.0015, grad_fn=<MeanBackward0>)\n",
      "tensor(0.0045, grad_fn=<MeanBackward0>)\n",
      "tensor(0.0003, grad_fn=<MeanBackward0>)\n",
      "tensor(0.0044, grad_fn=<MeanBackward0>)\n",
      "tensor(0.0016, grad_fn=<MeanBackward0>)\n",
      "tensor(0.0035, grad_fn=<MeanBackward0>)\n",
      "tensor(0.0031, grad_fn=<MeanBackward0>)\n",
      "tensor(0.0026, grad_fn=<MeanBackward0>)\n",
      "tensor(0.0009, grad_fn=<MeanBackward0>)\n",
      "tensor(0.0043, grad_fn=<MeanBackward0>)\n",
      "tensor(0.0009, grad_fn=<MeanBackward0>)\n",
      "tensor(0.0045, grad_fn=<MeanBackward0>)\n",
      "tensor(0.0048, grad_fn=<MeanBackward0>)\n",
      "tensor(0.0044, grad_fn=<MeanBackward0>)\n",
      "tensor(0.0046, grad_fn=<MeanBackward0>)\n",
      "tensor(0.0043, grad_fn=<MeanBackward0>)\n",
      "tensor(0.0041, grad_fn=<MeanBackward0>)\n",
      "tensor(0.0025, grad_fn=<MeanBackward0>)\n",
      "tensor(0.0020, grad_fn=<MeanBackward0>)\n",
      "tensor(0.0053, grad_fn=<MeanBackward0>)\n",
      "tensor(0.0031, grad_fn=<MeanBackward0>)\n",
      "tensor(0.0037, grad_fn=<MeanBackward0>)\n",
      "tensor(0.0037, grad_fn=<MeanBackward0>)\n",
      "tensor(0.0026, grad_fn=<MeanBackward0>)\n",
      "tensor(0.0029, grad_fn=<MeanBackward0>)\n",
      "tensor(0.0028, grad_fn=<MeanBackward0>)\n",
      "tensor(0.0045, grad_fn=<MeanBackward0>)\n",
      "tensor(0.0045, grad_fn=<MeanBackward0>)\n",
      "tensor(0.0025, grad_fn=<MeanBackward0>)\n",
      "tensor(0.0011, grad_fn=<MeanBackward0>)\n",
      "tensor(0.0048, grad_fn=<MeanBackward0>)\n",
      "tensor(0.0047, grad_fn=<MeanBackward0>)\n",
      "tensor(0.0047, grad_fn=<MeanBackward0>)\n",
      "tensor(0.0028, grad_fn=<MeanBackward0>)\n",
      "tensor(0.0024, grad_fn=<MeanBackward0>)\n",
      "tensor(0.0043, grad_fn=<MeanBackward0>)\n",
      "tensor(0.0030, grad_fn=<MeanBackward0>)\n",
      "tensor(0.0049, grad_fn=<MeanBackward0>)\n",
      "tensor(0.0042, grad_fn=<MeanBackward0>)\n",
      "tensor(0.0021, grad_fn=<MeanBackward0>)\n",
      "tensor(0.0052, grad_fn=<MeanBackward0>)\n",
      "tensor(0.0025, grad_fn=<MeanBackward0>)\n",
      "tensor(0.0054, grad_fn=<MeanBackward0>)\n",
      "tensor(0.0047, grad_fn=<MeanBackward0>)\n",
      "tensor(0.0031, grad_fn=<MeanBackward0>)\n",
      "tensor(0.0007, grad_fn=<MeanBackward0>)\n",
      "tensor(0.0005, grad_fn=<MeanBackward0>)\n",
      "tensor(0.0023, grad_fn=<MeanBackward0>)\n",
      "tensor(0.0004, grad_fn=<MeanBackward0>)\n",
      "tensor(0.0033, grad_fn=<MeanBackward0>)\n",
      "tensor(0.0050, grad_fn=<MeanBackward0>)\n",
      "tensor(0.0018, grad_fn=<MeanBackward0>)\n",
      "tensor(0.0053, grad_fn=<MeanBackward0>)\n",
      "tensor(0.0045, grad_fn=<MeanBackward0>)\n",
      "tensor(0.0007, grad_fn=<MeanBackward0>)\n",
      "tensor(0.0029, grad_fn=<MeanBackward0>)\n",
      "tensor(0.0022, grad_fn=<MeanBackward0>)\n",
      "tensor(0.0026, grad_fn=<MeanBackward0>)\n",
      "tensor(0.0047, grad_fn=<MeanBackward0>)\n",
      "tensor(0.0042, grad_fn=<MeanBackward0>)\n",
      "tensor(0.0046, grad_fn=<MeanBackward0>)\n",
      "tensor(0.0004, grad_fn=<MeanBackward0>)\n",
      "tensor(0.0041, grad_fn=<MeanBackward0>)\n",
      "tensor(0.0045, grad_fn=<MeanBackward0>)\n",
      "tensor(0.0020, grad_fn=<MeanBackward0>)\n",
      "tensor(0.0021, grad_fn=<MeanBackward0>)\n",
      "tensor(0.0004, grad_fn=<MeanBackward0>)\n",
      "tensor(0.0043, grad_fn=<MeanBackward0>)\n",
      "tensor(0.0043, grad_fn=<MeanBackward0>)\n",
      "tensor(0.0004, grad_fn=<MeanBackward0>)\n",
      "tensor(0.0019, grad_fn=<MeanBackward0>)\n",
      "tensor(0.0032, grad_fn=<MeanBackward0>)\n",
      "tensor(0.0002, grad_fn=<MeanBackward0>)\n",
      "tensor(0.0028, grad_fn=<MeanBackward0>)\n",
      "tensor(0.0004, grad_fn=<MeanBackward0>)\n",
      "tensor(0.0023, grad_fn=<MeanBackward0>)\n",
      "tensor(0.0027, grad_fn=<MeanBackward0>)\n",
      "tensor(0.0046, grad_fn=<MeanBackward0>)\n",
      "tensor(0.0024, grad_fn=<MeanBackward0>)\n",
      "tensor(0.0032, grad_fn=<MeanBackward0>)\n",
      "tensor(0.0026, grad_fn=<MeanBackward0>)\n",
      "tensor(0.0024, grad_fn=<MeanBackward0>)\n",
      "tensor(0.0023, grad_fn=<MeanBackward0>)\n",
      "tensor(0.0043, grad_fn=<MeanBackward0>)\n",
      "tensor(0.0027, grad_fn=<MeanBackward0>)\n",
      "tensor(0.0047, grad_fn=<MeanBackward0>)\n",
      "tensor(0.0005, grad_fn=<MeanBackward0>)\n",
      "tensor(0.0015, grad_fn=<MeanBackward0>)\n",
      "tensor(0.0047, grad_fn=<MeanBackward0>)\n",
      "tensor(0.0006, grad_fn=<MeanBackward0>)\n",
      "tensor(0.0033, grad_fn=<MeanBackward0>)\n",
      "tensor(0.0015, grad_fn=<MeanBackward0>)\n",
      "tensor(0.0048, grad_fn=<MeanBackward0>)\n",
      "tensor(0.0017, grad_fn=<MeanBackward0>)\n",
      "tensor(0.0018, grad_fn=<MeanBackward0>)\n",
      "tensor(0.0044, grad_fn=<MeanBackward0>)\n",
      "tensor(0.0016, grad_fn=<MeanBackward0>)\n",
      "tensor(0.0031, grad_fn=<MeanBackward0>)\n",
      "tensor(0.0043, grad_fn=<MeanBackward0>)\n",
      "tensor(0.0018, grad_fn=<MeanBackward0>)\n",
      "tensor(0.0031, grad_fn=<MeanBackward0>)\n",
      "tensor(0.0012, grad_fn=<MeanBackward0>)\n",
      "tensor(0.0035, grad_fn=<MeanBackward0>)\n",
      "tensor(0.0043, grad_fn=<MeanBackward0>)\n",
      "tensor(0.0044, grad_fn=<MeanBackward0>)\n",
      "tensor(0.0020, grad_fn=<MeanBackward0>)\n",
      "tensor(0.0032, grad_fn=<MeanBackward0>)\n",
      "tensor(0.0026, grad_fn=<MeanBackward0>)\n",
      "tensor(0.0025, grad_fn=<MeanBackward0>)\n",
      "tensor(0.0053, grad_fn=<MeanBackward0>)\n",
      "tensor(0.0005, grad_fn=<MeanBackward0>)\n",
      "tensor(0.0027, grad_fn=<MeanBackward0>)\n",
      "tensor(0.0031, grad_fn=<MeanBackward0>)\n",
      "tensor(0.0047, grad_fn=<MeanBackward0>)\n",
      "tensor(0.0042, grad_fn=<MeanBackward0>)\n",
      "tensor(0.0003, grad_fn=<MeanBackward0>)\n",
      "tensor(0.0042, grad_fn=<MeanBackward0>)\n",
      "tensor(0.0002, grad_fn=<MeanBackward0>)\n",
      "tensor(0.0043, grad_fn=<MeanBackward0>)\n",
      "tensor(0.0040, grad_fn=<MeanBackward0>)\n",
      "tensor(0.0042, grad_fn=<MeanBackward0>)\n",
      "tensor(0.0019, grad_fn=<MeanBackward0>)\n",
      "tensor(0.0042, grad_fn=<MeanBackward0>)\n",
      "tensor(0.0041, grad_fn=<MeanBackward0>)\n",
      "tensor(0.0023, grad_fn=<MeanBackward0>)\n",
      "tensor(0.0044, grad_fn=<MeanBackward0>)\n",
      "tensor(0.0022, grad_fn=<MeanBackward0>)\n",
      "tensor(0.0045, grad_fn=<MeanBackward0>)\n",
      "tensor(0.0005, grad_fn=<MeanBackward0>)\n",
      "tensor(0.0043, grad_fn=<MeanBackward0>)\n",
      "tensor(0.0022, grad_fn=<MeanBackward0>)\n",
      "tensor(0.0046, grad_fn=<MeanBackward0>)\n",
      "tensor(0.0023, grad_fn=<MeanBackward0>)\n",
      "tensor(0.0023, grad_fn=<MeanBackward0>)\n",
      "tensor(0.0044, grad_fn=<MeanBackward0>)\n",
      "tensor(0.0044, grad_fn=<MeanBackward0>)\n",
      "tensor(0.0019, grad_fn=<MeanBackward0>)\n",
      "tensor(0.0018, grad_fn=<MeanBackward0>)\n",
      "tensor(0.0052, grad_fn=<MeanBackward0>)\n",
      "tensor(0.0043, grad_fn=<MeanBackward0>)\n",
      "tensor(0.0047, grad_fn=<MeanBackward0>)\n",
      "tensor(0.0029, grad_fn=<MeanBackward0>)\n",
      "tensor(0.0021, grad_fn=<MeanBackward0>)\n",
      "tensor(0.0043, grad_fn=<MeanBackward0>)\n",
      "tensor(0.0005, grad_fn=<MeanBackward0>)\n",
      "tensor(0.0029, grad_fn=<MeanBackward0>)\n",
      "tensor(0.0043, grad_fn=<MeanBackward0>)\n",
      "tensor(0.0024, grad_fn=<MeanBackward0>)\n",
      "tensor(0.0006, grad_fn=<MeanBackward0>)\n",
      "tensor(0.0002, grad_fn=<MeanBackward0>)\n",
      "tensor(0.0023, grad_fn=<MeanBackward0>)\n",
      "tensor(0.0030, grad_fn=<MeanBackward0>)\n",
      "tensor(0.0017, grad_fn=<MeanBackward0>)\n",
      "tensor(0.0031, grad_fn=<MeanBackward0>)\n",
      "tensor(0.0028, grad_fn=<MeanBackward0>)\n",
      "tensor(0.0023, grad_fn=<MeanBackward0>)\n",
      "tensor(0.0005, grad_fn=<MeanBackward0>)\n",
      "tensor(0.0031, grad_fn=<MeanBackward0>)\n",
      "tensor(0.0025, grad_fn=<MeanBackward0>)\n",
      "tensor(0.0026, grad_fn=<MeanBackward0>)\n",
      "tensor(0.0047, grad_fn=<MeanBackward0>)\n",
      "tensor(0.0024, grad_fn=<MeanBackward0>)\n",
      "tensor(0.0043, grad_fn=<MeanBackward0>)\n",
      "tensor(0.0043, grad_fn=<MeanBackward0>)\n",
      "tensor(0.0042, grad_fn=<MeanBackward0>)\n",
      "tensor(0.0025, grad_fn=<MeanBackward0>)\n"
     ]
    },
    {
     "name": "stdout",
     "output_type": "stream",
     "text": [
      "tensor(0.0023, grad_fn=<MeanBackward0>)\n",
      "tensor(0.0020, grad_fn=<MeanBackward0>)\n",
      "tensor(0.0042, grad_fn=<MeanBackward0>)\n",
      "tensor(0.0020, grad_fn=<MeanBackward0>)\n",
      "tensor(4.9118e-05, grad_fn=<MeanBackward0>)\n",
      "tensor(0.0020, grad_fn=<MeanBackward0>)\n",
      "tensor(0.0017, grad_fn=<MeanBackward0>)\n",
      "tensor(0.0046, grad_fn=<MeanBackward0>)\n",
      "tensor(0.0001, grad_fn=<MeanBackward0>)\n",
      "tensor(0.0027, grad_fn=<MeanBackward0>)\n",
      "tensor(0.0045, grad_fn=<MeanBackward0>)\n",
      "tensor(0.0041, grad_fn=<MeanBackward0>)\n",
      "tensor(0.0042, grad_fn=<MeanBackward0>)\n",
      "tensor(0.0028, grad_fn=<MeanBackward0>)\n",
      "tensor(0.0043, grad_fn=<MeanBackward0>)\n",
      "tensor(0.0029, grad_fn=<MeanBackward0>)\n",
      "tensor(0.0023, grad_fn=<MeanBackward0>)\n",
      "tensor(0.0050, grad_fn=<MeanBackward0>)\n",
      "tensor(0.0028, grad_fn=<MeanBackward0>)\n",
      "tensor(0.0051, grad_fn=<MeanBackward0>)\n",
      "tensor(0.0032, grad_fn=<MeanBackward0>)\n",
      "tensor(0.0047, grad_fn=<MeanBackward0>)\n",
      "tensor(0.0055, grad_fn=<MeanBackward0>)\n",
      "tensor(0.0003, grad_fn=<MeanBackward0>)\n",
      "tensor(0.0035, grad_fn=<MeanBackward0>)\n",
      "tensor(0.0022, grad_fn=<MeanBackward0>)\n",
      "tensor(0.0004, grad_fn=<MeanBackward0>)\n",
      "tensor(0.0047, grad_fn=<MeanBackward0>)\n",
      "tensor(0.0026, grad_fn=<MeanBackward0>)\n",
      "tensor(0.0023, grad_fn=<MeanBackward0>)\n",
      "tensor(0.0044, grad_fn=<MeanBackward0>)\n",
      "tensor(0.0017, grad_fn=<MeanBackward0>)\n",
      "tensor(0.0003, grad_fn=<MeanBackward0>)\n",
      "tensor(0.0045, grad_fn=<MeanBackward0>)\n",
      "tensor(0.0016, grad_fn=<MeanBackward0>)\n",
      "tensor(0.0016, grad_fn=<MeanBackward0>)\n",
      "tensor(0.0015, grad_fn=<MeanBackward0>)\n",
      "tensor(0.0003, grad_fn=<MeanBackward0>)\n",
      "tensor(0.0044, grad_fn=<MeanBackward0>)\n",
      "tensor(0.0016, grad_fn=<MeanBackward0>)\n",
      "tensor(0.0011, grad_fn=<MeanBackward0>)\n",
      "tensor(0.0050, grad_fn=<MeanBackward0>)\n",
      "tensor(0.0039, grad_fn=<MeanBackward0>)\n",
      "tensor(0.0025, grad_fn=<MeanBackward0>)\n",
      "tensor(0.0032, grad_fn=<MeanBackward0>)\n",
      "tensor(0.0012, grad_fn=<MeanBackward0>)\n",
      "tensor(0.0015, grad_fn=<MeanBackward0>)\n",
      "tensor(0.0047, grad_fn=<MeanBackward0>)\n",
      "tensor(0.0042, grad_fn=<MeanBackward0>)\n",
      "tensor(0.0046, grad_fn=<MeanBackward0>)\n",
      "tensor(0.0027, grad_fn=<MeanBackward0>)\n",
      "tensor(0.0027, grad_fn=<MeanBackward0>)\n",
      "tensor(0.0002, grad_fn=<MeanBackward0>)\n",
      "tensor(0.0003, grad_fn=<MeanBackward0>)\n",
      "tensor(0.0022, grad_fn=<MeanBackward0>)\n",
      "tensor(0.0030, grad_fn=<MeanBackward0>)\n",
      "tensor(0.0041, grad_fn=<MeanBackward0>)\n",
      "tensor(0.0044, grad_fn=<MeanBackward0>)\n",
      "tensor(0.0043, grad_fn=<MeanBackward0>)\n",
      "tensor(0.0041, grad_fn=<MeanBackward0>)\n",
      "tensor(0.0043, grad_fn=<MeanBackward0>)\n",
      "tensor(0.0041, grad_fn=<MeanBackward0>)\n",
      "tensor(0.0003, grad_fn=<MeanBackward0>)\n",
      "tensor(0.0041, grad_fn=<MeanBackward0>)\n",
      "tensor(0.0022, grad_fn=<MeanBackward0>)\n",
      "tensor(0.0044, grad_fn=<MeanBackward0>)\n",
      "tensor(0.0042, grad_fn=<MeanBackward0>)\n",
      "tensor(0.0022, grad_fn=<MeanBackward0>)\n",
      "tensor(0.0041, grad_fn=<MeanBackward0>)\n",
      "tensor(0.0042, grad_fn=<MeanBackward0>)\n",
      "tensor(0.0041, grad_fn=<MeanBackward0>)\n",
      "tensor(0.0041, grad_fn=<MeanBackward0>)\n",
      "tensor(0.0040, grad_fn=<MeanBackward0>)\n",
      "tensor(0.0040, grad_fn=<MeanBackward0>)\n",
      "tensor(0.0041, grad_fn=<MeanBackward0>)\n",
      "tensor(0.0025, grad_fn=<MeanBackward0>)\n",
      "tensor(0.0041, grad_fn=<MeanBackward0>)\n",
      "tensor(0.0021, grad_fn=<MeanBackward0>)\n",
      "tensor(0.0026, grad_fn=<MeanBackward0>)\n",
      "tensor(0.0044, grad_fn=<MeanBackward0>)\n",
      "tensor(0.0043, grad_fn=<MeanBackward0>)\n",
      "tensor(0.0019, grad_fn=<MeanBackward0>)\n",
      "tensor(0.0008, grad_fn=<MeanBackward0>)\n",
      "tensor(0.0018, grad_fn=<MeanBackward0>)\n",
      "tensor(0.0031, grad_fn=<MeanBackward0>)\n",
      "tensor(0.0027, grad_fn=<MeanBackward0>)\n",
      "tensor(0.0046, grad_fn=<MeanBackward0>)\n",
      "tensor(0.0028, grad_fn=<MeanBackward0>)\n",
      "tensor(0.0048, grad_fn=<MeanBackward0>)\n",
      "tensor(0.0045, grad_fn=<MeanBackward0>)\n",
      "tensor(0.0033, grad_fn=<MeanBackward0>)\n",
      "tensor(0.0048, grad_fn=<MeanBackward0>)\n",
      "tensor(0.0045, grad_fn=<MeanBackward0>)\n",
      "tensor(0.0053, grad_fn=<MeanBackward0>)\n",
      "tensor(0.0042, grad_fn=<MeanBackward0>)\n",
      "tensor(0.0031, grad_fn=<MeanBackward0>)\n",
      "tensor(0.0026, grad_fn=<MeanBackward0>)\n",
      "tensor(0.0024, grad_fn=<MeanBackward0>)\n",
      "tensor(0.0052, grad_fn=<MeanBackward0>)\n",
      "tensor(0.0047, grad_fn=<MeanBackward0>)\n",
      "tensor(0.0053, grad_fn=<MeanBackward0>)\n",
      "tensor(0.0046, grad_fn=<MeanBackward0>)\n",
      "tensor(0.0039, grad_fn=<MeanBackward0>)\n",
      "tensor(0.0019, grad_fn=<MeanBackward0>)\n",
      "tensor(0.0017, grad_fn=<MeanBackward0>)\n",
      "tensor(0.0029, grad_fn=<MeanBackward0>)\n",
      "tensor(0.0027, grad_fn=<MeanBackward0>)\n",
      "tensor(0.0045, grad_fn=<MeanBackward0>)\n",
      "tensor(0.0025, grad_fn=<MeanBackward0>)\n",
      "tensor(0.0033, grad_fn=<MeanBackward0>)\n",
      "tensor(0.0004, grad_fn=<MeanBackward0>)\n",
      "tensor(0.0005, grad_fn=<MeanBackward0>)\n",
      "tensor(0.0044, grad_fn=<MeanBackward0>)\n",
      "tensor(0.0025, grad_fn=<MeanBackward0>)\n",
      "tensor(0.0033, grad_fn=<MeanBackward0>)\n",
      "tensor(0.0022, grad_fn=<MeanBackward0>)\n",
      "tensor(0.0044, grad_fn=<MeanBackward0>)\n",
      "tensor(0.0005, grad_fn=<MeanBackward0>)\n",
      "tensor(0.0018, grad_fn=<MeanBackward0>)\n",
      "tensor(0.0007, grad_fn=<MeanBackward0>)\n",
      "tensor(0.0043, grad_fn=<MeanBackward0>)\n",
      "tensor(0.0022, grad_fn=<MeanBackward0>)\n",
      "tensor(0.0018, grad_fn=<MeanBackward0>)\n",
      "tensor(0.0006, grad_fn=<MeanBackward0>)\n",
      "tensor(0.0039, grad_fn=<MeanBackward0>)\n",
      "tensor(0.0021, grad_fn=<MeanBackward0>)\n",
      "tensor(0.0046, grad_fn=<MeanBackward0>)\n",
      "tensor(0.0031, grad_fn=<MeanBackward0>)\n",
      "tensor(0.0016, grad_fn=<MeanBackward0>)\n",
      "tensor(0.0032, grad_fn=<MeanBackward0>)\n",
      "tensor(0.0028, grad_fn=<MeanBackward0>)\n",
      "tensor(0.0010, grad_fn=<MeanBackward0>)\n",
      "tensor(0.0005, grad_fn=<MeanBackward0>)\n",
      "tensor(0.0052, grad_fn=<MeanBackward0>)\n",
      "tensor(0.0006, grad_fn=<MeanBackward0>)\n",
      "tensor(0.0046, grad_fn=<MeanBackward0>)\n",
      "tensor(0.0053, grad_fn=<MeanBackward0>)\n",
      "tensor(0.0022, grad_fn=<MeanBackward0>)\n",
      "tensor(0.0029, grad_fn=<MeanBackward0>)\n",
      "tensor(0.0038, grad_fn=<MeanBackward0>)\n",
      "tensor(0.0049, grad_fn=<MeanBackward0>)\n",
      "tensor(0.0053, grad_fn=<MeanBackward0>)\n",
      "tensor(0.0020, grad_fn=<MeanBackward0>)\n",
      "tensor(0.0033, grad_fn=<MeanBackward0>)\n",
      "tensor(0.0055, grad_fn=<MeanBackward0>)\n",
      "tensor(0.0030, grad_fn=<MeanBackward0>)\n",
      "tensor(0.0035, grad_fn=<MeanBackward0>)\n",
      "tensor(0.0043, grad_fn=<MeanBackward0>)\n",
      "tensor(0.0053, grad_fn=<MeanBackward0>)\n",
      "tensor(0.0027, grad_fn=<MeanBackward0>)\n",
      "tensor(0.0037, grad_fn=<MeanBackward0>)\n",
      "tensor(0.0051, grad_fn=<MeanBackward0>)\n",
      "tensor(0.0004, grad_fn=<MeanBackward0>)\n",
      "tensor(0.0036, grad_fn=<MeanBackward0>)\n",
      "tensor(0.0042, grad_fn=<MeanBackward0>)\n",
      "tensor(0.0009, grad_fn=<MeanBackward0>)\n",
      "tensor(0.0021, grad_fn=<MeanBackward0>)\n",
      "tensor(0.0026, grad_fn=<MeanBackward0>)\n",
      "tensor(0.0045, grad_fn=<MeanBackward0>)\n",
      "tensor(0.0030, grad_fn=<MeanBackward0>)\n",
      "tensor(0.0047, grad_fn=<MeanBackward0>)\n",
      "tensor(0.0011, grad_fn=<MeanBackward0>)\n",
      "tensor(0.0019, grad_fn=<MeanBackward0>)\n",
      "tensor(0.0028, grad_fn=<MeanBackward0>)\n",
      "tensor(0.0024, grad_fn=<MeanBackward0>)\n",
      "tensor(0.0024, grad_fn=<MeanBackward0>)\n",
      "tensor(0.0047, grad_fn=<MeanBackward0>)\n",
      "tensor(0.0020, grad_fn=<MeanBackward0>)\n",
      "tensor(0.0031, grad_fn=<MeanBackward0>)\n",
      "tensor(0.0047, grad_fn=<MeanBackward0>)\n",
      "tensor(0.0028, grad_fn=<MeanBackward0>)\n",
      "tensor(0.0004, grad_fn=<MeanBackward0>)\n",
      "tensor(0.0028, grad_fn=<MeanBackward0>)\n",
      "tensor(0.0025, grad_fn=<MeanBackward0>)\n",
      "tensor(0.0026, grad_fn=<MeanBackward0>)\n",
      "tensor(0.0020, grad_fn=<MeanBackward0>)\n",
      "tensor(0.0043, grad_fn=<MeanBackward0>)\n",
      "tensor(0.0044, grad_fn=<MeanBackward0>)\n",
      "tensor(0.0027, grad_fn=<MeanBackward0>)\n",
      "tensor(0.0047, grad_fn=<MeanBackward0>)\n",
      "tensor(0.0043, grad_fn=<MeanBackward0>)\n",
      "tensor(0.0042, grad_fn=<MeanBackward0>)\n",
      "tensor(0.0045, grad_fn=<MeanBackward0>)\n",
      "tensor(0.0004, grad_fn=<MeanBackward0>)\n",
      "tensor(0.0042, grad_fn=<MeanBackward0>)\n",
      "tensor(0.0019, grad_fn=<MeanBackward0>)\n",
      "tensor(0.0019, grad_fn=<MeanBackward0>)\n",
      "tensor(0.0019, grad_fn=<MeanBackward0>)\n",
      "tensor(0.0015, grad_fn=<MeanBackward0>)\n",
      "tensor(0.0033, grad_fn=<MeanBackward0>)\n",
      "tensor(0.0045, grad_fn=<MeanBackward0>)\n",
      "tensor(0.0045, grad_fn=<MeanBackward0>)\n",
      "tensor(0.0002, grad_fn=<MeanBackward0>)\n",
      "tensor(0.0014, grad_fn=<MeanBackward0>)\n",
      "tensor(0.0048, grad_fn=<MeanBackward0>)\n",
      "tensor(0.0003, grad_fn=<MeanBackward0>)\n",
      "tensor(0.0026, grad_fn=<MeanBackward0>)\n",
      "tensor(0.0051, grad_fn=<MeanBackward0>)\n",
      "tensor(0.0022, grad_fn=<MeanBackward0>)\n",
      "tensor(0.0050, grad_fn=<MeanBackward0>)\n",
      "tensor(0.0031, grad_fn=<MeanBackward0>)\n",
      "tensor(0.0051, grad_fn=<MeanBackward0>)\n",
      "tensor(0.0024, grad_fn=<MeanBackward0>)\n",
      "tensor(0.0030, grad_fn=<MeanBackward0>)\n",
      "tensor(0.0011, grad_fn=<MeanBackward0>)\n",
      "tensor(0.0003, grad_fn=<MeanBackward0>)\n",
      "tensor(0.0029, grad_fn=<MeanBackward0>)\n",
      "tensor(0.0007, grad_fn=<MeanBackward0>)\n",
      "tensor(0.0003, grad_fn=<MeanBackward0>)\n",
      "tensor(0.0013, grad_fn=<MeanBackward0>)\n",
      "tensor(0.0019, grad_fn=<MeanBackward0>)\n",
      "tensor(0.0021, grad_fn=<MeanBackward0>)\n",
      "tensor(0.0053, grad_fn=<MeanBackward0>)\n",
      "tensor(0.0043, grad_fn=<MeanBackward0>)\n",
      "tensor(0.0055, grad_fn=<MeanBackward0>)\n",
      "tensor(0.0045, grad_fn=<MeanBackward0>)\n",
      "tensor(0.0019, grad_fn=<MeanBackward0>)\n",
      "tensor(0.0043, grad_fn=<MeanBackward0>)\n",
      "tensor(0.0044, grad_fn=<MeanBackward0>)\n",
      "tensor(0.0058, grad_fn=<MeanBackward0>)\n",
      "tensor(0.0023, grad_fn=<MeanBackward0>)\n",
      "tensor(0.0025, grad_fn=<MeanBackward0>)\n",
      "tensor(0.0047, grad_fn=<MeanBackward0>)\n",
      "tensor(0.0004, grad_fn=<MeanBackward0>)\n",
      "tensor(0.0025, grad_fn=<MeanBackward0>)\n",
      "tensor(0.0031, grad_fn=<MeanBackward0>)\n",
      "tensor(0.0048, grad_fn=<MeanBackward0>)\n",
      "tensor(0.0049, grad_fn=<MeanBackward0>)\n",
      "tensor(0.0041, grad_fn=<MeanBackward0>)\n",
      "tensor(0.0050, grad_fn=<MeanBackward0>)\n",
      "tensor(0.0046, grad_fn=<MeanBackward0>)\n",
      "tensor(0.0022, grad_fn=<MeanBackward0>)\n",
      "tensor(0.0050, grad_fn=<MeanBackward0>)\n",
      "tensor(0.0043, grad_fn=<MeanBackward0>)\n",
      "tensor(0.0043, grad_fn=<MeanBackward0>)\n",
      "tensor(0.0024, grad_fn=<MeanBackward0>)\n",
      "tensor(0.0020, grad_fn=<MeanBackward0>)\n",
      "tensor(0.0021, grad_fn=<MeanBackward0>)\n",
      "tensor(0.0018, grad_fn=<MeanBackward0>)\n"
     ]
    },
    {
     "name": "stdout",
     "output_type": "stream",
     "text": [
      "tensor(0.0033, grad_fn=<MeanBackward0>)\n",
      "tensor(0.0045, grad_fn=<MeanBackward0>)\n",
      "tensor(0.0027, grad_fn=<MeanBackward0>)\n",
      "tensor(0.0023, grad_fn=<MeanBackward0>)\n",
      "tensor(0.0005, grad_fn=<MeanBackward0>)\n",
      "tensor(0.0042, grad_fn=<MeanBackward0>)\n",
      "tensor(0.0023, grad_fn=<MeanBackward0>)\n",
      "tensor(0.0030, grad_fn=<MeanBackward0>)\n",
      "tensor(0.0024, grad_fn=<MeanBackward0>)\n",
      "tensor(0.0025, grad_fn=<MeanBackward0>)\n",
      "tensor(0.0034, grad_fn=<MeanBackward0>)\n",
      "tensor(0.0023, grad_fn=<MeanBackward0>)\n",
      "tensor(0.0057, grad_fn=<MeanBackward0>)\n",
      "tensor(0.0024, grad_fn=<MeanBackward0>)\n",
      "tensor(0.0025, grad_fn=<MeanBackward0>)\n",
      "tensor(0.0047, grad_fn=<MeanBackward0>)\n",
      "tensor(0.0013, grad_fn=<MeanBackward0>)\n",
      "tensor(0.0025, grad_fn=<MeanBackward0>)\n",
      "tensor(0.0041, grad_fn=<MeanBackward0>)\n",
      "tensor(0.0006, grad_fn=<MeanBackward0>)\n",
      "tensor(0.0025, grad_fn=<MeanBackward0>)\n",
      "tensor(0.0044, grad_fn=<MeanBackward0>)\n",
      "tensor(0.0004, grad_fn=<MeanBackward0>)\n",
      "tensor(0.0005, grad_fn=<MeanBackward0>)\n",
      "tensor(0.0027, grad_fn=<MeanBackward0>)\n",
      "tensor(0.0018, grad_fn=<MeanBackward0>)\n",
      "tensor(0.0050, grad_fn=<MeanBackward0>)\n",
      "tensor(0.0029, grad_fn=<MeanBackward0>)\n",
      "tensor(0.0041, grad_fn=<MeanBackward0>)\n",
      "tensor(0.0030, grad_fn=<MeanBackward0>)\n",
      "tensor(0.0044, grad_fn=<MeanBackward0>)\n",
      "tensor(0.0034, grad_fn=<MeanBackward0>)\n",
      "tensor(0.0025, grad_fn=<MeanBackward0>)\n",
      "tensor(0.0022, grad_fn=<MeanBackward0>)\n",
      "tensor(0.0016, grad_fn=<MeanBackward0>)\n",
      "tensor(0.0048, grad_fn=<MeanBackward0>)\n",
      "tensor(0.0033, grad_fn=<MeanBackward0>)\n",
      "tensor(0.0023, grad_fn=<MeanBackward0>)\n",
      "tensor(0.0029, grad_fn=<MeanBackward0>)\n",
      "tensor(0.0044, grad_fn=<MeanBackward0>)\n",
      "tensor(0.0024, grad_fn=<MeanBackward0>)\n",
      "tensor(0.0043, grad_fn=<MeanBackward0>)\n",
      "tensor(0.0024, grad_fn=<MeanBackward0>)\n",
      "tensor(0.0023, grad_fn=<MeanBackward0>)\n",
      "tensor(0.0052, grad_fn=<MeanBackward0>)\n",
      "tensor(0.0021, grad_fn=<MeanBackward0>)\n",
      "tensor(0.0043, grad_fn=<MeanBackward0>)\n",
      "tensor(0.0044, grad_fn=<MeanBackward0>)\n",
      "tensor(0.0041, grad_fn=<MeanBackward0>)\n",
      "tensor(0.0017, grad_fn=<MeanBackward0>)\n",
      "tensor(0.0016, grad_fn=<MeanBackward0>)\n",
      "tensor(0.0034, grad_fn=<MeanBackward0>)\n",
      "tensor(0.0032, grad_fn=<MeanBackward0>)\n",
      "tensor(0.0030, grad_fn=<MeanBackward0>)\n",
      "tensor(0.0046, grad_fn=<MeanBackward0>)\n",
      "tensor(0.0051, grad_fn=<MeanBackward0>)\n",
      "tensor(0.0016, grad_fn=<MeanBackward0>)\n",
      "tensor(0.0047, grad_fn=<MeanBackward0>)\n",
      "tensor(0.0022, grad_fn=<MeanBackward0>)\n",
      "tensor(0.0017, grad_fn=<MeanBackward0>)\n",
      "tensor(0.0052, grad_fn=<MeanBackward0>)\n",
      "tensor(0.0042, grad_fn=<MeanBackward0>)\n",
      "tensor(0.0026, grad_fn=<MeanBackward0>)\n",
      "tensor(0.0043, grad_fn=<MeanBackward0>)\n",
      "tensor(0.0048, grad_fn=<MeanBackward0>)\n",
      "tensor(0.0014, grad_fn=<MeanBackward0>)\n",
      "tensor(0.0042, grad_fn=<MeanBackward0>)\n",
      "tensor(0.0016, grad_fn=<MeanBackward0>)\n",
      "tensor(0.0032, grad_fn=<MeanBackward0>)\n",
      "tensor(0.0013, grad_fn=<MeanBackward0>)\n",
      "tensor(0.0002, grad_fn=<MeanBackward0>)\n",
      "tensor(0.0043, grad_fn=<MeanBackward0>)\n",
      "tensor(0.0015, grad_fn=<MeanBackward0>)\n",
      "tensor(0.0028, grad_fn=<MeanBackward0>)\n",
      "tensor(0.0016, grad_fn=<MeanBackward0>)\n",
      "tensor(0.0041, grad_fn=<MeanBackward0>)\n",
      "tensor(0.0014, grad_fn=<MeanBackward0>)\n",
      "tensor(0.0013, grad_fn=<MeanBackward0>)\n",
      "tensor(0.0034, grad_fn=<MeanBackward0>)\n",
      "tensor(0.0043, grad_fn=<MeanBackward0>)\n",
      "tensor(0.0004, grad_fn=<MeanBackward0>)\n",
      "tensor(0.0002, grad_fn=<MeanBackward0>)\n",
      "tensor(0.0003, grad_fn=<MeanBackward0>)\n",
      "tensor(0.0001, grad_fn=<MeanBackward0>)\n",
      "tensor(0.0001, grad_fn=<MeanBackward0>)\n",
      "tensor(0.0044, grad_fn=<MeanBackward0>)\n",
      "tensor(0.0016, grad_fn=<MeanBackward0>)\n",
      "tensor(0.0043, grad_fn=<MeanBackward0>)\n",
      "tensor(0.0045, grad_fn=<MeanBackward0>)\n",
      "tensor(0.0002, grad_fn=<MeanBackward0>)\n",
      "tensor(0.0044, grad_fn=<MeanBackward0>)\n",
      "tensor(0.0043, grad_fn=<MeanBackward0>)\n",
      "tensor(0.0002, grad_fn=<MeanBackward0>)\n",
      "tensor(0.0043, grad_fn=<MeanBackward0>)\n",
      "tensor(0.0018, grad_fn=<MeanBackward0>)\n",
      "tensor(0.0024, grad_fn=<MeanBackward0>)\n",
      "tensor(0.0024, grad_fn=<MeanBackward0>)\n",
      "tensor(0.0042, grad_fn=<MeanBackward0>)\n",
      "tensor(0.0022, grad_fn=<MeanBackward0>)\n",
      "tensor(0.0021, grad_fn=<MeanBackward0>)\n",
      "tensor(0.0043, grad_fn=<MeanBackward0>)\n",
      "tensor(0.0029, grad_fn=<MeanBackward0>)\n",
      "tensor(0.0044, grad_fn=<MeanBackward0>)\n",
      "tensor(0.0006, grad_fn=<MeanBackward0>)\n",
      "tensor(0.0041, grad_fn=<MeanBackward0>)\n",
      "tensor(0.0029, grad_fn=<MeanBackward0>)\n",
      "tensor(0.0019, grad_fn=<MeanBackward0>)\n",
      "tensor(0.0022, grad_fn=<MeanBackward0>)\n",
      "tensor(0.0003, grad_fn=<MeanBackward0>)\n",
      "tensor(0.0019, grad_fn=<MeanBackward0>)\n",
      "tensor(0.0041, grad_fn=<MeanBackward0>)\n",
      "tensor(0.0040, grad_fn=<MeanBackward0>)\n",
      "tensor(0.0022, grad_fn=<MeanBackward0>)\n",
      "tensor(0.0015, grad_fn=<MeanBackward0>)\n",
      "tensor(0.0053, grad_fn=<MeanBackward0>)\n",
      "tensor(0.0044, grad_fn=<MeanBackward0>)\n",
      "tensor(0.0005, grad_fn=<MeanBackward0>)\n",
      "tensor(0.0034, grad_fn=<MeanBackward0>)\n",
      "tensor(0.0029, grad_fn=<MeanBackward0>)\n",
      "tensor(0.0045, grad_fn=<MeanBackward0>)\n",
      "tensor(0.0024, grad_fn=<MeanBackward0>)\n",
      "tensor(0.0006, grad_fn=<MeanBackward0>)\n",
      "tensor(0.0046, grad_fn=<MeanBackward0>)\n",
      "tensor(0.0021, grad_fn=<MeanBackward0>)\n",
      "tensor(0.0005, grad_fn=<MeanBackward0>)\n",
      "tensor(0.0047, grad_fn=<MeanBackward0>)\n",
      "tensor(0.0045, grad_fn=<MeanBackward0>)\n",
      "tensor(0.0044, grad_fn=<MeanBackward0>)\n",
      "tensor(0.0044, grad_fn=<MeanBackward0>)\n",
      "tensor(0.0019, grad_fn=<MeanBackward0>)\n",
      "tensor(0.0018, grad_fn=<MeanBackward0>)\n",
      "tensor(0.0010, grad_fn=<MeanBackward0>)\n",
      "tensor(0.0019, grad_fn=<MeanBackward0>)\n",
      "tensor(0.0028, grad_fn=<MeanBackward0>)\n",
      "tensor(0.0023, grad_fn=<MeanBackward0>)\n",
      "tensor(0.0020, grad_fn=<MeanBackward0>)\n",
      "tensor(0.0036, grad_fn=<MeanBackward0>)\n",
      "tensor(0.0045, grad_fn=<MeanBackward0>)\n",
      "tensor(0.0026, grad_fn=<MeanBackward0>)\n",
      "tensor(0.0013, grad_fn=<MeanBackward0>)\n",
      "tensor(0.0023, grad_fn=<MeanBackward0>)\n",
      "tensor(0.0041, grad_fn=<MeanBackward0>)\n",
      "tensor(0.0055, grad_fn=<MeanBackward0>)\n",
      "tensor(0.0038, grad_fn=<MeanBackward0>)\n",
      "tensor(0.0002, grad_fn=<MeanBackward0>)\n",
      "tensor(0.0053, grad_fn=<MeanBackward0>)\n",
      "tensor(0.0043, grad_fn=<MeanBackward0>)\n",
      "tensor(0.0045, grad_fn=<MeanBackward0>)\n",
      "tensor(0.0049, grad_fn=<MeanBackward0>)\n",
      "tensor(0.0021, grad_fn=<MeanBackward0>)\n",
      "tensor(0.0052, grad_fn=<MeanBackward0>)\n",
      "tensor(0.0044, grad_fn=<MeanBackward0>)\n",
      "tensor(0.0045, grad_fn=<MeanBackward0>)\n",
      "tensor(0.0025, grad_fn=<MeanBackward0>)\n",
      "tensor(0.0023, grad_fn=<MeanBackward0>)\n",
      "tensor(0.0048, grad_fn=<MeanBackward0>)\n",
      "tensor(0.0045, grad_fn=<MeanBackward0>)\n",
      "tensor(0.0022, grad_fn=<MeanBackward0>)\n",
      "tensor(0.0021, grad_fn=<MeanBackward0>)\n",
      "tensor(0.0044, grad_fn=<MeanBackward0>)\n",
      "tensor(0.0045, grad_fn=<MeanBackward0>)\n",
      "tensor(0.0042, grad_fn=<MeanBackward0>)\n",
      "tensor(0.0045, grad_fn=<MeanBackward0>)\n",
      "tensor(0.0017, grad_fn=<MeanBackward0>)\n",
      "tensor(0.0005, grad_fn=<MeanBackward0>)\n",
      "tensor(0.0015, grad_fn=<MeanBackward0>)\n",
      "tensor(0.0033, grad_fn=<MeanBackward0>)\n",
      "tensor(0.0032, grad_fn=<MeanBackward0>)\n",
      "tensor(0.0051, grad_fn=<MeanBackward0>)\n",
      "tensor(0.0020, grad_fn=<MeanBackward0>)\n",
      "tensor(0.0056, grad_fn=<MeanBackward0>)\n",
      "tensor(0.0019, grad_fn=<MeanBackward0>)\n",
      "tensor(0.0029, grad_fn=<MeanBackward0>)\n",
      "tensor(0.0037, grad_fn=<MeanBackward0>)\n",
      "tensor(0.0043, grad_fn=<MeanBackward0>)\n",
      "tensor(0.0057, grad_fn=<MeanBackward0>)\n",
      "tensor(0.0002, grad_fn=<MeanBackward0>)\n",
      "tensor(0.0008, grad_fn=<MeanBackward0>)\n",
      "tensor(0.0025, grad_fn=<MeanBackward0>)\n",
      "tensor(0.0032, grad_fn=<MeanBackward0>)\n",
      "tensor(0.0019, grad_fn=<MeanBackward0>)\n",
      "tensor(0.0002, grad_fn=<MeanBackward0>)\n",
      "tensor(0.0043, grad_fn=<MeanBackward0>)\n",
      "tensor(0.0042, grad_fn=<MeanBackward0>)\n",
      "tensor(0.0041, grad_fn=<MeanBackward0>)\n",
      "tensor(0.0016, grad_fn=<MeanBackward0>)\n",
      "tensor(0.0030, grad_fn=<MeanBackward0>)\n",
      "tensor(0.0042, grad_fn=<MeanBackward0>)\n",
      "tensor(0.0006, grad_fn=<MeanBackward0>)\n",
      "tensor(0.0041, grad_fn=<MeanBackward0>)\n",
      "tensor(0.0043, grad_fn=<MeanBackward0>)\n",
      "tensor(0.0002, grad_fn=<MeanBackward0>)\n",
      "tensor(0.0042, grad_fn=<MeanBackward0>)\n",
      "tensor(0.0042, grad_fn=<MeanBackward0>)\n",
      "tensor(0.0041, grad_fn=<MeanBackward0>)\n",
      "tensor(0.0003, grad_fn=<MeanBackward0>)\n",
      "tensor(0.0020, grad_fn=<MeanBackward0>)\n",
      "tensor(0.0018, grad_fn=<MeanBackward0>)\n",
      "tensor(0.0016, grad_fn=<MeanBackward0>)\n",
      "tensor(0.0049, grad_fn=<MeanBackward0>)\n",
      "tensor(0.0031, grad_fn=<MeanBackward0>)\n",
      "tensor(0.0048, grad_fn=<MeanBackward0>)\n",
      "tensor(0.0032, grad_fn=<MeanBackward0>)\n",
      "tensor(0.0020, grad_fn=<MeanBackward0>)\n",
      "tensor(0.0008, grad_fn=<MeanBackward0>)\n",
      "tensor(0.0048, grad_fn=<MeanBackward0>)\n",
      "tensor(0.0046, grad_fn=<MeanBackward0>)\n",
      "tensor(0.0026, grad_fn=<MeanBackward0>)\n",
      "tensor(0.0003, grad_fn=<MeanBackward0>)\n",
      "tensor(0.0048, grad_fn=<MeanBackward0>)\n",
      "tensor(0.0040, grad_fn=<MeanBackward0>)\n",
      "tensor(0.0045, grad_fn=<MeanBackward0>)\n",
      "tensor(0.0004, grad_fn=<MeanBackward0>)\n",
      "tensor(0.0027, grad_fn=<MeanBackward0>)\n",
      "tensor(0.0003, grad_fn=<MeanBackward0>)\n",
      "tensor(0.0044, grad_fn=<MeanBackward0>)\n",
      "tensor(0.0002, grad_fn=<MeanBackward0>)\n",
      "tensor(0.0040, grad_fn=<MeanBackward0>)\n",
      "tensor(0.0020, grad_fn=<MeanBackward0>)\n",
      "tensor(0.0027, grad_fn=<MeanBackward0>)\n",
      "tensor(0.0001, grad_fn=<MeanBackward0>)\n",
      "tensor(0.0028, grad_fn=<MeanBackward0>)\n",
      "tensor(0.0023, grad_fn=<MeanBackward0>)\n",
      "tensor(0.0020, grad_fn=<MeanBackward0>)\n",
      "tensor(0.0041, grad_fn=<MeanBackward0>)\n",
      "tensor(0.0042, grad_fn=<MeanBackward0>)\n",
      "tensor(0.0041, grad_fn=<MeanBackward0>)\n",
      "tensor(0.0040, grad_fn=<MeanBackward0>)\n",
      "tensor(0.0042, grad_fn=<MeanBackward0>)\n",
      "tensor(0.0019, grad_fn=<MeanBackward0>)\n",
      "tensor(0.0041, grad_fn=<MeanBackward0>)\n",
      "tensor(0.0042, grad_fn=<MeanBackward0>)\n",
      "tensor(0.0018, grad_fn=<MeanBackward0>)\n",
      "tensor(0.0026, grad_fn=<MeanBackward0>)\n",
      "tensor(0.0041, grad_fn=<MeanBackward0>)\n",
      "tensor(0.0023, grad_fn=<MeanBackward0>)\n",
      "tensor(0.0043, grad_fn=<MeanBackward0>)\n",
      "tensor(0.0040, grad_fn=<MeanBackward0>)\n",
      "tensor(0.0021, grad_fn=<MeanBackward0>)\n",
      "tensor(0.0045, grad_fn=<MeanBackward0>)\n",
      "tensor(0.0041, grad_fn=<MeanBackward0>)\n"
     ]
    },
    {
     "name": "stdout",
     "output_type": "stream",
     "text": [
      "tensor(0.0025, grad_fn=<MeanBackward0>)\n",
      "tensor(0.0041, grad_fn=<MeanBackward0>)\n",
      "tensor(0.0042, grad_fn=<MeanBackward0>)\n",
      "tensor(0.0041, grad_fn=<MeanBackward0>)\n",
      "tensor(0.0042, grad_fn=<MeanBackward0>)\n",
      "tensor(0.0041, grad_fn=<MeanBackward0>)\n",
      "tensor(0.0001, grad_fn=<MeanBackward0>)\n",
      "tensor(0.0019, grad_fn=<MeanBackward0>)\n",
      "tensor(0.0030, grad_fn=<MeanBackward0>)\n",
      "tensor(0.0002, grad_fn=<MeanBackward0>)\n",
      "tensor(0.0043, grad_fn=<MeanBackward0>)\n",
      "tensor(0.0022, grad_fn=<MeanBackward0>)\n",
      "tensor(0.0002, grad_fn=<MeanBackward0>)\n",
      "tensor(0.0042, grad_fn=<MeanBackward0>)\n",
      "tensor(0.0040, grad_fn=<MeanBackward0>)\n",
      "tensor(0.0041, grad_fn=<MeanBackward0>)\n",
      "tensor(0.0003, grad_fn=<MeanBackward0>)\n",
      "tensor(0.0041, grad_fn=<MeanBackward0>)\n",
      "tensor(9.3153e-05, grad_fn=<MeanBackward0>)\n",
      "tensor(0.0024, grad_fn=<MeanBackward0>)\n",
      "tensor(0.0021, grad_fn=<MeanBackward0>)\n",
      "tensor(0.0019, grad_fn=<MeanBackward0>)\n",
      "tensor(0.0006, grad_fn=<MeanBackward0>)\n",
      "tensor(0.0031, grad_fn=<MeanBackward0>)\n",
      "tensor(0.0009, grad_fn=<MeanBackward0>)\n",
      "tensor(0.0007, grad_fn=<MeanBackward0>)\n",
      "tensor(0.0046, grad_fn=<MeanBackward0>)\n",
      "tensor(0.0043, grad_fn=<MeanBackward0>)\n",
      "tensor(0.0044, grad_fn=<MeanBackward0>)\n",
      "tensor(0.0047, grad_fn=<MeanBackward0>)\n",
      "tensor(0.0021, grad_fn=<MeanBackward0>)\n",
      "tensor(0.0031, grad_fn=<MeanBackward0>)\n",
      "tensor(0.0004, grad_fn=<MeanBackward0>)\n",
      "tensor(0.0044, grad_fn=<MeanBackward0>)\n",
      "tensor(0.0026, grad_fn=<MeanBackward0>)\n",
      "tensor(0.0027, grad_fn=<MeanBackward0>)\n",
      "tensor(0.0042, grad_fn=<MeanBackward0>)\n",
      "tensor(0.0021, grad_fn=<MeanBackward0>)\n",
      "tensor(0.0032, grad_fn=<MeanBackward0>)\n",
      "tensor(0.0022, grad_fn=<MeanBackward0>)\n",
      "tensor(0.0007, grad_fn=<MeanBackward0>)\n",
      "tensor(0.0022, grad_fn=<MeanBackward0>)\n",
      "tensor(0.0044, grad_fn=<MeanBackward0>)\n",
      "tensor(0.0044, grad_fn=<MeanBackward0>)\n",
      "tensor(0.0032, grad_fn=<MeanBackward0>)\n",
      "tensor(0.0048, grad_fn=<MeanBackward0>)\n",
      "tensor(0.0043, grad_fn=<MeanBackward0>)\n",
      "tensor(0.0044, grad_fn=<MeanBackward0>)\n",
      "tensor(0.0045, grad_fn=<MeanBackward0>)\n",
      "tensor(0.0043, grad_fn=<MeanBackward0>)\n",
      "tensor(0.0020, grad_fn=<MeanBackward0>)\n",
      "tensor(0.0009, grad_fn=<MeanBackward0>)\n",
      "tensor(0.0046, grad_fn=<MeanBackward0>)\n",
      "tensor(0.0027, grad_fn=<MeanBackward0>)\n",
      "tensor(0.0031, grad_fn=<MeanBackward0>)\n",
      "tensor(0.0048, grad_fn=<MeanBackward0>)\n",
      "tensor(0.0021, grad_fn=<MeanBackward0>)\n",
      "tensor(0.0026, grad_fn=<MeanBackward0>)\n",
      "tensor(0.0028, grad_fn=<MeanBackward0>)\n",
      "tensor(0.0024, grad_fn=<MeanBackward0>)\n",
      "tensor(0.0019, grad_fn=<MeanBackward0>)\n",
      "tensor(0.0059, grad_fn=<MeanBackward0>)\n",
      "tensor(0.0032, grad_fn=<MeanBackward0>)\n",
      "tensor(0.0036, grad_fn=<MeanBackward0>)\n",
      "tensor(0.0044, grad_fn=<MeanBackward0>)\n",
      "tensor(0.0028, grad_fn=<MeanBackward0>)\n",
      "tensor(0.0022, grad_fn=<MeanBackward0>)\n",
      "tensor(0.0049, grad_fn=<MeanBackward0>)\n",
      "tensor(0.0033, grad_fn=<MeanBackward0>)\n",
      "tensor(0.0042, grad_fn=<MeanBackward0>)\n",
      "tensor(0.0022, grad_fn=<MeanBackward0>)\n",
      "tensor(0.0042, grad_fn=<MeanBackward0>)\n",
      "tensor(0.0032, grad_fn=<MeanBackward0>)\n",
      "tensor(0.0044, grad_fn=<MeanBackward0>)\n",
      "tensor(0.0019, grad_fn=<MeanBackward0>)\n",
      "tensor(0.0017, grad_fn=<MeanBackward0>)\n",
      "tensor(0.0023, grad_fn=<MeanBackward0>)\n",
      "tensor(0.0026, grad_fn=<MeanBackward0>)\n",
      "tensor(0.0059, grad_fn=<MeanBackward0>)\n",
      "tensor(0.0027, grad_fn=<MeanBackward0>)\n",
      "tensor(0.0052, grad_fn=<MeanBackward0>)\n",
      "tensor(0.0056, grad_fn=<MeanBackward0>)\n",
      "tensor(0.0044, grad_fn=<MeanBackward0>)\n",
      "tensor(0.0044, grad_fn=<MeanBackward0>)\n",
      "tensor(0.0025, grad_fn=<MeanBackward0>)\n",
      "tensor(0.0024, grad_fn=<MeanBackward0>)\n",
      "tensor(0.0036, grad_fn=<MeanBackward0>)\n",
      "tensor(0.0044, grad_fn=<MeanBackward0>)\n",
      "tensor(0.0040, grad_fn=<MeanBackward0>)\n",
      "tensor(0.0004, grad_fn=<MeanBackward0>)\n",
      "tensor(0.0042, grad_fn=<MeanBackward0>)\n",
      "tensor(0.0025, grad_fn=<MeanBackward0>)\n",
      "tensor(0.0041, grad_fn=<MeanBackward0>)\n",
      "tensor(0.0048, grad_fn=<MeanBackward0>)\n",
      "tensor(0.0043, grad_fn=<MeanBackward0>)\n",
      "tensor(0.0031, grad_fn=<MeanBackward0>)\n",
      "tensor(0.0041, grad_fn=<MeanBackward0>)\n",
      "tensor(0.0046, grad_fn=<MeanBackward0>)\n",
      "tensor(0.0018, grad_fn=<MeanBackward0>)\n",
      "tensor(0.0044, grad_fn=<MeanBackward0>)\n",
      "tensor(0.0002, grad_fn=<MeanBackward0>)\n",
      "tensor(0.0044, grad_fn=<MeanBackward0>)\n",
      "tensor(0.0022, grad_fn=<MeanBackward0>)\n",
      "tensor(0.0016, grad_fn=<MeanBackward0>)\n",
      "tensor(0.0046, grad_fn=<MeanBackward0>)\n",
      "tensor(0.0029, grad_fn=<MeanBackward0>)\n",
      "tensor(0.0033, grad_fn=<MeanBackward0>)\n",
      "tensor(0.0059, grad_fn=<MeanBackward0>)\n",
      "tensor(0.0024, grad_fn=<MeanBackward0>)\n",
      "tensor(0.0064, grad_fn=<MeanBackward0>)\n",
      "tensor(0.0045, grad_fn=<MeanBackward0>)\n",
      "tensor(0.0077, grad_fn=<MeanBackward0>)\n",
      "tensor(0.0030, grad_fn=<MeanBackward0>)\n",
      "tensor(0.0047, grad_fn=<MeanBackward0>)\n",
      "tensor(0.0042, grad_fn=<MeanBackward0>)\n",
      "tensor(0.0005, grad_fn=<MeanBackward0>)\n",
      "tensor(0.0031, grad_fn=<MeanBackward0>)\n",
      "tensor(0.0044, grad_fn=<MeanBackward0>)\n",
      "tensor(0.0061, grad_fn=<MeanBackward0>)\n",
      "tensor(0.0051, grad_fn=<MeanBackward0>)\n",
      "tensor(0.0003, grad_fn=<MeanBackward0>)\n",
      "tensor(0.0054, grad_fn=<MeanBackward0>)\n",
      "tensor(0.0024, grad_fn=<MeanBackward0>)\n",
      "tensor(0.0054, grad_fn=<MeanBackward0>)\n",
      "tensor(0.0015, grad_fn=<MeanBackward0>)\n",
      "tensor(0.0021, grad_fn=<MeanBackward0>)\n",
      "tensor(0.0047, grad_fn=<MeanBackward0>)\n",
      "tensor(0.0022, grad_fn=<MeanBackward0>)\n",
      "tensor(0.0048, grad_fn=<MeanBackward0>)\n",
      "tensor(0.0037, grad_fn=<MeanBackward0>)\n",
      "tensor(0.0023, grad_fn=<MeanBackward0>)\n",
      "tensor(0.0025, grad_fn=<MeanBackward0>)\n",
      "tensor(0.0017, grad_fn=<MeanBackward0>)\n",
      "tensor(0.0022, grad_fn=<MeanBackward0>)\n",
      "tensor(0.0059, grad_fn=<MeanBackward0>)\n",
      "tensor(0.0048, grad_fn=<MeanBackward0>)\n",
      "tensor(0.0048, grad_fn=<MeanBackward0>)\n",
      "tensor(0.0049, grad_fn=<MeanBackward0>)\n",
      "tensor(0.0057, grad_fn=<MeanBackward0>)\n",
      "tensor(0.0051, grad_fn=<MeanBackward0>)\n",
      "tensor(0.0026, grad_fn=<MeanBackward0>)\n",
      "tensor(0.0010, grad_fn=<MeanBackward0>)\n",
      "tensor(0.0024, grad_fn=<MeanBackward0>)\n",
      "tensor(0.0051, grad_fn=<MeanBackward0>)\n",
      "tensor(0.0047, grad_fn=<MeanBackward0>)\n",
      "tensor(0.0048, grad_fn=<MeanBackward0>)\n",
      "tensor(0.0028, grad_fn=<MeanBackward0>)\n",
      "tensor(0.0037, grad_fn=<MeanBackward0>)\n",
      "tensor(0.0018, grad_fn=<MeanBackward0>)\n",
      "tensor(0.0006, grad_fn=<MeanBackward0>)\n",
      "tensor(0.0030, grad_fn=<MeanBackward0>)\n",
      "tensor(0.0034, grad_fn=<MeanBackward0>)\n",
      "tensor(0.0027, grad_fn=<MeanBackward0>)\n",
      "tensor(0.0049, grad_fn=<MeanBackward0>)\n",
      "tensor(0.0038, grad_fn=<MeanBackward0>)\n",
      "tensor(0.0024, grad_fn=<MeanBackward0>)\n",
      "tensor(0.0068, grad_fn=<MeanBackward0>)\n",
      "tensor(0.0044, grad_fn=<MeanBackward0>)\n",
      "tensor(0.0056, grad_fn=<MeanBackward0>)\n",
      "tensor(0.0029, grad_fn=<MeanBackward0>)\n",
      "tensor(0.0040, grad_fn=<MeanBackward0>)\n",
      "tensor(0.0020, grad_fn=<MeanBackward0>)\n",
      "tensor(0.0044, grad_fn=<MeanBackward0>)\n",
      "tensor(0.0026, grad_fn=<MeanBackward0>)\n",
      "tensor(0.0043, grad_fn=<MeanBackward0>)\n",
      "tensor(0.0021, grad_fn=<MeanBackward0>)\n",
      "tensor(0.0009, grad_fn=<MeanBackward0>)\n",
      "tensor(0.0030, grad_fn=<MeanBackward0>)\n",
      "tensor(0.0017, grad_fn=<MeanBackward0>)\n",
      "tensor(0.0044, grad_fn=<MeanBackward0>)\n",
      "tensor(0.0021, grad_fn=<MeanBackward0>)\n",
      "tensor(0.0054, grad_fn=<MeanBackward0>)\n",
      "tensor(0.0004, grad_fn=<MeanBackward0>)\n",
      "tensor(0.0050, grad_fn=<MeanBackward0>)\n",
      "tensor(0.0044, grad_fn=<MeanBackward0>)\n",
      "tensor(0.0021, grad_fn=<MeanBackward0>)\n",
      "tensor(0.0053, grad_fn=<MeanBackward0>)\n",
      "tensor(0.0028, grad_fn=<MeanBackward0>)\n",
      "tensor(0.0030, grad_fn=<MeanBackward0>)\n",
      "tensor(0.0026, grad_fn=<MeanBackward0>)\n",
      "tensor(0.0046, grad_fn=<MeanBackward0>)\n",
      "tensor(0.0050, grad_fn=<MeanBackward0>)\n",
      "tensor(0.0006, grad_fn=<MeanBackward0>)\n",
      "tensor(0.0048, grad_fn=<MeanBackward0>)\n",
      "tensor(0.0031, grad_fn=<MeanBackward0>)\n",
      "tensor(0.0028, grad_fn=<MeanBackward0>)\n",
      "tensor(0.0007, grad_fn=<MeanBackward0>)\n",
      "tensor(0.0006, grad_fn=<MeanBackward0>)\n",
      "tensor(0.0004, grad_fn=<MeanBackward0>)\n",
      "tensor(0.0024, grad_fn=<MeanBackward0>)\n",
      "tensor(0.0019, grad_fn=<MeanBackward0>)\n",
      "tensor(0.0052, grad_fn=<MeanBackward0>)\n",
      "tensor(0.0036, grad_fn=<MeanBackward0>)\n",
      "tensor(0.0029, grad_fn=<MeanBackward0>)\n",
      "tensor(0.0044, grad_fn=<MeanBackward0>)\n",
      "tensor(0.0004, grad_fn=<MeanBackward0>)\n",
      "tensor(0.0036, grad_fn=<MeanBackward0>)\n",
      "tensor(0.0018, grad_fn=<MeanBackward0>)\n",
      "tensor(0.0044, grad_fn=<MeanBackward0>)\n",
      "tensor(0.0003, grad_fn=<MeanBackward0>)\n",
      "tensor(0.0042, grad_fn=<MeanBackward0>)\n",
      "tensor(0.0042, grad_fn=<MeanBackward0>)\n",
      "tensor(0.0019, grad_fn=<MeanBackward0>)\n",
      "tensor(0.0019, grad_fn=<MeanBackward0>)\n",
      "tensor(0.0032, grad_fn=<MeanBackward0>)\n",
      "tensor(0.0042, grad_fn=<MeanBackward0>)\n",
      "tensor(0.0028, grad_fn=<MeanBackward0>)\n",
      "tensor(0.0045, grad_fn=<MeanBackward0>)\n",
      "tensor(0.0041, grad_fn=<MeanBackward0>)\n",
      "tensor(0.0042, grad_fn=<MeanBackward0>)\n",
      "tensor(0.0003, grad_fn=<MeanBackward0>)\n",
      "tensor(0.0041, grad_fn=<MeanBackward0>)\n",
      "tensor(0.0023, grad_fn=<MeanBackward0>)\n",
      "tensor(0.0021, grad_fn=<MeanBackward0>)\n",
      "tensor(0.0047, grad_fn=<MeanBackward0>)\n",
      "tensor(0.0017, grad_fn=<MeanBackward0>)\n",
      "tensor(0.0042, grad_fn=<MeanBackward0>)\n",
      "tensor(0.0043, grad_fn=<MeanBackward0>)\n",
      "tensor(0.0041, grad_fn=<MeanBackward0>)\n",
      "tensor(0.0016, grad_fn=<MeanBackward0>)\n",
      "tensor(0.0015, grad_fn=<MeanBackward0>)\n",
      "tensor(0.0044, grad_fn=<MeanBackward0>)\n",
      "tensor(0.0043, grad_fn=<MeanBackward0>)\n",
      "tensor(0.0045, grad_fn=<MeanBackward0>)\n",
      "tensor(0.0041, grad_fn=<MeanBackward0>)\n",
      "tensor(0.0043, grad_fn=<MeanBackward0>)\n",
      "tensor(0.0016, grad_fn=<MeanBackward0>)\n",
      "tensor(0.0028, grad_fn=<MeanBackward0>)\n",
      "tensor(0.0043, grad_fn=<MeanBackward0>)\n",
      "tensor(0.0043, grad_fn=<MeanBackward0>)\n",
      "tensor(0.0041, grad_fn=<MeanBackward0>)\n",
      "tensor(0.0020, grad_fn=<MeanBackward0>)\n",
      "tensor(0.0019, grad_fn=<MeanBackward0>)\n",
      "tensor(0.0002, grad_fn=<MeanBackward0>)\n",
      "tensor(0.0003, grad_fn=<MeanBackward0>)\n",
      "tensor(0.0018, grad_fn=<MeanBackward0>)\n",
      "tensor(0.0043, grad_fn=<MeanBackward0>)\n",
      "tensor(0.0035, grad_fn=<MeanBackward0>)\n",
      "tensor(0.0029, grad_fn=<MeanBackward0>)\n",
      "tensor(0.0030, grad_fn=<MeanBackward0>)\n"
     ]
    },
    {
     "name": "stdout",
     "output_type": "stream",
     "text": [
      "tensor(0.0025, grad_fn=<MeanBackward0>)\n",
      "tensor(0.0003, grad_fn=<MeanBackward0>)\n",
      "tensor(0.0011, grad_fn=<MeanBackward0>)\n",
      "tensor(0.0019, grad_fn=<MeanBackward0>)\n",
      "tensor(0.0043, grad_fn=<MeanBackward0>)\n",
      "tensor(0.0043, grad_fn=<MeanBackward0>)\n",
      "tensor(0.0001, grad_fn=<MeanBackward0>)\n",
      "tensor(0.0043, grad_fn=<MeanBackward0>)\n",
      "tensor(0.0043, grad_fn=<MeanBackward0>)\n",
      "tensor(0.0040, grad_fn=<MeanBackward0>)\n",
      "tensor(0.0004, grad_fn=<MeanBackward0>)\n",
      "tensor(0.0020, grad_fn=<MeanBackward0>)\n",
      "tensor(0.0030, grad_fn=<MeanBackward0>)\n",
      "tensor(0.0026, grad_fn=<MeanBackward0>)\n",
      "tensor(0.0045, grad_fn=<MeanBackward0>)\n",
      "tensor(0.0029, grad_fn=<MeanBackward0>)\n",
      "tensor(0.0023, grad_fn=<MeanBackward0>)\n",
      "tensor(0.0021, grad_fn=<MeanBackward0>)\n",
      "tensor(0.0025, grad_fn=<MeanBackward0>)\n",
      "tensor(0.0003, grad_fn=<MeanBackward0>)\n",
      "tensor(0.0047, grad_fn=<MeanBackward0>)\n",
      "tensor(0.0023, grad_fn=<MeanBackward0>)\n",
      "tensor(0.0048, grad_fn=<MeanBackward0>)\n",
      "tensor(0.0044, grad_fn=<MeanBackward0>)\n",
      "tensor(0.0004, grad_fn=<MeanBackward0>)\n",
      "tensor(0.0026, grad_fn=<MeanBackward0>)\n",
      "tensor(0.0044, grad_fn=<MeanBackward0>)\n",
      "tensor(0.0046, grad_fn=<MeanBackward0>)\n",
      "tensor(0.0045, grad_fn=<MeanBackward0>)\n",
      "tensor(0.0001, grad_fn=<MeanBackward0>)\n",
      "tensor(0.0045, grad_fn=<MeanBackward0>)\n",
      "tensor(0.0006, grad_fn=<MeanBackward0>)\n",
      "tensor(0.0021, grad_fn=<MeanBackward0>)\n",
      "tensor(0.0011, grad_fn=<MeanBackward0>)\n",
      "tensor(0.0021, grad_fn=<MeanBackward0>)\n",
      "tensor(0.0040, grad_fn=<MeanBackward0>)\n",
      "tensor(0.0025, grad_fn=<MeanBackward0>)\n",
      "tensor(0.0023, grad_fn=<MeanBackward0>)\n",
      "tensor(0.0041, grad_fn=<MeanBackward0>)\n",
      "tensor(0.0043, grad_fn=<MeanBackward0>)\n",
      "tensor(0.0041, grad_fn=<MeanBackward0>)\n",
      "tensor(0.0040, grad_fn=<MeanBackward0>)\n",
      "tensor(0.0021, grad_fn=<MeanBackward0>)\n",
      "tensor(0.0043, grad_fn=<MeanBackward0>)\n",
      "tensor(0.0018, grad_fn=<MeanBackward0>)\n",
      "tensor(0.0017, grad_fn=<MeanBackward0>)\n",
      "tensor(0.0005, grad_fn=<MeanBackward0>)\n",
      "tensor(0.0015, grad_fn=<MeanBackward0>)\n",
      "tensor(0.0034, grad_fn=<MeanBackward0>)\n",
      "tensor(0.0034, grad_fn=<MeanBackward0>)\n",
      "tensor(0.0033, grad_fn=<MeanBackward0>)\n",
      "tensor(0.0045, grad_fn=<MeanBackward0>)\n",
      "tensor(0.0004, grad_fn=<MeanBackward0>)\n",
      "tensor(0.0021, grad_fn=<MeanBackward0>)\n",
      "tensor(0.0031, grad_fn=<MeanBackward0>)\n",
      "tensor(0.0032, grad_fn=<MeanBackward0>)\n",
      "tensor(0.0045, grad_fn=<MeanBackward0>)\n",
      "tensor(0.0045, grad_fn=<MeanBackward0>)\n",
      "tensor(0.0043, grad_fn=<MeanBackward0>)\n",
      "tensor(0.0043, grad_fn=<MeanBackward0>)\n",
      "tensor(0.0026, grad_fn=<MeanBackward0>)\n",
      "tensor(0.0026, grad_fn=<MeanBackward0>)\n",
      "tensor(0.0021, grad_fn=<MeanBackward0>)\n",
      "tensor(0.0042, grad_fn=<MeanBackward0>)\n",
      "tensor(0.0044, grad_fn=<MeanBackward0>)\n",
      "tensor(0.0018, grad_fn=<MeanBackward0>)\n",
      "tensor(0.0043, grad_fn=<MeanBackward0>)\n",
      "tensor(0.0029, grad_fn=<MeanBackward0>)\n",
      "tensor(0.0041, grad_fn=<MeanBackward0>)\n",
      "tensor(0.0022, grad_fn=<MeanBackward0>)\n",
      "tensor(0.0043, grad_fn=<MeanBackward0>)\n",
      "tensor(0.0003, grad_fn=<MeanBackward0>)\n",
      "tensor(0.0043, grad_fn=<MeanBackward0>)\n",
      "tensor(0.0021, grad_fn=<MeanBackward0>)\n",
      "tensor(0.0018, grad_fn=<MeanBackward0>)\n",
      "tensor(0.0018, grad_fn=<MeanBackward0>)\n",
      "tensor(0.0006, grad_fn=<MeanBackward0>)\n",
      "tensor(0.0031, grad_fn=<MeanBackward0>)\n",
      "tensor(0.0051, grad_fn=<MeanBackward0>)\n",
      "tensor(0.0022, grad_fn=<MeanBackward0>)\n",
      "tensor(0.0049, grad_fn=<MeanBackward0>)\n",
      "tensor(0.0018, grad_fn=<MeanBackward0>)\n",
      "tensor(0.0044, grad_fn=<MeanBackward0>)\n",
      "tensor(0.0009, grad_fn=<MeanBackward0>)\n",
      "tensor(0.0046, grad_fn=<MeanBackward0>)\n",
      "tensor(0.0042, grad_fn=<MeanBackward0>)\n",
      "tensor(0.0049, grad_fn=<MeanBackward0>)\n",
      "tensor(0.0042, grad_fn=<MeanBackward0>)\n",
      "tensor(0.0028, grad_fn=<MeanBackward0>)\n",
      "tensor(0.0025, grad_fn=<MeanBackward0>)\n",
      "tensor(0.0040, grad_fn=<MeanBackward0>)\n",
      "tensor(0.0024, grad_fn=<MeanBackward0>)\n",
      "tensor(0.0044, grad_fn=<MeanBackward0>)\n",
      "tensor(0.0003, grad_fn=<MeanBackward0>)\n",
      "tensor(0.0043, grad_fn=<MeanBackward0>)\n",
      "tensor(0.0018, grad_fn=<MeanBackward0>)\n",
      "tensor(0.0028, grad_fn=<MeanBackward0>)\n",
      "tensor(0.0017, grad_fn=<MeanBackward0>)\n",
      "tensor(0.0015, grad_fn=<MeanBackward0>)\n",
      "tensor(0.0048, grad_fn=<MeanBackward0>)\n",
      "tensor(0.0015, grad_fn=<MeanBackward0>)\n",
      "tensor(0.0015, grad_fn=<MeanBackward0>)\n",
      "tensor(0.0014, grad_fn=<MeanBackward0>)\n",
      "tensor(0.0036, grad_fn=<MeanBackward0>)\n",
      "tensor(0.0044, grad_fn=<MeanBackward0>)\n",
      "tensor(0.0044, grad_fn=<MeanBackward0>)\n",
      "tensor(0.0030, grad_fn=<MeanBackward0>)\n",
      "tensor(0.0002, grad_fn=<MeanBackward0>)\n",
      "tensor(0.0001, grad_fn=<MeanBackward0>)\n",
      "tensor(0.0042, grad_fn=<MeanBackward0>)\n",
      "tensor(0.0040, grad_fn=<MeanBackward0>)\n",
      "tensor(0.0023, grad_fn=<MeanBackward0>)\n",
      "tensor(0.0021, grad_fn=<MeanBackward0>)\n",
      "tensor(0.0042, grad_fn=<MeanBackward0>)\n",
      "tensor(0.0004, grad_fn=<MeanBackward0>)\n",
      "tensor(0.0005, grad_fn=<MeanBackward0>)\n",
      "tensor(0.0043, grad_fn=<MeanBackward0>)\n",
      "tensor(0.0043, grad_fn=<MeanBackward0>)\n",
      "tensor(0.0042, grad_fn=<MeanBackward0>)\n",
      "tensor(0.0042, grad_fn=<MeanBackward0>)\n",
      "tensor(0.0024, grad_fn=<MeanBackward0>)\n",
      "tensor(0.0001, grad_fn=<MeanBackward0>)\n",
      "tensor(0.0041, grad_fn=<MeanBackward0>)\n",
      "tensor(0.0020, grad_fn=<MeanBackward0>)\n",
      "tensor(0.0017, grad_fn=<MeanBackward0>)\n",
      "tensor(0.0020, grad_fn=<MeanBackward0>)\n",
      "tensor(0.0045, grad_fn=<MeanBackward0>)\n",
      "tensor(0.0033, grad_fn=<MeanBackward0>)\n",
      "tensor(0.0048, grad_fn=<MeanBackward0>)\n",
      "tensor(0.0044, grad_fn=<MeanBackward0>)\n",
      "tensor(0.0043, grad_fn=<MeanBackward0>)\n",
      "tensor(0.0017, grad_fn=<MeanBackward0>)\n",
      "tensor(0.0045, grad_fn=<MeanBackward0>)\n",
      "tensor(0.0044, grad_fn=<MeanBackward0>)\n",
      "tensor(0.0043, grad_fn=<MeanBackward0>)\n",
      "tensor(0.0024, grad_fn=<MeanBackward0>)\n",
      "tensor(0.0043, grad_fn=<MeanBackward0>)\n",
      "tensor(0.0021, grad_fn=<MeanBackward0>)\n",
      "tensor(0.0020, grad_fn=<MeanBackward0>)\n",
      "tensor(0.0044, grad_fn=<MeanBackward0>)\n",
      "tensor(0.0018, grad_fn=<MeanBackward0>)\n",
      "tensor(0.0042, grad_fn=<MeanBackward0>)\n",
      "tensor(0.0043, grad_fn=<MeanBackward0>)\n",
      "tensor(0.0042, grad_fn=<MeanBackward0>)\n",
      "tensor(0.0043, grad_fn=<MeanBackward0>)\n",
      "tensor(0.0042, grad_fn=<MeanBackward0>)\n",
      "tensor(0.0041, grad_fn=<MeanBackward0>)\n",
      "tensor(0.0042, grad_fn=<MeanBackward0>)\n",
      "tensor(0.0018, grad_fn=<MeanBackward0>)\n",
      "tensor(0.0018, grad_fn=<MeanBackward0>)\n",
      "tensor(0.0032, grad_fn=<MeanBackward0>)\n",
      "tensor(0.0041, grad_fn=<MeanBackward0>)\n",
      "tensor(0.0046, grad_fn=<MeanBackward0>)\n",
      "tensor(0.0043, grad_fn=<MeanBackward0>)\n",
      "tensor(0.0042, grad_fn=<MeanBackward0>)\n",
      "tensor(0.0005, grad_fn=<MeanBackward0>)\n",
      "tensor(0.0026, grad_fn=<MeanBackward0>)\n",
      "tensor(0.0005, grad_fn=<MeanBackward0>)\n",
      "tensor(0.0022, grad_fn=<MeanBackward0>)\n",
      "tensor(0.0042, grad_fn=<MeanBackward0>)\n",
      "tensor(0.0043, grad_fn=<MeanBackward0>)\n",
      "tensor(0.0042, grad_fn=<MeanBackward0>)\n",
      "tensor(0.0020, grad_fn=<MeanBackward0>)\n",
      "tensor(0.0005, grad_fn=<MeanBackward0>)\n",
      "tensor(0.0044, grad_fn=<MeanBackward0>)\n",
      "tensor(0.0030, grad_fn=<MeanBackward0>)\n",
      "tensor(0.0028, grad_fn=<MeanBackward0>)\n",
      "tensor(0.0041, grad_fn=<MeanBackward0>)\n",
      "tensor(0.0036, grad_fn=<MeanBackward0>)\n",
      "tensor(0.0041, grad_fn=<MeanBackward0>)\n",
      "tensor(0.0030, grad_fn=<MeanBackward0>)\n",
      "tensor(0.0023, grad_fn=<MeanBackward0>)\n",
      "tensor(0.0024, grad_fn=<MeanBackward0>)\n",
      "tensor(0.0041, grad_fn=<MeanBackward0>)\n",
      "tensor(0.0042, grad_fn=<MeanBackward0>)\n",
      "tensor(0.0002, grad_fn=<MeanBackward0>)\n",
      "tensor(0.0040, grad_fn=<MeanBackward0>)\n",
      "tensor(0.0021, grad_fn=<MeanBackward0>)\n",
      "tensor(0.0026, grad_fn=<MeanBackward0>)\n",
      "tensor(0.0016, grad_fn=<MeanBackward0>)\n",
      "tensor(0.0002, grad_fn=<MeanBackward0>)\n",
      "tensor(0.0041, grad_fn=<MeanBackward0>)\n",
      "tensor(0.0041, grad_fn=<MeanBackward0>)\n",
      "tensor(0.0041, grad_fn=<MeanBackward0>)\n",
      "tensor(0.0024, grad_fn=<MeanBackward0>)\n",
      "tensor(0.0021, grad_fn=<MeanBackward0>)\n",
      "tensor(0.0023, grad_fn=<MeanBackward0>)\n",
      "tensor(0.0040, grad_fn=<MeanBackward0>)\n",
      "tensor(0.0040, grad_fn=<MeanBackward0>)\n",
      "tensor(0.0040, grad_fn=<MeanBackward0>)\n",
      "tensor(0.0019, grad_fn=<MeanBackward0>)\n",
      "tensor(0.0042, grad_fn=<MeanBackward0>)\n",
      "tensor(0.0026, grad_fn=<MeanBackward0>)\n",
      "tensor(0.0042, grad_fn=<MeanBackward0>)\n",
      "tensor(0.0045, grad_fn=<MeanBackward0>)\n",
      "tensor(0.0021, grad_fn=<MeanBackward0>)\n",
      "tensor(0.0020, grad_fn=<MeanBackward0>)\n",
      "tensor(0.0019, grad_fn=<MeanBackward0>)\n",
      "tensor(0.0020, grad_fn=<MeanBackward0>)\n",
      "tensor(0.0028, grad_fn=<MeanBackward0>)\n",
      "tensor(0.0042, grad_fn=<MeanBackward0>)\n",
      "tensor(0.0022, grad_fn=<MeanBackward0>)\n",
      "tensor(0.0045, grad_fn=<MeanBackward0>)\n",
      "tensor(0.0041, grad_fn=<MeanBackward0>)\n",
      "tensor(0.0002, grad_fn=<MeanBackward0>)\n",
      "tensor(0.0004, grad_fn=<MeanBackward0>)\n",
      "tensor(0.0042, grad_fn=<MeanBackward0>)\n",
      "tensor(0.0041, grad_fn=<MeanBackward0>)\n",
      "tensor(0.0002, grad_fn=<MeanBackward0>)\n",
      "tensor(0.0025, grad_fn=<MeanBackward0>)\n",
      "tensor(0.0041, grad_fn=<MeanBackward0>)\n",
      "tensor(0.0024, grad_fn=<MeanBackward0>)\n",
      "tensor(0.0044, grad_fn=<MeanBackward0>)\n",
      "tensor(0.0020, grad_fn=<MeanBackward0>)\n",
      "tensor(0.0025, grad_fn=<MeanBackward0>)\n",
      "tensor(0.0044, grad_fn=<MeanBackward0>)\n",
      "tensor(0.0022, grad_fn=<MeanBackward0>)\n",
      "tensor(0.0042, grad_fn=<MeanBackward0>)\n",
      "tensor(0.0028, grad_fn=<MeanBackward0>)\n",
      "tensor(0.0021, grad_fn=<MeanBackward0>)\n",
      "tensor(0.0048, grad_fn=<MeanBackward0>)\n",
      "tensor(0.0025, grad_fn=<MeanBackward0>)\n",
      "tensor(0.0048, grad_fn=<MeanBackward0>)\n",
      "tensor(0.0050, grad_fn=<MeanBackward0>)\n",
      "tensor(0.0004, grad_fn=<MeanBackward0>)\n",
      "tensor(0.0051, grad_fn=<MeanBackward0>)\n",
      "tensor(0.0026, grad_fn=<MeanBackward0>)\n",
      "tensor(0.0009, grad_fn=<MeanBackward0>)\n",
      "tensor(0.0007, grad_fn=<MeanBackward0>)\n",
      "tensor(0.0044, grad_fn=<MeanBackward0>)\n",
      "tensor(0.0028, grad_fn=<MeanBackward0>)\n",
      "tensor(0.0049, grad_fn=<MeanBackward0>)\n",
      "tensor(0.0007, grad_fn=<MeanBackward0>)\n",
      "tensor(0.0012, grad_fn=<MeanBackward0>)\n",
      "tensor(0.0046, grad_fn=<MeanBackward0>)\n",
      "tensor(0.0028, grad_fn=<MeanBackward0>)\n",
      "tensor(0.0026, grad_fn=<MeanBackward0>)\n",
      "tensor(0.0030, grad_fn=<MeanBackward0>)\n",
      "tensor(0.0027, grad_fn=<MeanBackward0>)\n"
     ]
    },
    {
     "name": "stdout",
     "output_type": "stream",
     "text": [
      "tensor(0.0052, grad_fn=<MeanBackward0>)\n",
      "tensor(0.0048, grad_fn=<MeanBackward0>)\n",
      "tensor(0.0004, grad_fn=<MeanBackward0>)\n",
      "tensor(0.0052, grad_fn=<MeanBackward0>)\n",
      "tensor(0.0021, grad_fn=<MeanBackward0>)\n",
      "tensor(0.0025, grad_fn=<MeanBackward0>)\n",
      "tensor(0.0023, grad_fn=<MeanBackward0>)\n",
      "tensor(0.0040, grad_fn=<MeanBackward0>)\n",
      "tensor(0.0042, grad_fn=<MeanBackward0>)\n",
      "tensor(0.0050, grad_fn=<MeanBackward0>)\n",
      "tensor(0.0012, grad_fn=<MeanBackward0>)\n",
      "tensor(0.0025, grad_fn=<MeanBackward0>)\n",
      "tensor(0.0024, grad_fn=<MeanBackward0>)\n",
      "tensor(0.0027, grad_fn=<MeanBackward0>)\n",
      "tensor(0.0048, grad_fn=<MeanBackward0>)\n",
      "tensor(0.0034, grad_fn=<MeanBackward0>)\n",
      "tensor(0.0035, grad_fn=<MeanBackward0>)\n",
      "tensor(0.0018, grad_fn=<MeanBackward0>)\n",
      "tensor(0.0053, grad_fn=<MeanBackward0>)\n",
      "tensor(0.0044, grad_fn=<MeanBackward0>)\n",
      "tensor(0.0054, grad_fn=<MeanBackward0>)\n",
      "tensor(0.0049, grad_fn=<MeanBackward0>)\n",
      "tensor(0.0029, grad_fn=<MeanBackward0>)\n",
      "tensor(0.0009, grad_fn=<MeanBackward0>)\n",
      "tensor(0.0042, grad_fn=<MeanBackward0>)\n",
      "tensor(0.0046, grad_fn=<MeanBackward0>)\n",
      "tensor(0.0026, grad_fn=<MeanBackward0>)\n",
      "tensor(0.0044, grad_fn=<MeanBackward0>)\n",
      "tensor(0.0044, grad_fn=<MeanBackward0>)\n",
      "tensor(0.0042, grad_fn=<MeanBackward0>)\n",
      "tensor(0.0023, grad_fn=<MeanBackward0>)\n",
      "tensor(0.0006, grad_fn=<MeanBackward0>)\n",
      "tensor(0.0040, grad_fn=<MeanBackward0>)\n",
      "tensor(0.0045, grad_fn=<MeanBackward0>)\n",
      "tensor(0.0043, grad_fn=<MeanBackward0>)\n",
      "tensor(0.0022, grad_fn=<MeanBackward0>)\n",
      "tensor(0.0010, grad_fn=<MeanBackward0>)\n",
      "tensor(0.0042, grad_fn=<MeanBackward0>)\n",
      "tensor(0.0046, grad_fn=<MeanBackward0>)\n",
      "tensor(0.0025, grad_fn=<MeanBackward0>)\n",
      "tensor(0.0046, grad_fn=<MeanBackward0>)\n",
      "tensor(0.0050, grad_fn=<MeanBackward0>)\n",
      "tensor(0.0017, grad_fn=<MeanBackward0>)\n",
      "tensor(0.0029, grad_fn=<MeanBackward0>)\n",
      "tensor(0.0029, grad_fn=<MeanBackward0>)\n",
      "tensor(0.0024, grad_fn=<MeanBackward0>)\n",
      "tensor(0.0023, grad_fn=<MeanBackward0>)\n",
      "tensor(0.0006, grad_fn=<MeanBackward0>)\n",
      "tensor(0.0027, grad_fn=<MeanBackward0>)\n",
      "tensor(0.0005, grad_fn=<MeanBackward0>)\n",
      "tensor(0.0028, grad_fn=<MeanBackward0>)\n",
      "tensor(0.0023, grad_fn=<MeanBackward0>)\n",
      "tensor(0.0042, grad_fn=<MeanBackward0>)\n",
      "tensor(0.0032, grad_fn=<MeanBackward0>)\n",
      "tensor(0.0022, grad_fn=<MeanBackward0>)\n",
      "tensor(0.0041, grad_fn=<MeanBackward0>)\n",
      "tensor(0.0021, grad_fn=<MeanBackward0>)\n",
      "tensor(0.0004, grad_fn=<MeanBackward0>)\n",
      "tensor(0.0019, grad_fn=<MeanBackward0>)\n",
      "tensor(0.0002, grad_fn=<MeanBackward0>)\n",
      "tensor(0.0043, grad_fn=<MeanBackward0>)\n",
      "tensor(0.0016, grad_fn=<MeanBackward0>)\n",
      "tensor(0.0002, grad_fn=<MeanBackward0>)\n",
      "tensor(0.0033, grad_fn=<MeanBackward0>)\n",
      "tensor(0.0028, grad_fn=<MeanBackward0>)\n",
      "tensor(0.0030, grad_fn=<MeanBackward0>)\n",
      "tensor(0.0022, grad_fn=<MeanBackward0>)\n",
      "tensor(0.0045, grad_fn=<MeanBackward0>)\n",
      "tensor(0.0021, grad_fn=<MeanBackward0>)\n",
      "tensor(0.0019, grad_fn=<MeanBackward0>)\n",
      "tensor(0.0019, grad_fn=<MeanBackward0>)\n",
      "tensor(0.0041, grad_fn=<MeanBackward0>)\n",
      "tensor(0.0001, grad_fn=<MeanBackward0>)\n",
      "tensor(0.0042, grad_fn=<MeanBackward0>)\n",
      "tensor(0.0041, grad_fn=<MeanBackward0>)\n",
      "tensor(0.0027, grad_fn=<MeanBackward0>)\n",
      "tensor(0.0026, grad_fn=<MeanBackward0>)\n",
      "tensor(0.0023, grad_fn=<MeanBackward0>)\n",
      "tensor(0.0042, grad_fn=<MeanBackward0>)\n",
      "tensor(0.0004, grad_fn=<MeanBackward0>)\n",
      "tensor(0.0024, grad_fn=<MeanBackward0>)\n",
      "tensor(0.0030, grad_fn=<MeanBackward0>)\n",
      "tensor(0.0003, grad_fn=<MeanBackward0>)\n",
      "tensor(0.0042, grad_fn=<MeanBackward0>)\n",
      "tensor(0.0045, grad_fn=<MeanBackward0>)\n",
      "tensor(0.0022, grad_fn=<MeanBackward0>)\n",
      "tensor(0.0023, grad_fn=<MeanBackward0>)\n",
      "tensor(0.0002, grad_fn=<MeanBackward0>)\n",
      "tensor(0.0040, grad_fn=<MeanBackward0>)\n",
      "tensor(0.0024, grad_fn=<MeanBackward0>)\n",
      "tensor(0.0022, grad_fn=<MeanBackward0>)\n",
      "tensor(0.0040, grad_fn=<MeanBackward0>)\n",
      "tensor(0.0019, grad_fn=<MeanBackward0>)\n",
      "tensor(0.0044, grad_fn=<MeanBackward0>)\n",
      "tensor(0.0025, grad_fn=<MeanBackward0>)\n",
      "tensor(0.0024, grad_fn=<MeanBackward0>)\n",
      "tensor(0.0023, grad_fn=<MeanBackward0>)\n",
      "tensor(0.0043, grad_fn=<MeanBackward0>)\n",
      "tensor(0.0046, grad_fn=<MeanBackward0>)\n",
      "tensor(0.0018, grad_fn=<MeanBackward0>)\n",
      "tensor(0.0042, grad_fn=<MeanBackward0>)\n",
      "tensor(0.0041, grad_fn=<MeanBackward0>)\n",
      "tensor(0.0003, grad_fn=<MeanBackward0>)\n",
      "tensor(0.0017, grad_fn=<MeanBackward0>)\n",
      "tensor(0.0014, grad_fn=<MeanBackward0>)\n",
      "tensor(0.0046, grad_fn=<MeanBackward0>)\n",
      "tensor(0.0046, grad_fn=<MeanBackward0>)\n",
      "tensor(0.0041, grad_fn=<MeanBackward0>)\n",
      "tensor(0.0028, grad_fn=<MeanBackward0>)\n",
      "tensor(0.0028, grad_fn=<MeanBackward0>)\n",
      "tensor(0.0025, grad_fn=<MeanBackward0>)\n",
      "tensor(0.0018, grad_fn=<MeanBackward0>)\n",
      "tensor(0.0025, grad_fn=<MeanBackward0>)\n",
      "tensor(0.0041, grad_fn=<MeanBackward0>)\n",
      "tensor(0.0027, grad_fn=<MeanBackward0>)\n",
      "tensor(0.0061, grad_fn=<MeanBackward0>)\n",
      "tensor(0.0028, grad_fn=<MeanBackward0>)\n",
      "tensor(0.0051, grad_fn=<MeanBackward0>)\n",
      "tensor(0.0046, grad_fn=<MeanBackward0>)\n",
      "tensor(0.0029, grad_fn=<MeanBackward0>)\n",
      "tensor(0.0048, grad_fn=<MeanBackward0>)\n",
      "tensor(0.0022, grad_fn=<MeanBackward0>)\n",
      "tensor(0.0047, grad_fn=<MeanBackward0>)\n",
      "tensor(0.0049, grad_fn=<MeanBackward0>)\n",
      "tensor(0.0042, grad_fn=<MeanBackward0>)\n",
      "tensor(0.0042, grad_fn=<MeanBackward0>)\n",
      "tensor(0.0028, grad_fn=<MeanBackward0>)\n",
      "tensor(0.0026, grad_fn=<MeanBackward0>)\n",
      "tensor(0.0041, grad_fn=<MeanBackward0>)\n",
      "tensor(0.0022, grad_fn=<MeanBackward0>)\n",
      "tensor(0.0019, grad_fn=<MeanBackward0>)\n",
      "tensor(0.0036, grad_fn=<MeanBackward0>)\n",
      "tensor(0.0025, grad_fn=<MeanBackward0>)\n",
      "tensor(0.0053, grad_fn=<MeanBackward0>)\n",
      "tensor(0.0044, grad_fn=<MeanBackward0>)\n",
      "tensor(0.0020, grad_fn=<MeanBackward0>)\n",
      "tensor(0.0055, grad_fn=<MeanBackward0>)\n",
      "tensor(0.0021, grad_fn=<MeanBackward0>)\n",
      "tensor(0.0044, grad_fn=<MeanBackward0>)\n",
      "tensor(0.0042, grad_fn=<MeanBackward0>)\n",
      "tensor(0.0043, grad_fn=<MeanBackward0>)\n",
      "tensor(0.0029, grad_fn=<MeanBackward0>)\n",
      "tensor(0.0002, grad_fn=<MeanBackward0>)\n",
      "tensor(0.0047, grad_fn=<MeanBackward0>)\n",
      "tensor(0.0041, grad_fn=<MeanBackward0>)\n",
      "tensor(0.0020, grad_fn=<MeanBackward0>)\n",
      "tensor(0.0031, grad_fn=<MeanBackward0>)\n",
      "tensor(0.0021, grad_fn=<MeanBackward0>)\n",
      "tensor(0.0056, grad_fn=<MeanBackward0>)\n",
      "tensor(0.0018, grad_fn=<MeanBackward0>)\n",
      "tensor(0.0031, grad_fn=<MeanBackward0>)\n",
      "tensor(0.0028, grad_fn=<MeanBackward0>)\n",
      "tensor(0.0029, grad_fn=<MeanBackward0>)\n",
      "tensor(0.0032, grad_fn=<MeanBackward0>)\n",
      "tensor(0.0043, grad_fn=<MeanBackward0>)\n",
      "tensor(0.0024, grad_fn=<MeanBackward0>)\n",
      "tensor(0.0045, grad_fn=<MeanBackward0>)\n",
      "tensor(0.0041, grad_fn=<MeanBackward0>)\n",
      "tensor(0.0043, grad_fn=<MeanBackward0>)\n",
      "tensor(0.0024, grad_fn=<MeanBackward0>)\n",
      "tensor(0.0002, grad_fn=<MeanBackward0>)\n",
      "tensor(0.0021, grad_fn=<MeanBackward0>)\n",
      "tensor(0.0043, grad_fn=<MeanBackward0>)\n",
      "tensor(0.0030, grad_fn=<MeanBackward0>)\n",
      "tensor(0.0041, grad_fn=<MeanBackward0>)\n",
      "tensor(0.0044, grad_fn=<MeanBackward0>)\n",
      "tensor(0.0044, grad_fn=<MeanBackward0>)\n",
      "tensor(0.0002, grad_fn=<MeanBackward0>)\n",
      "tensor(0.0029, grad_fn=<MeanBackward0>)\n",
      "tensor(0.0004, grad_fn=<MeanBackward0>)\n",
      "tensor(0.0022, grad_fn=<MeanBackward0>)\n",
      "tensor(0.0022, grad_fn=<MeanBackward0>)\n",
      "tensor(0.0005, grad_fn=<MeanBackward0>)\n",
      "tensor(0.0002, grad_fn=<MeanBackward0>)\n",
      "tensor(0.0043, grad_fn=<MeanBackward0>)\n",
      "tensor(0.0024, grad_fn=<MeanBackward0>)\n",
      "tensor(0.0042, grad_fn=<MeanBackward0>)\n",
      "tensor(0.0019, grad_fn=<MeanBackward0>)\n",
      "tensor(0.0016, grad_fn=<MeanBackward0>)\n",
      "tensor(0.0044, grad_fn=<MeanBackward0>)\n",
      "tensor(0.0017, grad_fn=<MeanBackward0>)\n",
      "tensor(0.0044, grad_fn=<MeanBackward0>)\n",
      "tensor(0.0045, grad_fn=<MeanBackward0>)\n",
      "tensor(0.0044, grad_fn=<MeanBackward0>)\n",
      "tensor(0.0018, grad_fn=<MeanBackward0>)\n",
      "tensor(0.0013, grad_fn=<MeanBackward0>)\n",
      "tensor(0.0039, grad_fn=<MeanBackward0>)\n",
      "tensor(0.0043, grad_fn=<MeanBackward0>)\n",
      "tensor(0.0017, grad_fn=<MeanBackward0>)\n",
      "tensor(0.0042, grad_fn=<MeanBackward0>)\n",
      "tensor(0.0043, grad_fn=<MeanBackward0>)\n",
      "tensor(0.0041, grad_fn=<MeanBackward0>)\n",
      "tensor(0.0003, grad_fn=<MeanBackward0>)\n",
      "tensor(0.0017, grad_fn=<MeanBackward0>)\n",
      "tensor(0.0002, grad_fn=<MeanBackward0>)\n",
      "tensor(0.0002, grad_fn=<MeanBackward0>)\n",
      "tensor(0.0015, grad_fn=<MeanBackward0>)\n",
      "tensor(0.0014, grad_fn=<MeanBackward0>)\n",
      "tensor(0.0043, grad_fn=<MeanBackward0>)\n",
      "tensor(0.0043, grad_fn=<MeanBackward0>)\n",
      "tensor(0.0002, grad_fn=<MeanBackward0>)\n",
      "tensor(0.0013, grad_fn=<MeanBackward0>)\n",
      "tensor(0.0034, grad_fn=<MeanBackward0>)\n",
      "tensor(0.0030, grad_fn=<MeanBackward0>)\n",
      "tensor(0.0029, grad_fn=<MeanBackward0>)\n",
      "tensor(0.0045, grad_fn=<MeanBackward0>)\n",
      "tensor(0.0042, grad_fn=<MeanBackward0>)\n",
      "tensor(0.0022, grad_fn=<MeanBackward0>)\n",
      "tensor(0.0020, grad_fn=<MeanBackward0>)\n",
      "tensor(0.0021, grad_fn=<MeanBackward0>)\n",
      "tensor(0.0042, grad_fn=<MeanBackward0>)\n",
      "tensor(0.0041, grad_fn=<MeanBackward0>)\n",
      "tensor(0.0026, grad_fn=<MeanBackward0>)\n",
      "tensor(0.0027, grad_fn=<MeanBackward0>)\n",
      "tensor(0.0026, grad_fn=<MeanBackward0>)\n",
      "tensor(0.0001, grad_fn=<MeanBackward0>)\n",
      "tensor(0.0043, grad_fn=<MeanBackward0>)\n",
      "tensor(0.0024, grad_fn=<MeanBackward0>)\n",
      "tensor(0.0027, grad_fn=<MeanBackward0>)\n",
      "tensor(0.0028, grad_fn=<MeanBackward0>)\n",
      "tensor(0.0003, grad_fn=<MeanBackward0>)\n",
      "tensor(0.0022, grad_fn=<MeanBackward0>)\n",
      "tensor(0.0024, grad_fn=<MeanBackward0>)\n",
      "tensor(0.0024, grad_fn=<MeanBackward0>)\n",
      "tensor(0.0041, grad_fn=<MeanBackward0>)\n",
      "tensor(0.0024, grad_fn=<MeanBackward0>)\n",
      "tensor(0.0024, grad_fn=<MeanBackward0>)\n",
      "tensor(0.0022, grad_fn=<MeanBackward0>)\n",
      "tensor(0.0020, grad_fn=<MeanBackward0>)\n",
      "tensor(0.0017, grad_fn=<MeanBackward0>)\n",
      "tensor(0.0027, grad_fn=<MeanBackward0>)\n",
      "tensor(0.0044, grad_fn=<MeanBackward0>)\n",
      "tensor(0.0003, grad_fn=<MeanBackward0>)\n",
      "tensor(0.0044, grad_fn=<MeanBackward0>)\n",
      "tensor(0.0043, grad_fn=<MeanBackward0>)\n",
      "tensor(0.0016, grad_fn=<MeanBackward0>)\n",
      "tensor(0.0002, grad_fn=<MeanBackward0>)\n",
      "tensor(0.0042, grad_fn=<MeanBackward0>)\n",
      "tensor(0.0015, grad_fn=<MeanBackward0>)\n",
      "tensor(0.0016, grad_fn=<MeanBackward0>)\n"
     ]
    },
    {
     "name": "stdout",
     "output_type": "stream",
     "text": [
      "tensor(0.0030, grad_fn=<MeanBackward0>)\n",
      "tensor(0.0042, grad_fn=<MeanBackward0>)\n",
      "tensor(0.0044, grad_fn=<MeanBackward0>)\n",
      "tensor(0.0018, grad_fn=<MeanBackward0>)\n",
      "tensor(0.0047, grad_fn=<MeanBackward0>)\n",
      "tensor(0.0016, grad_fn=<MeanBackward0>)\n",
      "tensor(0.0029, grad_fn=<MeanBackward0>)\n",
      "tensor(0.0048, grad_fn=<MeanBackward0>)\n",
      "tensor(0.0026, grad_fn=<MeanBackward0>)\n",
      "tensor(0.0045, grad_fn=<MeanBackward0>)\n",
      "tensor(0.0021, grad_fn=<MeanBackward0>)\n",
      "tensor(0.0044, grad_fn=<MeanBackward0>)\n",
      "tensor(0.0028, grad_fn=<MeanBackward0>)\n",
      "tensor(0.0044, grad_fn=<MeanBackward0>)\n",
      "tensor(0.0042, grad_fn=<MeanBackward0>)\n",
      "tensor(0.0044, grad_fn=<MeanBackward0>)\n",
      "tensor(0.0005, grad_fn=<MeanBackward0>)\n",
      "tensor(0.0021, grad_fn=<MeanBackward0>)\n",
      "tensor(0.0023, grad_fn=<MeanBackward0>)\n",
      "tensor(0.0044, grad_fn=<MeanBackward0>)\n",
      "tensor(0.0027, grad_fn=<MeanBackward0>)\n",
      "tensor(0.0044, grad_fn=<MeanBackward0>)\n",
      "tensor(0.0047, grad_fn=<MeanBackward0>)\n",
      "tensor(0.0024, grad_fn=<MeanBackward0>)\n",
      "tensor(0.0024, grad_fn=<MeanBackward0>)\n",
      "tensor(0.0041, grad_fn=<MeanBackward0>)\n",
      "tensor(0.0042, grad_fn=<MeanBackward0>)\n",
      "tensor(0.0024, grad_fn=<MeanBackward0>)\n",
      "tensor(0.0043, grad_fn=<MeanBackward0>)\n",
      "tensor(0.0020, grad_fn=<MeanBackward0>)\n",
      "tensor(0.0018, grad_fn=<MeanBackward0>)\n",
      "tensor(0.0050, grad_fn=<MeanBackward0>)\n",
      "tensor(0.0016, grad_fn=<MeanBackward0>)\n",
      "tensor(0.0045, grad_fn=<MeanBackward0>)\n",
      "tensor(0.0002, grad_fn=<MeanBackward0>)\n",
      "tensor(0.0045, grad_fn=<MeanBackward0>)\n",
      "tensor(0.0030, grad_fn=<MeanBackward0>)\n",
      "tensor(0.0025, grad_fn=<MeanBackward0>)\n",
      "tensor(0.0033, grad_fn=<MeanBackward0>)\n",
      "tensor(0.0020, grad_fn=<MeanBackward0>)\n",
      "tensor(0.0055, grad_fn=<MeanBackward0>)\n",
      "tensor(0.0046, grad_fn=<MeanBackward0>)\n",
      "tensor(0.0047, grad_fn=<MeanBackward0>)\n",
      "tensor(0.0034, grad_fn=<MeanBackward0>)\n",
      "tensor(0.0041, grad_fn=<MeanBackward0>)\n",
      "tensor(0.0025, grad_fn=<MeanBackward0>)\n",
      "tensor(0.0019, grad_fn=<MeanBackward0>)\n",
      "tensor(0.0017, grad_fn=<MeanBackward0>)\n",
      "tensor(0.0050, grad_fn=<MeanBackward0>)\n",
      "tensor(0.0044, grad_fn=<MeanBackward0>)\n",
      "tensor(0.0017, grad_fn=<MeanBackward0>)\n",
      "tensor(0.0051, grad_fn=<MeanBackward0>)\n",
      "tensor(0.0011, grad_fn=<MeanBackward0>)\n",
      "tensor(0.0040, grad_fn=<MeanBackward0>)\n",
      "tensor(0.0017, grad_fn=<MeanBackward0>)\n",
      "tensor(0.0036, grad_fn=<MeanBackward0>)\n",
      "tensor(0.0019, grad_fn=<MeanBackward0>)\n",
      "tensor(0.0043, grad_fn=<MeanBackward0>)\n",
      "tensor(0.0028, grad_fn=<MeanBackward0>)\n",
      "tensor(0.0006, grad_fn=<MeanBackward0>)\n",
      "tensor(0.0027, grad_fn=<MeanBackward0>)\n",
      "tensor(0.0041, grad_fn=<MeanBackward0>)\n",
      "tensor(0.0024, grad_fn=<MeanBackward0>)\n",
      "tensor(0.0033, grad_fn=<MeanBackward0>)\n",
      "tensor(0.0041, grad_fn=<MeanBackward0>)\n",
      "tensor(0.0027, grad_fn=<MeanBackward0>)\n",
      "tensor(0.0043, grad_fn=<MeanBackward0>)\n",
      "tensor(0.0042, grad_fn=<MeanBackward0>)\n",
      "tensor(0.0028, grad_fn=<MeanBackward0>)\n",
      "tensor(0.0025, grad_fn=<MeanBackward0>)\n",
      "tensor(0.0046, grad_fn=<MeanBackward0>)\n",
      "tensor(0.0028, grad_fn=<MeanBackward0>)\n",
      "tensor(0.0029, grad_fn=<MeanBackward0>)\n",
      "tensor(0.0046, grad_fn=<MeanBackward0>)\n",
      "tensor(0.0045, grad_fn=<MeanBackward0>)\n",
      "tensor(0.0013, grad_fn=<MeanBackward0>)\n",
      "tensor(0.0025, grad_fn=<MeanBackward0>)\n",
      "tensor(0.0027, grad_fn=<MeanBackward0>)\n",
      "tensor(0.0056, grad_fn=<MeanBackward0>)\n",
      "tensor(0.0027, grad_fn=<MeanBackward0>)\n",
      "tensor(0.0048, grad_fn=<MeanBackward0>)\n",
      "tensor(0.0029, grad_fn=<MeanBackward0>)\n",
      "tensor(0.0039, grad_fn=<MeanBackward0>)\n",
      "tensor(0.0025, grad_fn=<MeanBackward0>)\n",
      "tensor(0.0022, grad_fn=<MeanBackward0>)\n",
      "tensor(0.0025, grad_fn=<MeanBackward0>)\n",
      "tensor(0.0020, grad_fn=<MeanBackward0>)\n",
      "tensor(0.0036, grad_fn=<MeanBackward0>)\n",
      "tensor(0.0041, grad_fn=<MeanBackward0>)\n",
      "tensor(0.0045, grad_fn=<MeanBackward0>)\n",
      "tensor(0.0028, grad_fn=<MeanBackward0>)\n",
      "tensor(0.0044, grad_fn=<MeanBackward0>)\n",
      "tensor(0.0050, grad_fn=<MeanBackward0>)\n",
      "tensor(0.0045, grad_fn=<MeanBackward0>)\n",
      "tensor(0.0023, grad_fn=<MeanBackward0>)\n",
      "tensor(0.0042, grad_fn=<MeanBackward0>)\n",
      "tensor(0.0003, grad_fn=<MeanBackward0>)\n",
      "tensor(0.0045, grad_fn=<MeanBackward0>)\n",
      "tensor(0.0026, grad_fn=<MeanBackward0>)\n",
      "tensor(0.0026, grad_fn=<MeanBackward0>)\n",
      "tensor(0.0041, grad_fn=<MeanBackward0>)\n",
      "tensor(0.0045, grad_fn=<MeanBackward0>)\n",
      "tensor(0.0018, grad_fn=<MeanBackward0>)\n",
      "tensor(0.0026, grad_fn=<MeanBackward0>)\n",
      "tensor(0.0045, grad_fn=<MeanBackward0>)\n",
      "tensor(0.0044, grad_fn=<MeanBackward0>)\n",
      "tensor(0.0002, grad_fn=<MeanBackward0>)\n",
      "tensor(0.0044, grad_fn=<MeanBackward0>)\n",
      "tensor(0.0019, grad_fn=<MeanBackward0>)\n",
      "tensor(0.0041, grad_fn=<MeanBackward0>)\n",
      "tensor(0.0042, grad_fn=<MeanBackward0>)\n",
      "tensor(0.0041, grad_fn=<MeanBackward0>)\n",
      "tensor(0.0040, grad_fn=<MeanBackward0>)\n",
      "tensor(0.0002, grad_fn=<MeanBackward0>)\n",
      "tensor(0.0040, grad_fn=<MeanBackward0>)\n",
      "tensor(0.0018, grad_fn=<MeanBackward0>)\n",
      "tensor(0.0041, grad_fn=<MeanBackward0>)\n",
      "tensor(7.6695e-05, grad_fn=<MeanBackward0>)\n",
      "tensor(0.0025, grad_fn=<MeanBackward0>)\n",
      "tensor(0.0022, grad_fn=<MeanBackward0>)\n",
      "tensor(0.0045, grad_fn=<MeanBackward0>)\n",
      "tensor(0.0043, grad_fn=<MeanBackward0>)\n",
      "tensor(0.0042, grad_fn=<MeanBackward0>)\n",
      "tensor(0.0044, grad_fn=<MeanBackward0>)\n",
      "tensor(0.0043, grad_fn=<MeanBackward0>)\n",
      "tensor(0.0026, grad_fn=<MeanBackward0>)\n",
      "tensor(0.0020, grad_fn=<MeanBackward0>)\n",
      "tensor(0.0020, grad_fn=<MeanBackward0>)\n",
      "tensor(0.0029, grad_fn=<MeanBackward0>)\n",
      "tensor(0.0040, grad_fn=<MeanBackward0>)\n",
      "tensor(0.0042, grad_fn=<MeanBackward0>)\n",
      "tensor(0.0044, grad_fn=<MeanBackward0>)\n",
      "tensor(0.0041, grad_fn=<MeanBackward0>)\n",
      "tensor(0.0020, grad_fn=<MeanBackward0>)\n",
      "tensor(0.0030, grad_fn=<MeanBackward0>)\n",
      "tensor(0.0041, grad_fn=<MeanBackward0>)\n",
      "tensor(0.0004, grad_fn=<MeanBackward0>)\n",
      "tensor(0.0025, grad_fn=<MeanBackward0>)\n",
      "tensor(0.0045, grad_fn=<MeanBackward0>)\n",
      "tensor(0.0004, grad_fn=<MeanBackward0>)\n",
      "tensor(0.0026, grad_fn=<MeanBackward0>)\n",
      "tensor(0.0049, grad_fn=<MeanBackward0>)\n",
      "tensor(0.0042, grad_fn=<MeanBackward0>)\n",
      "tensor(0.0027, grad_fn=<MeanBackward0>)\n",
      "tensor(0.0044, grad_fn=<MeanBackward0>)\n",
      "tensor(0.0040, grad_fn=<MeanBackward0>)\n",
      "tensor(0.0022, grad_fn=<MeanBackward0>)\n",
      "tensor(0.0019, grad_fn=<MeanBackward0>)\n",
      "tensor(0.0002, grad_fn=<MeanBackward0>)\n",
      "tensor(0.0045, grad_fn=<MeanBackward0>)\n",
      "tensor(0.0017, grad_fn=<MeanBackward0>)\n",
      "tensor(0.0015, grad_fn=<MeanBackward0>)\n",
      "tensor(0.0052, grad_fn=<MeanBackward0>)\n",
      "tensor(0.0033, grad_fn=<MeanBackward0>)\n",
      "tensor(0.0028, grad_fn=<MeanBackward0>)\n",
      "tensor(0.0003, grad_fn=<MeanBackward0>)\n",
      "tensor(0.0050, grad_fn=<MeanBackward0>)\n",
      "tensor(0.0045, grad_fn=<MeanBackward0>)\n",
      "tensor(0.0002, grad_fn=<MeanBackward0>)\n",
      "tensor(0.0027, grad_fn=<MeanBackward0>)\n",
      "tensor(0.0041, grad_fn=<MeanBackward0>)\n",
      "tensor(0.0034, grad_fn=<MeanBackward0>)\n",
      "tensor(0.0041, grad_fn=<MeanBackward0>)\n",
      "tensor(0.0044, grad_fn=<MeanBackward0>)\n",
      "tensor(0.0025, grad_fn=<MeanBackward0>)\n",
      "tensor(0.0044, grad_fn=<MeanBackward0>)\n",
      "tensor(0.0046, grad_fn=<MeanBackward0>)\n",
      "tensor(0.0017, grad_fn=<MeanBackward0>)\n",
      "tensor(0.0020, grad_fn=<MeanBackward0>)\n",
      "tensor(0.0015, grad_fn=<MeanBackward0>)\n",
      "tensor(0.0046, grad_fn=<MeanBackward0>)\n",
      "tensor(0.0035, grad_fn=<MeanBackward0>)\n",
      "tensor(0.0031, grad_fn=<MeanBackward0>)\n",
      "tensor(0.0053, grad_fn=<MeanBackward0>)\n",
      "tensor(0.0021, grad_fn=<MeanBackward0>)\n",
      "tensor(0.0054, grad_fn=<MeanBackward0>)\n",
      "tensor(0.0052, grad_fn=<MeanBackward0>)\n",
      "tensor(0.0024, grad_fn=<MeanBackward0>)\n",
      "tensor(0.0046, grad_fn=<MeanBackward0>)\n",
      "tensor(0.0042, grad_fn=<MeanBackward0>)\n",
      "tensor(0.0046, grad_fn=<MeanBackward0>)\n",
      "tensor(0.0042, grad_fn=<MeanBackward0>)\n",
      "tensor(0.0025, grad_fn=<MeanBackward0>)\n",
      "tensor(0.0046, grad_fn=<MeanBackward0>)\n",
      "tensor(0.0041, grad_fn=<MeanBackward0>)\n",
      "tensor(0.0027, grad_fn=<MeanBackward0>)\n",
      "tensor(0.0041, grad_fn=<MeanBackward0>)\n",
      "tensor(0.0042, grad_fn=<MeanBackward0>)\n",
      "tensor(0.0042, grad_fn=<MeanBackward0>)\n",
      "tensor(0.0021, grad_fn=<MeanBackward0>)\n",
      "tensor(0.0019, grad_fn=<MeanBackward0>)\n",
      "tensor(0.0043, grad_fn=<MeanBackward0>)\n",
      "tensor(0.0044, grad_fn=<MeanBackward0>)\n",
      "tensor(0.0016, grad_fn=<MeanBackward0>)\n",
      "tensor(0.0017, grad_fn=<MeanBackward0>)\n",
      "tensor(0.0043, grad_fn=<MeanBackward0>)\n",
      "tensor(0.0043, grad_fn=<MeanBackward0>)\n",
      "tensor(0.0043, grad_fn=<MeanBackward0>)\n",
      "tensor(0.0029, grad_fn=<MeanBackward0>)\n",
      "tensor(0.0018, grad_fn=<MeanBackward0>)\n",
      "tensor(0.0016, grad_fn=<MeanBackward0>)\n",
      "tensor(0.0047, grad_fn=<MeanBackward0>)\n",
      "tensor(0.0029, grad_fn=<MeanBackward0>)\n",
      "tensor(0.0025, grad_fn=<MeanBackward0>)\n",
      "tensor(0.0024, grad_fn=<MeanBackward0>)\n",
      "tensor(0.0024, grad_fn=<MeanBackward0>)\n",
      "tensor(0.0022, grad_fn=<MeanBackward0>)\n",
      "tensor(0.0020, grad_fn=<MeanBackward0>)\n",
      "tensor(0.0019, grad_fn=<MeanBackward0>)\n",
      "tensor(0.0018, grad_fn=<MeanBackward0>)\n",
      "tensor(0.0017, grad_fn=<MeanBackward0>)\n",
      "tensor(0.0013, grad_fn=<MeanBackward0>)\n",
      "tensor(0.0038, grad_fn=<MeanBackward0>)\n",
      "tensor(0.0047, grad_fn=<MeanBackward0>)\n",
      "tensor(0.0037, grad_fn=<MeanBackward0>)\n",
      "tensor(0.0047, grad_fn=<MeanBackward0>)\n",
      "tensor(0.0013, grad_fn=<MeanBackward0>)\n",
      "tensor(0.0012, grad_fn=<MeanBackward0>)\n",
      "tensor(0.0045, grad_fn=<MeanBackward0>)\n",
      "tensor(0.0030, grad_fn=<MeanBackward0>)\n",
      "tensor(0.0035, grad_fn=<MeanBackward0>)\n",
      "tensor(0.0030, grad_fn=<MeanBackward0>)\n",
      "tensor(0.0027, grad_fn=<MeanBackward0>)\n",
      "tensor(0.0009, grad_fn=<MeanBackward0>)\n",
      "tensor(0.0045, grad_fn=<MeanBackward0>)\n",
      "tensor(0.0023, grad_fn=<MeanBackward0>)\n",
      "tensor(0.0048, grad_fn=<MeanBackward0>)\n",
      "tensor(0.0027, grad_fn=<MeanBackward0>)\n",
      "tensor(0.0051, grad_fn=<MeanBackward0>)\n",
      "tensor(0.0023, grad_fn=<MeanBackward0>)\n",
      "tensor(0.0010, grad_fn=<MeanBackward0>)\n",
      "tensor(0.0012, grad_fn=<MeanBackward0>)\n",
      "tensor(0.0042, grad_fn=<MeanBackward0>)\n",
      "tensor(0.0031, grad_fn=<MeanBackward0>)\n",
      "tensor(0.0052, grad_fn=<MeanBackward0>)\n",
      "tensor(0.0005, grad_fn=<MeanBackward0>)\n",
      "tensor(0.0035, grad_fn=<MeanBackward0>)\n",
      "tensor(0.0032, grad_fn=<MeanBackward0>)\n",
      "tensor(0.0015, grad_fn=<MeanBackward0>)\n"
     ]
    },
    {
     "name": "stdout",
     "output_type": "stream",
     "text": [
      "tensor(0.0060, grad_fn=<MeanBackward0>)\n",
      "tensor(0.0002, grad_fn=<MeanBackward0>)\n",
      "tensor(0.0062, grad_fn=<MeanBackward0>)\n",
      "tensor(0.0027, grad_fn=<MeanBackward0>)\n",
      "tensor(0.0051, grad_fn=<MeanBackward0>)\n",
      "tensor(0.0043, grad_fn=<MeanBackward0>)\n",
      "tensor(0.0046, grad_fn=<MeanBackward0>)\n",
      "tensor(0.0032, grad_fn=<MeanBackward0>)\n",
      "tensor(0.0032, grad_fn=<MeanBackward0>)\n",
      "tensor(0.0008, grad_fn=<MeanBackward0>)\n",
      "tensor(0.0062, grad_fn=<MeanBackward0>)\n",
      "tensor(0.0028, grad_fn=<MeanBackward0>)\n",
      "tensor(0.0059, grad_fn=<MeanBackward0>)\n",
      "tensor(0.0057, grad_fn=<MeanBackward0>)\n",
      "tensor(0.0025, grad_fn=<MeanBackward0>)\n",
      "tensor(0.0034, grad_fn=<MeanBackward0>)\n",
      "tensor(0.0046, grad_fn=<MeanBackward0>)\n",
      "tensor(0.0028, grad_fn=<MeanBackward0>)\n",
      "tensor(0.0040, grad_fn=<MeanBackward0>)\n",
      "tensor(0.0030, grad_fn=<MeanBackward0>)\n",
      "tensor(0.0048, grad_fn=<MeanBackward0>)\n",
      "tensor(0.0038, grad_fn=<MeanBackward0>)\n",
      "tensor(0.0045, grad_fn=<MeanBackward0>)\n",
      "tensor(0.0053, grad_fn=<MeanBackward0>)\n",
      "tensor(0.0004, grad_fn=<MeanBackward0>)\n",
      "tensor(0.0028, grad_fn=<MeanBackward0>)\n",
      "tensor(0.0049, grad_fn=<MeanBackward0>)\n",
      "tensor(0.0023, grad_fn=<MeanBackward0>)\n",
      "tensor(0.0045, grad_fn=<MeanBackward0>)\n",
      "tensor(0.0004, grad_fn=<MeanBackward0>)\n",
      "tensor(0.0030, grad_fn=<MeanBackward0>)\n",
      "tensor(0.0043, grad_fn=<MeanBackward0>)\n",
      "tensor(0.0005, grad_fn=<MeanBackward0>)\n",
      "tensor(0.0042, grad_fn=<MeanBackward0>)\n",
      "tensor(0.0021, grad_fn=<MeanBackward0>)\n",
      "tensor(0.0048, grad_fn=<MeanBackward0>)\n",
      "tensor(0.0044, grad_fn=<MeanBackward0>)\n",
      "tensor(0.0025, grad_fn=<MeanBackward0>)\n",
      "tensor(0.0034, grad_fn=<MeanBackward0>)\n",
      "tensor(0.0024, grad_fn=<MeanBackward0>)\n",
      "tensor(0.0052, grad_fn=<MeanBackward0>)\n",
      "tensor(0.0009, grad_fn=<MeanBackward0>)\n",
      "tensor(0.0047, grad_fn=<MeanBackward0>)\n",
      "tensor(0.0029, grad_fn=<MeanBackward0>)\n",
      "tensor(0.0049, grad_fn=<MeanBackward0>)\n",
      "tensor(0.0027, grad_fn=<MeanBackward0>)\n",
      "tensor(0.0009, grad_fn=<MeanBackward0>)\n",
      "tensor(0.0036, grad_fn=<MeanBackward0>)\n",
      "tensor(0.0029, grad_fn=<MeanBackward0>)\n",
      "tensor(0.0037, grad_fn=<MeanBackward0>)\n",
      "tensor(0.0026, grad_fn=<MeanBackward0>)\n",
      "tensor(0.0047, grad_fn=<MeanBackward0>)\n",
      "tensor(0.0005, grad_fn=<MeanBackward0>)\n",
      "tensor(0.0046, grad_fn=<MeanBackward0>)\n",
      "tensor(0.0045, grad_fn=<MeanBackward0>)\n",
      "tensor(0.0022, grad_fn=<MeanBackward0>)\n",
      "tensor(0.0042, grad_fn=<MeanBackward0>)\n",
      "tensor(0.0020, grad_fn=<MeanBackward0>)\n",
      "tensor(0.0005, grad_fn=<MeanBackward0>)\n",
      "tensor(0.0042, grad_fn=<MeanBackward0>)\n",
      "tensor(0.0044, grad_fn=<MeanBackward0>)\n",
      "tensor(0.0028, grad_fn=<MeanBackward0>)\n",
      "tensor(0.0045, grad_fn=<MeanBackward0>)\n",
      "tensor(0.0044, grad_fn=<MeanBackward0>)\n",
      "tensor(0.0028, grad_fn=<MeanBackward0>)\n",
      "tensor(0.0043, grad_fn=<MeanBackward0>)\n",
      "tensor(0.0004, grad_fn=<MeanBackward0>)\n",
      "tensor(0.0027, grad_fn=<MeanBackward0>)\n",
      "tensor(0.0005, grad_fn=<MeanBackward0>)\n",
      "tensor(0.0025, grad_fn=<MeanBackward0>)\n",
      "tensor(0.0024, grad_fn=<MeanBackward0>)\n",
      "tensor(0.0027, grad_fn=<MeanBackward0>)\n",
      "tensor(0.0020, grad_fn=<MeanBackward0>)\n",
      "tensor(0.0033, grad_fn=<MeanBackward0>)\n",
      "tensor(0.0044, grad_fn=<MeanBackward0>)\n",
      "tensor(0.0044, grad_fn=<MeanBackward0>)\n",
      "tensor(0.0046, grad_fn=<MeanBackward0>)\n",
      "tensor(0.0025, grad_fn=<MeanBackward0>)\n",
      "tensor(0.0020, grad_fn=<MeanBackward0>)\n",
      "tensor(0.0027, grad_fn=<MeanBackward0>)\n",
      "tensor(0.0042, grad_fn=<MeanBackward0>)\n",
      "tensor(0.0046, grad_fn=<MeanBackward0>)\n",
      "tensor(0.0019, grad_fn=<MeanBackward0>)\n",
      "tensor(0.0021, grad_fn=<MeanBackward0>)\n",
      "tensor(0.0019, grad_fn=<MeanBackward0>)\n",
      "tensor(0.0016, grad_fn=<MeanBackward0>)\n",
      "tensor(0.0016, grad_fn=<MeanBackward0>)\n",
      "tensor(0.0045, grad_fn=<MeanBackward0>)\n",
      "tensor(0.0005, grad_fn=<MeanBackward0>)\n",
      "tensor(0.0049, grad_fn=<MeanBackward0>)\n",
      "tensor(0.0036, grad_fn=<MeanBackward0>)\n",
      "tensor(0.0003, grad_fn=<MeanBackward0>)\n",
      "tensor(0.0044, grad_fn=<MeanBackward0>)\n",
      "tensor(0.0002, grad_fn=<MeanBackward0>)\n",
      "tensor(0.0027, grad_fn=<MeanBackward0>)\n",
      "tensor(0.0027, grad_fn=<MeanBackward0>)\n",
      "tensor(0.0043, grad_fn=<MeanBackward0>)\n",
      "tensor(0.0023, grad_fn=<MeanBackward0>)\n",
      "tensor(0.0026, grad_fn=<MeanBackward0>)\n",
      "tensor(0.0026, grad_fn=<MeanBackward0>)\n",
      "tensor(0.0026, grad_fn=<MeanBackward0>)\n",
      "tensor(0.0044, grad_fn=<MeanBackward0>)\n",
      "tensor(0.0023, grad_fn=<MeanBackward0>)\n",
      "tensor(0.0044, grad_fn=<MeanBackward0>)\n",
      "tensor(0.0029, grad_fn=<MeanBackward0>)\n",
      "tensor(0.0003, grad_fn=<MeanBackward0>)\n",
      "tensor(0.0046, grad_fn=<MeanBackward0>)\n",
      "tensor(0.0005, grad_fn=<MeanBackward0>)\n",
      "tensor(0.0030, grad_fn=<MeanBackward0>)\n",
      "tensor(0.0045, grad_fn=<MeanBackward0>)\n",
      "tensor(0.0044, grad_fn=<MeanBackward0>)\n",
      "tensor(0.0045, grad_fn=<MeanBackward0>)\n",
      "tensor(0.0041, grad_fn=<MeanBackward0>)\n",
      "tensor(0.0043, grad_fn=<MeanBackward0>)\n",
      "tensor(0.0045, grad_fn=<MeanBackward0>)\n",
      "tensor(0.0042, grad_fn=<MeanBackward0>)\n",
      "tensor(0.0024, grad_fn=<MeanBackward0>)\n",
      "tensor(0.0023, grad_fn=<MeanBackward0>)\n",
      "tensor(0.0043, grad_fn=<MeanBackward0>)\n",
      "tensor(0.0002, grad_fn=<MeanBackward0>)\n",
      "tensor(0.0021, grad_fn=<MeanBackward0>)\n",
      "tensor(0.0042, grad_fn=<MeanBackward0>)\n",
      "tensor(0.0015, grad_fn=<MeanBackward0>)\n",
      "tensor(0.0007, grad_fn=<MeanBackward0>)\n",
      "tensor(0.0003, grad_fn=<MeanBackward0>)\n",
      "tensor(0.0045, grad_fn=<MeanBackward0>)\n",
      "tensor(0.0034, grad_fn=<MeanBackward0>)\n",
      "tensor(0.0029, grad_fn=<MeanBackward0>)\n",
      "tensor(0.0017, grad_fn=<MeanBackward0>)\n",
      "tensor(0.0044, grad_fn=<MeanBackward0>)\n",
      "tensor(0.0041, grad_fn=<MeanBackward0>)\n",
      "tensor(0.0003, grad_fn=<MeanBackward0>)\n",
      "tensor(0.0043, grad_fn=<MeanBackward0>)\n",
      "tensor(0.0001, grad_fn=<MeanBackward0>)\n",
      "tensor(0.0043, grad_fn=<MeanBackward0>)\n",
      "tensor(0.0022, grad_fn=<MeanBackward0>)\n",
      "tensor(0.0027, grad_fn=<MeanBackward0>)\n",
      "tensor(0.0041, grad_fn=<MeanBackward0>)\n",
      "tensor(0.0002, grad_fn=<MeanBackward0>)\n",
      "tensor(0.0044, grad_fn=<MeanBackward0>)\n",
      "tensor(0.0020, grad_fn=<MeanBackward0>)\n",
      "tensor(0.0002, grad_fn=<MeanBackward0>)\n",
      "tensor(0.0040, grad_fn=<MeanBackward0>)\n",
      "tensor(0.0041, grad_fn=<MeanBackward0>)\n",
      "tensor(9.2365e-05, grad_fn=<MeanBackward0>)\n",
      "tensor(0.0024, grad_fn=<MeanBackward0>)\n",
      "tensor(0.0020, grad_fn=<MeanBackward0>)\n",
      "tensor(0.0018, grad_fn=<MeanBackward0>)\n",
      "tensor(0.0042, grad_fn=<MeanBackward0>)\n",
      "tensor(0.0016, grad_fn=<MeanBackward0>)\n",
      "tensor(0.0002, grad_fn=<MeanBackward0>)\n",
      "tensor(0.0041, grad_fn=<MeanBackward0>)\n",
      "tensor(0.0019, grad_fn=<MeanBackward0>)\n",
      "tensor(0.0014, grad_fn=<MeanBackward0>)\n",
      "tensor(0.0039, grad_fn=<MeanBackward0>)\n",
      "tensor(0.0042, grad_fn=<MeanBackward0>)\n",
      "tensor(0.0045, grad_fn=<MeanBackward0>)\n",
      "tensor(0.0029, grad_fn=<MeanBackward0>)\n",
      "tensor(0.0042, grad_fn=<MeanBackward0>)\n",
      "tensor(0.0043, grad_fn=<MeanBackward0>)\n",
      "tensor(0.0043, grad_fn=<MeanBackward0>)\n",
      "tensor(0.0023, grad_fn=<MeanBackward0>)\n",
      "tensor(0.0031, grad_fn=<MeanBackward0>)\n",
      "tensor(0.0019, grad_fn=<MeanBackward0>)\n",
      "tensor(0.0026, grad_fn=<MeanBackward0>)\n",
      "tensor(0.0005, grad_fn=<MeanBackward0>)\n",
      "tensor(0.0023, grad_fn=<MeanBackward0>)\n",
      "tensor(0.0042, grad_fn=<MeanBackward0>)\n",
      "tensor(0.0042, grad_fn=<MeanBackward0>)\n",
      "tensor(0.0020, grad_fn=<MeanBackward0>)\n",
      "tensor(0.0042, grad_fn=<MeanBackward0>)\n",
      "tensor(0.0043, grad_fn=<MeanBackward0>)\n",
      "tensor(0.0019, grad_fn=<MeanBackward0>)\n",
      "tensor(0.0003, grad_fn=<MeanBackward0>)\n",
      "tensor(0.0043, grad_fn=<MeanBackward0>)\n",
      "tensor(0.0015, grad_fn=<MeanBackward0>)\n",
      "tensor(0.0014, grad_fn=<MeanBackward0>)\n",
      "tensor(0.0002, grad_fn=<MeanBackward0>)\n",
      "tensor(0.0032, grad_fn=<MeanBackward0>)\n",
      "tensor(0.0003, grad_fn=<MeanBackward0>)\n",
      "tensor(0.0042, grad_fn=<MeanBackward0>)\n",
      "tensor(0.0015, grad_fn=<MeanBackward0>)\n",
      "tensor(0.0003, grad_fn=<MeanBackward0>)\n",
      "tensor(0.0014, grad_fn=<MeanBackward0>)\n",
      "tensor(0.0044, grad_fn=<MeanBackward0>)\n",
      "tensor(0.0042, grad_fn=<MeanBackward0>)\n",
      "tensor(0.0019, grad_fn=<MeanBackward0>)\n",
      "tensor(0.0002, grad_fn=<MeanBackward0>)\n",
      "tensor(0.0036, grad_fn=<MeanBackward0>)\n",
      "tensor(0.0041, grad_fn=<MeanBackward0>)\n",
      "tensor(0.0021, grad_fn=<MeanBackward0>)\n",
      "tensor(0.0014, grad_fn=<MeanBackward0>)\n",
      "tensor(0.0039, grad_fn=<MeanBackward0>)\n",
      "tensor(0.0003, grad_fn=<MeanBackward0>)\n",
      "tensor(0.0042, grad_fn=<MeanBackward0>)\n",
      "tensor(0.0045, grad_fn=<MeanBackward0>)\n",
      "tensor(0.0042, grad_fn=<MeanBackward0>)\n",
      "tensor(0.0043, grad_fn=<MeanBackward0>)\n",
      "tensor(0.0043, grad_fn=<MeanBackward0>)\n",
      "tensor(0.0041, grad_fn=<MeanBackward0>)\n",
      "tensor(0.0042, grad_fn=<MeanBackward0>)\n",
      "tensor(0.0022, grad_fn=<MeanBackward0>)\n",
      "tensor(0.0026, grad_fn=<MeanBackward0>)\n",
      "tensor(0.0042, grad_fn=<MeanBackward0>)\n",
      "tensor(0.0040, grad_fn=<MeanBackward0>)\n",
      "tensor(0.0021, grad_fn=<MeanBackward0>)\n",
      "tensor(0.0044, grad_fn=<MeanBackward0>)\n",
      "tensor(0.0019, grad_fn=<MeanBackward0>)\n",
      "tensor(0.0041, grad_fn=<MeanBackward0>)\n",
      "tensor(0.0025, grad_fn=<MeanBackward0>)\n",
      "tensor(0.0022, grad_fn=<MeanBackward0>)\n",
      "tensor(0.0025, grad_fn=<MeanBackward0>)\n",
      "tensor(0.0042, grad_fn=<MeanBackward0>)\n",
      "tensor(0.0040, grad_fn=<MeanBackward0>)\n",
      "tensor(0.0042, grad_fn=<MeanBackward0>)\n",
      "tensor(0.0020, grad_fn=<MeanBackward0>)\n",
      "tensor(0.0043, grad_fn=<MeanBackward0>)\n",
      "tensor(0.0042, grad_fn=<MeanBackward0>)\n",
      "tensor(0.0040, grad_fn=<MeanBackward0>)\n",
      "tensor(0.0043, grad_fn=<MeanBackward0>)\n",
      "tensor(0.0041, grad_fn=<MeanBackward0>)\n",
      "tensor(0.0023, grad_fn=<MeanBackward0>)\n",
      "tensor(0.0040, grad_fn=<MeanBackward0>)\n",
      "tensor(0.0021, grad_fn=<MeanBackward0>)\n",
      "tensor(0.0021, grad_fn=<MeanBackward0>)\n",
      "tensor(8.5122e-05, grad_fn=<MeanBackward0>)\n",
      "tensor(0.0001, grad_fn=<MeanBackward0>)\n",
      "tensor(0.0040, grad_fn=<MeanBackward0>)\n",
      "tensor(0.0040, grad_fn=<MeanBackward0>)\n",
      "tensor(0.0040, grad_fn=<MeanBackward0>)\n",
      "tensor(0.0021, grad_fn=<MeanBackward0>)\n",
      "tensor(0.0021, grad_fn=<MeanBackward0>)\n",
      "tensor(0.0040, grad_fn=<MeanBackward0>)\n",
      "tensor(0.0019, grad_fn=<MeanBackward0>)\n",
      "tensor(0.0025, grad_fn=<MeanBackward0>)\n",
      "tensor(0.0020, grad_fn=<MeanBackward0>)\n",
      "tensor(0.0040, grad_fn=<MeanBackward0>)\n",
      "tensor(0.0040, grad_fn=<MeanBackward0>)\n",
      "tensor(0.0040, grad_fn=<MeanBackward0>)\n"
     ]
    },
    {
     "name": "stdout",
     "output_type": "stream",
     "text": [
      "tensor(4.0745e-05, grad_fn=<MeanBackward0>)\n",
      "tensor(0.0023, grad_fn=<MeanBackward0>)\n",
      "tensor(0.0041, grad_fn=<MeanBackward0>)\n",
      "tensor(0.0022, grad_fn=<MeanBackward0>)\n",
      "tensor(0.0041, grad_fn=<MeanBackward0>)\n",
      "tensor(0.0042, grad_fn=<MeanBackward0>)\n",
      "tensor(0.0040, grad_fn=<MeanBackward0>)\n",
      "tensor(0.0041, grad_fn=<MeanBackward0>)\n",
      "tensor(0.0021, grad_fn=<MeanBackward0>)\n",
      "tensor(0.0026, grad_fn=<MeanBackward0>)\n",
      "tensor(0.0018, grad_fn=<MeanBackward0>)\n",
      "tensor(0.0040, grad_fn=<MeanBackward0>)\n",
      "tensor(0.0018, grad_fn=<MeanBackward0>)\n",
      "tensor(0.0040, grad_fn=<MeanBackward0>)\n",
      "tensor(0.0016, grad_fn=<MeanBackward0>)\n",
      "tensor(0.0029, grad_fn=<MeanBackward0>)\n",
      "tensor(0.0002, grad_fn=<MeanBackward0>)\n",
      "tensor(0.0020, grad_fn=<MeanBackward0>)\n",
      "tensor(0.0015, grad_fn=<MeanBackward0>)\n",
      "tensor(0.0016, grad_fn=<MeanBackward0>)\n",
      "tensor(0.0007, grad_fn=<MeanBackward0>)\n",
      "tensor(0.0046, grad_fn=<MeanBackward0>)\n",
      "tensor(0.0047, grad_fn=<MeanBackward0>)\n",
      "tensor(0.0047, grad_fn=<MeanBackward0>)\n",
      "tensor(0.0049, grad_fn=<MeanBackward0>)\n",
      "tensor(0.0013, grad_fn=<MeanBackward0>)\n",
      "tensor(0.0006, grad_fn=<MeanBackward0>)\n",
      "tensor(0.0039, grad_fn=<MeanBackward0>)\n",
      "tensor(0.0043, grad_fn=<MeanBackward0>)\n",
      "tensor(0.0047, grad_fn=<MeanBackward0>)\n",
      "tensor(0.0008, grad_fn=<MeanBackward0>)\n",
      "tensor(0.0021, grad_fn=<MeanBackward0>)\n",
      "tensor(0.0018, grad_fn=<MeanBackward0>)\n",
      "tensor(0.0053, grad_fn=<MeanBackward0>)\n",
      "tensor(0.0033, grad_fn=<MeanBackward0>)\n",
      "tensor(0.0047, grad_fn=<MeanBackward0>)\n",
      "tensor(0.0032, grad_fn=<MeanBackward0>)\n",
      "tensor(0.0039, grad_fn=<MeanBackward0>)\n",
      "tensor(0.0042, grad_fn=<MeanBackward0>)\n",
      "tensor(0.0034, grad_fn=<MeanBackward0>)\n",
      "tensor(0.0031, grad_fn=<MeanBackward0>)\n",
      "tensor(0.0021, grad_fn=<MeanBackward0>)\n",
      "tensor(0.0053, grad_fn=<MeanBackward0>)\n",
      "tensor(0.0022, grad_fn=<MeanBackward0>)\n",
      "tensor(0.0004, grad_fn=<MeanBackward0>)\n",
      "tensor(0.0048, grad_fn=<MeanBackward0>)\n",
      "tensor(0.0046, grad_fn=<MeanBackward0>)\n",
      "tensor(0.0019, grad_fn=<MeanBackward0>)\n",
      "tensor(0.0014, grad_fn=<MeanBackward0>)\n",
      "tensor(0.0018, grad_fn=<MeanBackward0>)\n",
      "tensor(0.0047, grad_fn=<MeanBackward0>)\n",
      "tensor(0.0016, grad_fn=<MeanBackward0>)\n",
      "tensor(0.0049, grad_fn=<MeanBackward0>)\n",
      "tensor(0.0048, grad_fn=<MeanBackward0>)\n",
      "tensor(0.0045, grad_fn=<MeanBackward0>)\n",
      "tensor(0.0033, grad_fn=<MeanBackward0>)\n",
      "tensor(0.0048, grad_fn=<MeanBackward0>)\n",
      "tensor(0.0004, grad_fn=<MeanBackward0>)\n",
      "tensor(0.0020, grad_fn=<MeanBackward0>)\n",
      "tensor(0.0008, grad_fn=<MeanBackward0>)\n",
      "tensor(0.0042, grad_fn=<MeanBackward0>)\n",
      "tensor(0.0028, grad_fn=<MeanBackward0>)\n",
      "tensor(0.0027, grad_fn=<MeanBackward0>)\n",
      "tensor(0.0022, grad_fn=<MeanBackward0>)\n",
      "tensor(0.0044, grad_fn=<MeanBackward0>)\n",
      "tensor(0.0006, grad_fn=<MeanBackward0>)\n",
      "tensor(0.0033, grad_fn=<MeanBackward0>)\n",
      "tensor(0.0047, grad_fn=<MeanBackward0>)\n",
      "tensor(0.0048, grad_fn=<MeanBackward0>)\n",
      "tensor(0.0025, grad_fn=<MeanBackward0>)\n",
      "tensor(0.0048, grad_fn=<MeanBackward0>)\n",
      "tensor(0.0028, grad_fn=<MeanBackward0>)\n",
      "tensor(0.0043, grad_fn=<MeanBackward0>)\n",
      "tensor(0.0028, grad_fn=<MeanBackward0>)\n",
      "tensor(0.0046, grad_fn=<MeanBackward0>)\n",
      "tensor(0.0044, grad_fn=<MeanBackward0>)\n",
      "tensor(0.0024, grad_fn=<MeanBackward0>)\n",
      "tensor(0.0029, grad_fn=<MeanBackward0>)\n",
      "tensor(0.0045, grad_fn=<MeanBackward0>)\n",
      "tensor(0.0024, grad_fn=<MeanBackward0>)\n",
      "tensor(0.0044, grad_fn=<MeanBackward0>)\n",
      "tensor(0.0008, grad_fn=<MeanBackward0>)\n",
      "tensor(0.0023, grad_fn=<MeanBackward0>)\n",
      "tensor(0.0045, grad_fn=<MeanBackward0>)\n",
      "tensor(0.0024, grad_fn=<MeanBackward0>)\n",
      "tensor(0.0046, grad_fn=<MeanBackward0>)\n",
      "tensor(0.0002, grad_fn=<MeanBackward0>)\n",
      "tensor(0.0025, grad_fn=<MeanBackward0>)\n",
      "tensor(0.0046, grad_fn=<MeanBackward0>)\n",
      "tensor(0.0026, grad_fn=<MeanBackward0>)\n",
      "tensor(0.0026, grad_fn=<MeanBackward0>)\n",
      "tensor(0.0029, grad_fn=<MeanBackward0>)\n",
      "tensor(0.0042, grad_fn=<MeanBackward0>)\n",
      "tensor(0.0046, grad_fn=<MeanBackward0>)\n",
      "tensor(0.0044, grad_fn=<MeanBackward0>)\n",
      "tensor(0.0004, grad_fn=<MeanBackward0>)\n",
      "tensor(0.0044, grad_fn=<MeanBackward0>)\n",
      "tensor(0.0004, grad_fn=<MeanBackward0>)\n",
      "tensor(0.0024, grad_fn=<MeanBackward0>)\n",
      "tensor(0.0042, grad_fn=<MeanBackward0>)\n",
      "tensor(0.0002, grad_fn=<MeanBackward0>)\n",
      "tensor(0.0026, grad_fn=<MeanBackward0>)\n",
      "tensor(0.0041, grad_fn=<MeanBackward0>)\n",
      "tensor(0.0041, grad_fn=<MeanBackward0>)\n",
      "tensor(0.0001, grad_fn=<MeanBackward0>)\n",
      "tensor(0.0041, grad_fn=<MeanBackward0>)\n",
      "tensor(0.0001, grad_fn=<MeanBackward0>)\n",
      "tensor(9.8292e-05, grad_fn=<MeanBackward0>)\n",
      "tensor(0.0022, grad_fn=<MeanBackward0>)\n",
      "tensor(0.0040, grad_fn=<MeanBackward0>)\n",
      "tensor(0.0020, grad_fn=<MeanBackward0>)\n",
      "tensor(0.0024, grad_fn=<MeanBackward0>)\n",
      "tensor(0.0002, grad_fn=<MeanBackward0>)\n",
      "tensor(0.0023, grad_fn=<MeanBackward0>)\n",
      "tensor(0.0040, grad_fn=<MeanBackward0>)\n",
      "tensor(0.0043, grad_fn=<MeanBackward0>)\n",
      "tensor(0.0025, grad_fn=<MeanBackward0>)\n",
      "tensor(0.0042, grad_fn=<MeanBackward0>)\n",
      "tensor(0.0025, grad_fn=<MeanBackward0>)\n",
      "tensor(0.0018, grad_fn=<MeanBackward0>)\n",
      "tensor(0.0022, grad_fn=<MeanBackward0>)\n",
      "tensor(0.0020, grad_fn=<MeanBackward0>)\n",
      "tensor(0.0017, grad_fn=<MeanBackward0>)\n",
      "tensor(0.0046, grad_fn=<MeanBackward0>)\n",
      "tensor(0.0043, grad_fn=<MeanBackward0>)\n",
      "tensor(0.0046, grad_fn=<MeanBackward0>)\n",
      "tensor(0.0044, grad_fn=<MeanBackward0>)\n",
      "tensor(0.0015, grad_fn=<MeanBackward0>)\n",
      "tensor(0.0012, grad_fn=<MeanBackward0>)\n",
      "tensor(0.0050, grad_fn=<MeanBackward0>)\n",
      "tensor(0.0036, grad_fn=<MeanBackward0>)\n",
      "tensor(0.0043, grad_fn=<MeanBackward0>)\n",
      "tensor(0.0048, grad_fn=<MeanBackward0>)\n",
      "tensor(0.0045, grad_fn=<MeanBackward0>)\n",
      "tensor(0.0004, grad_fn=<MeanBackward0>)\n",
      "tensor(0.0044, grad_fn=<MeanBackward0>)\n",
      "tensor(0.0023, grad_fn=<MeanBackward0>)\n",
      "tensor(0.0020, grad_fn=<MeanBackward0>)\n",
      "tensor(0.0043, grad_fn=<MeanBackward0>)\n",
      "tensor(0.0030, grad_fn=<MeanBackward0>)\n",
      "tensor(0.0045, grad_fn=<MeanBackward0>)\n",
      "tensor(0.0049, grad_fn=<MeanBackward0>)\n",
      "tensor(0.0017, grad_fn=<MeanBackward0>)\n",
      "tensor(0.0055, grad_fn=<MeanBackward0>)\n",
      "tensor(0.0040, grad_fn=<MeanBackward0>)\n",
      "tensor(0.0009, grad_fn=<MeanBackward0>)\n",
      "tensor(0.0056, grad_fn=<MeanBackward0>)\n",
      "tensor(0.0006, grad_fn=<MeanBackward0>)\n",
      "tensor(0.0024, grad_fn=<MeanBackward0>)\n",
      "tensor(0.0050, grad_fn=<MeanBackward0>)\n",
      "tensor(0.0048, grad_fn=<MeanBackward0>)\n",
      "tensor(0.0012, grad_fn=<MeanBackward0>)\n",
      "tensor(0.0024, grad_fn=<MeanBackward0>)\n",
      "tensor(0.0028, grad_fn=<MeanBackward0>)\n",
      "tensor(0.0040, grad_fn=<MeanBackward0>)\n",
      "tensor(0.0030, grad_fn=<MeanBackward0>)\n",
      "tensor(0.0042, grad_fn=<MeanBackward0>)\n",
      "tensor(0.0031, grad_fn=<MeanBackward0>)\n",
      "tensor(0.0049, grad_fn=<MeanBackward0>)\n",
      "tensor(0.0062, grad_fn=<MeanBackward0>)\n",
      "tensor(0.0024, grad_fn=<MeanBackward0>)\n",
      "tensor(0.0040, grad_fn=<MeanBackward0>)\n",
      "tensor(0.0052, grad_fn=<MeanBackward0>)\n",
      "tensor(0.0030, grad_fn=<MeanBackward0>)\n",
      "tensor(0.0064, grad_fn=<MeanBackward0>)\n",
      "tensor(0.0028, grad_fn=<MeanBackward0>)\n",
      "tensor(0.0050, grad_fn=<MeanBackward0>)\n",
      "tensor(0.0022, grad_fn=<MeanBackward0>)\n",
      "tensor(0.0009, grad_fn=<MeanBackward0>)\n",
      "tensor(0.0012, grad_fn=<MeanBackward0>)\n",
      "tensor(0.0046, grad_fn=<MeanBackward0>)\n",
      "tensor(0.0027, grad_fn=<MeanBackward0>)\n",
      "tensor(0.0024, grad_fn=<MeanBackward0>)\n",
      "tensor(0.0034, grad_fn=<MeanBackward0>)\n",
      "tensor(0.0051, grad_fn=<MeanBackward0>)\n",
      "tensor(0.0029, grad_fn=<MeanBackward0>)\n",
      "tensor(0.0009, grad_fn=<MeanBackward0>)\n",
      "tensor(0.0024, grad_fn=<MeanBackward0>)\n",
      "tensor(0.0049, grad_fn=<MeanBackward0>)\n",
      "tensor(0.0008, grad_fn=<MeanBackward0>)\n",
      "tensor(0.0008, grad_fn=<MeanBackward0>)\n",
      "tensor(0.0007, grad_fn=<MeanBackward0>)\n",
      "tensor(0.0027, grad_fn=<MeanBackward0>)\n",
      "tensor(0.0045, grad_fn=<MeanBackward0>)\n",
      "tensor(0.0028, grad_fn=<MeanBackward0>)\n",
      "tensor(0.0019, grad_fn=<MeanBackward0>)\n",
      "tensor(0.0037, grad_fn=<MeanBackward0>)\n",
      "tensor(0.0028, grad_fn=<MeanBackward0>)\n",
      "tensor(0.0044, grad_fn=<MeanBackward0>)\n",
      "tensor(0.0029, grad_fn=<MeanBackward0>)\n",
      "tensor(0.0027, grad_fn=<MeanBackward0>)\n",
      "tensor(0.0042, grad_fn=<MeanBackward0>)\n",
      "tensor(0.0042, grad_fn=<MeanBackward0>)\n",
      "tensor(0.0025, grad_fn=<MeanBackward0>)\n",
      "tensor(0.0026, grad_fn=<MeanBackward0>)\n",
      "tensor(0.0002, grad_fn=<MeanBackward0>)\n",
      "tensor(0.0027, grad_fn=<MeanBackward0>)\n",
      "tensor(0.0019, grad_fn=<MeanBackward0>)\n",
      "tensor(0.0024, grad_fn=<MeanBackward0>)\n",
      "tensor(0.0047, grad_fn=<MeanBackward0>)\n",
      "tensor(0.0020, grad_fn=<MeanBackward0>)\n",
      "tensor(0.0049, grad_fn=<MeanBackward0>)\n",
      "tensor(0.0030, grad_fn=<MeanBackward0>)\n",
      "tensor(0.0043, grad_fn=<MeanBackward0>)\n",
      "tensor(0.0014, grad_fn=<MeanBackward0>)\n",
      "tensor(0.0014, grad_fn=<MeanBackward0>)\n",
      "tensor(0.0044, grad_fn=<MeanBackward0>)\n",
      "tensor(0.0030, grad_fn=<MeanBackward0>)\n",
      "tensor(0.0044, grad_fn=<MeanBackward0>)\n",
      "tensor(0.0026, grad_fn=<MeanBackward0>)\n",
      "tensor(0.0044, grad_fn=<MeanBackward0>)\n",
      "tensor(0.0023, grad_fn=<MeanBackward0>)\n",
      "tensor(0.0041, grad_fn=<MeanBackward0>)\n",
      "tensor(0.0022, grad_fn=<MeanBackward0>)\n",
      "tensor(0.0026, grad_fn=<MeanBackward0>)\n",
      "tensor(0.0021, grad_fn=<MeanBackward0>)\n",
      "tensor(0.0018, grad_fn=<MeanBackward0>)\n",
      "tensor(0.0019, grad_fn=<MeanBackward0>)\n",
      "tensor(0.0048, grad_fn=<MeanBackward0>)\n",
      "tensor(0.0043, grad_fn=<MeanBackward0>)\n",
      "tensor(0.0047, grad_fn=<MeanBackward0>)\n",
      "tensor(0.0022, grad_fn=<MeanBackward0>)\n",
      "tensor(0.0047, grad_fn=<MeanBackward0>)\n",
      "tensor(0.0050, grad_fn=<MeanBackward0>)\n",
      "tensor(0.0018, grad_fn=<MeanBackward0>)\n",
      "tensor(0.0021, grad_fn=<MeanBackward0>)\n",
      "tensor(0.0029, grad_fn=<MeanBackward0>)\n",
      "tensor(0.0017, grad_fn=<MeanBackward0>)\n",
      "tensor(0.0030, grad_fn=<MeanBackward0>)\n",
      "tensor(0.0002, grad_fn=<MeanBackward0>)\n",
      "tensor(0.0027, grad_fn=<MeanBackward0>)\n",
      "tensor(0.0042, grad_fn=<MeanBackward0>)\n",
      "tensor(0.0001, grad_fn=<MeanBackward0>)\n",
      "tensor(0.0042, grad_fn=<MeanBackward0>)\n",
      "tensor(0.0040, grad_fn=<MeanBackward0>)\n",
      "tensor(0.0002, grad_fn=<MeanBackward0>)\n",
      "tensor(0.0021, grad_fn=<MeanBackward0>)\n",
      "tensor(0.0019, grad_fn=<MeanBackward0>)\n",
      "tensor(0.0003, grad_fn=<MeanBackward0>)\n"
     ]
    },
    {
     "name": "stdout",
     "output_type": "stream",
     "text": [
      "tensor(0.0028, grad_fn=<MeanBackward0>)\n",
      "tensor(0.0025, grad_fn=<MeanBackward0>)\n",
      "tensor(0.0026, grad_fn=<MeanBackward0>)\n",
      "tensor(0.0029, grad_fn=<MeanBackward0>)\n",
      "tensor(0.0043, grad_fn=<MeanBackward0>)\n",
      "tensor(0.0029, grad_fn=<MeanBackward0>)\n",
      "tensor(0.0023, grad_fn=<MeanBackward0>)\n",
      "tensor(0.0053, grad_fn=<MeanBackward0>)\n",
      "tensor(0.0017, grad_fn=<MeanBackward0>)\n",
      "tensor(0.0049, grad_fn=<MeanBackward0>)\n",
      "tensor(0.0035, grad_fn=<MeanBackward0>)\n",
      "tensor(0.0027, grad_fn=<MeanBackward0>)\n",
      "tensor(0.0006, grad_fn=<MeanBackward0>)\n",
      "tensor(0.0049, grad_fn=<MeanBackward0>)\n",
      "tensor(0.0022, grad_fn=<MeanBackward0>)\n",
      "tensor(0.0025, grad_fn=<MeanBackward0>)\n",
      "tensor(0.0034, grad_fn=<MeanBackward0>)\n",
      "tensor(0.0046, grad_fn=<MeanBackward0>)\n",
      "tensor(0.0026, grad_fn=<MeanBackward0>)\n",
      "tensor(0.0047, grad_fn=<MeanBackward0>)\n",
      "tensor(0.0048, grad_fn=<MeanBackward0>)\n",
      "tensor(0.0028, grad_fn=<MeanBackward0>)\n",
      "tensor(0.0027, grad_fn=<MeanBackward0>)\n",
      "tensor(0.0044, grad_fn=<MeanBackward0>)\n",
      "tensor(0.0020, grad_fn=<MeanBackward0>)\n",
      "tensor(0.0034, grad_fn=<MeanBackward0>)\n",
      "tensor(0.0020, grad_fn=<MeanBackward0>)\n",
      "tensor(0.0042, grad_fn=<MeanBackward0>)\n",
      "tensor(0.0042, grad_fn=<MeanBackward0>)\n",
      "tensor(0.0041, grad_fn=<MeanBackward0>)\n",
      "tensor(0.0020, grad_fn=<MeanBackward0>)\n",
      "tensor(0.0029, grad_fn=<MeanBackward0>)\n",
      "tensor(0.0017, grad_fn=<MeanBackward0>)\n",
      "tensor(0.0027, grad_fn=<MeanBackward0>)\n",
      "tensor(0.0002, grad_fn=<MeanBackward0>)\n",
      "tensor(0.0017, grad_fn=<MeanBackward0>)\n",
      "tensor(0.0044, grad_fn=<MeanBackward0>)\n",
      "tensor(0.0002, grad_fn=<MeanBackward0>)\n",
      "tensor(0.0041, grad_fn=<MeanBackward0>)\n",
      "tensor(0.0005, grad_fn=<MeanBackward0>)\n",
      "tensor(7.5165e-05, grad_fn=<MeanBackward0>)\n",
      "tensor(0.0043, grad_fn=<MeanBackward0>)\n",
      "tensor(0.0002, grad_fn=<MeanBackward0>)\n",
      "tensor(0.0019, grad_fn=<MeanBackward0>)\n",
      "tensor(0.0025, grad_fn=<MeanBackward0>)\n",
      "tensor(0.0001, grad_fn=<MeanBackward0>)\n",
      "tensor(0.0040, grad_fn=<MeanBackward0>)\n",
      "tensor(0.0041, grad_fn=<MeanBackward0>)\n",
      "tensor(0.0019, grad_fn=<MeanBackward0>)\n",
      "tensor(0.0023, grad_fn=<MeanBackward0>)\n",
      "tensor(0.0023, grad_fn=<MeanBackward0>)\n",
      "tensor(0.0042, grad_fn=<MeanBackward0>)\n",
      "tensor(0.0001, grad_fn=<MeanBackward0>)\n",
      "tensor(0.0002, grad_fn=<MeanBackward0>)\n",
      "tensor(0.0042, grad_fn=<MeanBackward0>)\n",
      "tensor(0.0018, grad_fn=<MeanBackward0>)\n",
      "tensor(0.0044, grad_fn=<MeanBackward0>)\n",
      "tensor(0.0043, grad_fn=<MeanBackward0>)\n",
      "tensor(0.0018, grad_fn=<MeanBackward0>)\n",
      "tensor(0.0019, grad_fn=<MeanBackward0>)\n",
      "tensor(0.0016, grad_fn=<MeanBackward0>)\n",
      "tensor(0.0037, grad_fn=<MeanBackward0>)\n",
      "tensor(0.0042, grad_fn=<MeanBackward0>)\n",
      "tensor(0.0046, grad_fn=<MeanBackward0>)\n",
      "tensor(0.0026, grad_fn=<MeanBackward0>)\n",
      "tensor(0.0019, grad_fn=<MeanBackward0>)\n",
      "tensor(0.0005, grad_fn=<MeanBackward0>)\n",
      "tensor(0.0045, grad_fn=<MeanBackward0>)\n",
      "tensor(0.0024, grad_fn=<MeanBackward0>)\n",
      "tensor(0.0032, grad_fn=<MeanBackward0>)\n",
      "tensor(0.0044, grad_fn=<MeanBackward0>)\n",
      "tensor(0.0024, grad_fn=<MeanBackward0>)\n",
      "tensor(0.0010, grad_fn=<MeanBackward0>)\n",
      "tensor(0.0043, grad_fn=<MeanBackward0>)\n",
      "tensor(0.0009, grad_fn=<MeanBackward0>)\n",
      "tensor(0.0004, grad_fn=<MeanBackward0>)\n",
      "tensor(0.0020, grad_fn=<MeanBackward0>)\n",
      "tensor(0.0038, grad_fn=<MeanBackward0>)\n",
      "tensor(0.0002, grad_fn=<MeanBackward0>)\n",
      "tensor(0.0025, grad_fn=<MeanBackward0>)\n",
      "tensor(0.0002, grad_fn=<MeanBackward0>)\n",
      "tensor(0.0037, grad_fn=<MeanBackward0>)\n",
      "tensor(0.0042, grad_fn=<MeanBackward0>)\n",
      "tensor(0.0025, grad_fn=<MeanBackward0>)\n",
      "tensor(0.0028, grad_fn=<MeanBackward0>)\n",
      "tensor(0.0043, grad_fn=<MeanBackward0>)\n",
      "tensor(0.0045, grad_fn=<MeanBackward0>)\n",
      "tensor(0.0026, grad_fn=<MeanBackward0>)\n",
      "tensor(0.0019, grad_fn=<MeanBackward0>)\n",
      "tensor(0.0014, grad_fn=<MeanBackward0>)\n",
      "tensor(0.0039, grad_fn=<MeanBackward0>)\n",
      "tensor(0.0035, grad_fn=<MeanBackward0>)\n",
      "tensor(0.0043, grad_fn=<MeanBackward0>)\n",
      "tensor(0.0004, grad_fn=<MeanBackward0>)\n",
      "tensor(0.0062, grad_fn=<MeanBackward0>)\n",
      "tensor(0.0050, grad_fn=<MeanBackward0>)\n",
      "tensor(0.0047, grad_fn=<MeanBackward0>)\n",
      "tensor(0.0042, grad_fn=<MeanBackward0>)\n",
      "tensor(0.0024, grad_fn=<MeanBackward0>)\n",
      "tensor(0.0008, grad_fn=<MeanBackward0>)\n",
      "tensor(0.0033, grad_fn=<MeanBackward0>)\n",
      "tensor(0.0023, grad_fn=<MeanBackward0>)\n",
      "tensor(0.0029, grad_fn=<MeanBackward0>)\n",
      "tensor(0.0008, grad_fn=<MeanBackward0>)\n",
      "tensor(0.0045, grad_fn=<MeanBackward0>)\n",
      "tensor(0.0033, grad_fn=<MeanBackward0>)\n",
      "tensor(0.0007, grad_fn=<MeanBackward0>)\n",
      "tensor(0.0044, grad_fn=<MeanBackward0>)\n",
      "tensor(0.0022, grad_fn=<MeanBackward0>)\n",
      "tensor(0.0017, grad_fn=<MeanBackward0>)\n",
      "tensor(0.0018, grad_fn=<MeanBackward0>)\n",
      "tensor(0.0042, grad_fn=<MeanBackward0>)\n",
      "tensor(0.0043, grad_fn=<MeanBackward0>)\n",
      "tensor(0.0042, grad_fn=<MeanBackward0>)\n",
      "tensor(0.0043, grad_fn=<MeanBackward0>)\n",
      "tensor(0.0042, grad_fn=<MeanBackward0>)\n",
      "tensor(0.0027, grad_fn=<MeanBackward0>)\n",
      "tensor(0.0020, grad_fn=<MeanBackward0>)\n",
      "tensor(0.0041, grad_fn=<MeanBackward0>)\n",
      "tensor(0.0002, grad_fn=<MeanBackward0>)\n",
      "tensor(0.0017, grad_fn=<MeanBackward0>)\n",
      "tensor(0.0042, grad_fn=<MeanBackward0>)\n",
      "tensor(0.0040, grad_fn=<MeanBackward0>)\n",
      "tensor(0.0023, grad_fn=<MeanBackward0>)\n",
      "tensor(0.0004, grad_fn=<MeanBackward0>)\n",
      "tensor(0.0021, grad_fn=<MeanBackward0>)\n",
      "tensor(0.0019, grad_fn=<MeanBackward0>)\n",
      "tensor(0.0020, grad_fn=<MeanBackward0>)\n",
      "tensor(0.0004, grad_fn=<MeanBackward0>)\n",
      "tensor(0.0046, grad_fn=<MeanBackward0>)\n",
      "tensor(0.0044, grad_fn=<MeanBackward0>)\n",
      "tensor(0.0018, grad_fn=<MeanBackward0>)\n",
      "tensor(0.0007, grad_fn=<MeanBackward0>)\n",
      "tensor(0.0015, grad_fn=<MeanBackward0>)\n",
      "tensor(0.0046, grad_fn=<MeanBackward0>)\n",
      "tensor(0.0045, grad_fn=<MeanBackward0>)\n",
      "tensor(0.0045, grad_fn=<MeanBackward0>)\n",
      "tensor(0.0031, grad_fn=<MeanBackward0>)\n",
      "tensor(0.0044, grad_fn=<MeanBackward0>)\n",
      "tensor(0.0042, grad_fn=<MeanBackward0>)\n",
      "tensor(0.0017, grad_fn=<MeanBackward0>)\n",
      "tensor(0.0045, grad_fn=<MeanBackward0>)\n",
      "tensor(0.0029, grad_fn=<MeanBackward0>)\n",
      "tensor(0.0041, grad_fn=<MeanBackward0>)\n",
      "tensor(0.0044, grad_fn=<MeanBackward0>)\n",
      "tensor(0.0044, grad_fn=<MeanBackward0>)\n",
      "tensor(0.0002, grad_fn=<MeanBackward0>)\n",
      "tensor(0.0024, grad_fn=<MeanBackward0>)\n",
      "tensor(0.0023, grad_fn=<MeanBackward0>)\n",
      "tensor(0.0041, grad_fn=<MeanBackward0>)\n",
      "tensor(0.0040, grad_fn=<MeanBackward0>)\n",
      "tensor(0.0041, grad_fn=<MeanBackward0>)\n",
      "tensor(0.0041, grad_fn=<MeanBackward0>)\n",
      "tensor(0.0040, grad_fn=<MeanBackward0>)\n",
      "tensor(0.0001, grad_fn=<MeanBackward0>)\n",
      "tensor(0.0041, grad_fn=<MeanBackward0>)\n",
      "tensor(0.0041, grad_fn=<MeanBackward0>)\n",
      "tensor(0.0022, grad_fn=<MeanBackward0>)\n",
      "tensor(0.0024, grad_fn=<MeanBackward0>)\n",
      "tensor(0.0020, grad_fn=<MeanBackward0>)\n",
      "tensor(0.0021, grad_fn=<MeanBackward0>)\n",
      "tensor(0.0002, grad_fn=<MeanBackward0>)\n",
      "tensor(0.0024, grad_fn=<MeanBackward0>)\n",
      "tensor(0.0019, grad_fn=<MeanBackward0>)\n",
      "tensor(0.0046, grad_fn=<MeanBackward0>)\n",
      "tensor(0.0017, grad_fn=<MeanBackward0>)\n",
      "tensor(0.0026, grad_fn=<MeanBackward0>)\n",
      "tensor(0.0023, grad_fn=<MeanBackward0>)\n",
      "tensor(0.0002, grad_fn=<MeanBackward0>)\n",
      "tensor(0.0045, grad_fn=<MeanBackward0>)\n",
      "tensor(0.0030, grad_fn=<MeanBackward0>)\n",
      "tensor(0.0003, grad_fn=<MeanBackward0>)\n",
      "tensor(0.0025, grad_fn=<MeanBackward0>)\n",
      "tensor(0.0017, grad_fn=<MeanBackward0>)\n",
      "tensor(0.0050, grad_fn=<MeanBackward0>)\n",
      "tensor(0.0018, grad_fn=<MeanBackward0>)\n",
      "tensor(0.0043, grad_fn=<MeanBackward0>)\n",
      "tensor(0.0003, grad_fn=<MeanBackward0>)\n",
      "tensor(0.0023, grad_fn=<MeanBackward0>)\n",
      "tensor(0.0031, grad_fn=<MeanBackward0>)\n",
      "tensor(0.0045, grad_fn=<MeanBackward0>)\n",
      "tensor(0.0041, grad_fn=<MeanBackward0>)\n",
      "tensor(0.0026, grad_fn=<MeanBackward0>)\n",
      "tensor(0.0026, grad_fn=<MeanBackward0>)\n",
      "tensor(0.0042, grad_fn=<MeanBackward0>)\n",
      "tensor(0.0020, grad_fn=<MeanBackward0>)\n",
      "tensor(0.0020, grad_fn=<MeanBackward0>)\n",
      "tensor(0.0028, grad_fn=<MeanBackward0>)\n",
      "tensor(0.0027, grad_fn=<MeanBackward0>)\n",
      "tensor(0.0022, grad_fn=<MeanBackward0>)\n",
      "tensor(0.0044, grad_fn=<MeanBackward0>)\n",
      "tensor(0.0018, grad_fn=<MeanBackward0>)\n",
      "tensor(0.0034, grad_fn=<MeanBackward0>)\n",
      "tensor(0.0032, grad_fn=<MeanBackward0>)\n",
      "tensor(0.0036, grad_fn=<MeanBackward0>)\n",
      "tensor(0.0042, grad_fn=<MeanBackward0>)\n",
      "tensor(0.0052, grad_fn=<MeanBackward0>)\n",
      "tensor(0.0034, grad_fn=<MeanBackward0>)\n",
      "tensor(0.0027, grad_fn=<MeanBackward0>)\n",
      "tensor(0.0040, grad_fn=<MeanBackward0>)\n",
      "tensor(0.0021, grad_fn=<MeanBackward0>)\n",
      "tensor(0.0031, grad_fn=<MeanBackward0>)\n",
      "tensor(0.0030, grad_fn=<MeanBackward0>)\n",
      "tensor(0.0041, grad_fn=<MeanBackward0>)\n",
      "tensor(0.0036, grad_fn=<MeanBackward0>)\n",
      "tensor(0.0051, grad_fn=<MeanBackward0>)\n",
      "tensor(0.0020, grad_fn=<MeanBackward0>)\n",
      "tensor(0.0056, grad_fn=<MeanBackward0>)\n",
      "tensor(0.0020, grad_fn=<MeanBackward0>)\n",
      "tensor(0.0030, grad_fn=<MeanBackward0>)\n",
      "tensor(0.0052, grad_fn=<MeanBackward0>)\n",
      "tensor(0.0030, grad_fn=<MeanBackward0>)\n",
      "tensor(0.0021, grad_fn=<MeanBackward0>)\n",
      "tensor(0.0051, grad_fn=<MeanBackward0>)\n",
      "tensor(0.0043, grad_fn=<MeanBackward0>)\n",
      "tensor(0.0022, grad_fn=<MeanBackward0>)\n",
      "tensor(0.0045, grad_fn=<MeanBackward0>)\n",
      "tensor(0.0017, grad_fn=<MeanBackward0>)\n",
      "tensor(0.0008, grad_fn=<MeanBackward0>)\n",
      "tensor(0.0016, grad_fn=<MeanBackward0>)\n",
      "tensor(0.0042, grad_fn=<MeanBackward0>)\n",
      "tensor(0.0045, grad_fn=<MeanBackward0>)\n",
      "tensor(0.0019, grad_fn=<MeanBackward0>)\n",
      "tensor(0.0035, grad_fn=<MeanBackward0>)\n",
      "tensor(0.0003, grad_fn=<MeanBackward0>)\n",
      "tensor(7.2551e-05, grad_fn=<MeanBackward0>)\n",
      "tensor(0.0042, grad_fn=<MeanBackward0>)\n",
      "tensor(0.0019, grad_fn=<MeanBackward0>)\n",
      "tensor(0.0001, grad_fn=<MeanBackward0>)\n",
      "tensor(0.0033, grad_fn=<MeanBackward0>)\n",
      "tensor(0.0041, grad_fn=<MeanBackward0>)\n",
      "tensor(0.0025, grad_fn=<MeanBackward0>)\n",
      "tensor(0.0046, grad_fn=<MeanBackward0>)\n",
      "tensor(0.0002, grad_fn=<MeanBackward0>)\n",
      "tensor(0.0019, grad_fn=<MeanBackward0>)\n",
      "tensor(0.0022, grad_fn=<MeanBackward0>)\n"
     ]
    },
    {
     "name": "stdout",
     "output_type": "stream",
     "text": [
      "tensor(0.0030, grad_fn=<MeanBackward0>)\n",
      "tensor(0.0026, grad_fn=<MeanBackward0>)\n",
      "tensor(0.0038, grad_fn=<MeanBackward0>)\n",
      "tensor(0.0025, grad_fn=<MeanBackward0>)\n",
      "tensor(0.0024, grad_fn=<MeanBackward0>)\n",
      "tensor(0.0023, grad_fn=<MeanBackward0>)\n",
      "tensor(0.0045, grad_fn=<MeanBackward0>)\n",
      "tensor(0.0022, grad_fn=<MeanBackward0>)\n",
      "tensor(0.0047, grad_fn=<MeanBackward0>)\n",
      "tensor(0.0004, grad_fn=<MeanBackward0>)\n",
      "tensor(0.0020, grad_fn=<MeanBackward0>)\n",
      "tensor(0.0018, grad_fn=<MeanBackward0>)\n",
      "tensor(0.0044, grad_fn=<MeanBackward0>)\n",
      "tensor(0.0038, grad_fn=<MeanBackward0>)\n",
      "tensor(0.0031, grad_fn=<MeanBackward0>)\n",
      "tensor(0.0043, grad_fn=<MeanBackward0>)\n",
      "tensor(0.0008, grad_fn=<MeanBackward0>)\n",
      "tensor(0.0044, grad_fn=<MeanBackward0>)\n",
      "tensor(0.0021, grad_fn=<MeanBackward0>)\n",
      "tensor(0.0008, grad_fn=<MeanBackward0>)\n",
      "tensor(0.0045, grad_fn=<MeanBackward0>)\n",
      "tensor(0.0042, grad_fn=<MeanBackward0>)\n",
      "tensor(0.0043, grad_fn=<MeanBackward0>)\n",
      "tensor(0.0045, grad_fn=<MeanBackward0>)\n",
      "tensor(0.0041, grad_fn=<MeanBackward0>)\n",
      "tensor(0.0024, grad_fn=<MeanBackward0>)\n",
      "tensor(0.0024, grad_fn=<MeanBackward0>)\n",
      "tensor(0.0017, grad_fn=<MeanBackward0>)\n",
      "tensor(0.0020, grad_fn=<MeanBackward0>)\n",
      "tensor(0.0046, grad_fn=<MeanBackward0>)\n",
      "tensor(0.0041, grad_fn=<MeanBackward0>)\n",
      "tensor(0.0048, grad_fn=<MeanBackward0>)\n",
      "tensor(0.0004, grad_fn=<MeanBackward0>)\n",
      "tensor(0.0045, grad_fn=<MeanBackward0>)\n",
      "tensor(0.0017, grad_fn=<MeanBackward0>)\n",
      "tensor(0.0043, grad_fn=<MeanBackward0>)\n",
      "tensor(0.0003, grad_fn=<MeanBackward0>)\n",
      "tensor(0.0045, grad_fn=<MeanBackward0>)\n",
      "tensor(0.0002, grad_fn=<MeanBackward0>)\n",
      "tensor(0.0019, grad_fn=<MeanBackward0>)\n",
      "tensor(0.0044, grad_fn=<MeanBackward0>)\n",
      "tensor(0.0043, grad_fn=<MeanBackward0>)\n",
      "tensor(0.0028, grad_fn=<MeanBackward0>)\n",
      "tensor(0.0045, grad_fn=<MeanBackward0>)\n",
      "tensor(0.0043, grad_fn=<MeanBackward0>)\n",
      "tensor(0.0025, grad_fn=<MeanBackward0>)\n",
      "tensor(0.0042, grad_fn=<MeanBackward0>)\n",
      "tensor(0.0023, grad_fn=<MeanBackward0>)\n",
      "tensor(0.0023, grad_fn=<MeanBackward0>)\n",
      "tensor(0.0022, grad_fn=<MeanBackward0>)\n",
      "tensor(0.0021, grad_fn=<MeanBackward0>)\n",
      "tensor(0.0003, grad_fn=<MeanBackward0>)\n",
      "tensor(0.0043, grad_fn=<MeanBackward0>)\n",
      "tensor(0.0002, grad_fn=<MeanBackward0>)\n",
      "tensor(0.0005, grad_fn=<MeanBackward0>)\n",
      "tensor(0.0018, grad_fn=<MeanBackward0>)\n",
      "tensor(0.0002, grad_fn=<MeanBackward0>)\n",
      "tensor(0.0038, grad_fn=<MeanBackward0>)\n",
      "tensor(0.0041, grad_fn=<MeanBackward0>)\n",
      "tensor(0.0009, grad_fn=<MeanBackward0>)\n",
      "tensor(0.0025, grad_fn=<MeanBackward0>)\n",
      "tensor(0.0021, grad_fn=<MeanBackward0>)\n",
      "tensor(0.0021, grad_fn=<MeanBackward0>)\n",
      "tensor(0.0007, grad_fn=<MeanBackward0>)\n",
      "tensor(0.0018, grad_fn=<MeanBackward0>)\n",
      "tensor(0.0029, grad_fn=<MeanBackward0>)\n",
      "tensor(0.0043, grad_fn=<MeanBackward0>)\n",
      "tensor(0.0026, grad_fn=<MeanBackward0>)\n",
      "tensor(0.0047, grad_fn=<MeanBackward0>)\n",
      "tensor(0.0002, grad_fn=<MeanBackward0>)\n",
      "tensor(0.0042, grad_fn=<MeanBackward0>)\n",
      "tensor(0.0004, grad_fn=<MeanBackward0>)\n",
      "tensor(0.0024, grad_fn=<MeanBackward0>)\n",
      "tensor(0.0041, grad_fn=<MeanBackward0>)\n",
      "tensor(0.0043, grad_fn=<MeanBackward0>)\n",
      "tensor(0.0044, grad_fn=<MeanBackward0>)\n",
      "tensor(0.0018, grad_fn=<MeanBackward0>)\n",
      "tensor(0.0024, grad_fn=<MeanBackward0>)\n",
      "tensor(0.0043, grad_fn=<MeanBackward0>)\n",
      "tensor(0.0021, grad_fn=<MeanBackward0>)\n",
      "tensor(0.0024, grad_fn=<MeanBackward0>)\n",
      "tensor(0.0041, grad_fn=<MeanBackward0>)\n",
      "tensor(0.0005, grad_fn=<MeanBackward0>)\n",
      "tensor(0.0020, grad_fn=<MeanBackward0>)\n",
      "tensor(0.0021, grad_fn=<MeanBackward0>)\n",
      "tensor(0.0005, grad_fn=<MeanBackward0>)\n",
      "tensor(0.0004, grad_fn=<MeanBackward0>)\n",
      "tensor(0.0021, grad_fn=<MeanBackward0>)\n",
      "tensor(0.0044, grad_fn=<MeanBackward0>)\n",
      "tensor(0.0044, grad_fn=<MeanBackward0>)\n",
      "tensor(0.0019, grad_fn=<MeanBackward0>)\n",
      "tensor(0.0020, grad_fn=<MeanBackward0>)\n",
      "tensor(0.0016, grad_fn=<MeanBackward0>)\n",
      "tensor(0.0007, grad_fn=<MeanBackward0>)\n",
      "tensor(0.0031, grad_fn=<MeanBackward0>)\n",
      "tensor(0.0046, grad_fn=<MeanBackward0>)\n",
      "tensor(0.0031, grad_fn=<MeanBackward0>)\n",
      "tensor(0.0001, grad_fn=<MeanBackward0>)\n",
      "tensor(0.0029, grad_fn=<MeanBackward0>)\n",
      "tensor(0.0041, grad_fn=<MeanBackward0>)\n",
      "tensor(0.0041, grad_fn=<MeanBackward0>)\n",
      "tensor(0.0043, grad_fn=<MeanBackward0>)\n",
      "tensor(0.0020, grad_fn=<MeanBackward0>)\n",
      "tensor(0.0024, grad_fn=<MeanBackward0>)\n",
      "tensor(0.0044, grad_fn=<MeanBackward0>)\n",
      "tensor(0.0041, grad_fn=<MeanBackward0>)\n",
      "tensor(0.0018, grad_fn=<MeanBackward0>)\n",
      "tensor(0.0006, grad_fn=<MeanBackward0>)\n",
      "tensor(0.0002, grad_fn=<MeanBackward0>)\n",
      "tensor(0.0042, grad_fn=<MeanBackward0>)\n",
      "tensor(0.0024, grad_fn=<MeanBackward0>)\n",
      "tensor(0.0003, grad_fn=<MeanBackward0>)\n",
      "tensor(0.0041, grad_fn=<MeanBackward0>)\n",
      "tensor(0.0023, grad_fn=<MeanBackward0>)\n",
      "tensor(0.0043, grad_fn=<MeanBackward0>)\n",
      "tensor(0.0043, grad_fn=<MeanBackward0>)\n",
      "tensor(0.0023, grad_fn=<MeanBackward0>)\n",
      "tensor(0.0024, grad_fn=<MeanBackward0>)\n",
      "tensor(0.0025, grad_fn=<MeanBackward0>)\n",
      "tensor(0.0022, grad_fn=<MeanBackward0>)\n",
      "tensor(0.0023, grad_fn=<MeanBackward0>)\n",
      "tensor(0.0005, grad_fn=<MeanBackward0>)\n",
      "tensor(0.0042, grad_fn=<MeanBackward0>)\n",
      "tensor(0.0029, grad_fn=<MeanBackward0>)\n",
      "tensor(0.0027, grad_fn=<MeanBackward0>)\n",
      "tensor(0.0044, grad_fn=<MeanBackward0>)\n",
      "tensor(0.0015, grad_fn=<MeanBackward0>)\n",
      "tensor(0.0044, grad_fn=<MeanBackward0>)\n",
      "tensor(0.0042, grad_fn=<MeanBackward0>)\n",
      "tensor(0.0018, grad_fn=<MeanBackward0>)\n",
      "tensor(0.0043, grad_fn=<MeanBackward0>)\n",
      "tensor(0.0016, grad_fn=<MeanBackward0>)\n",
      "tensor(0.0043, grad_fn=<MeanBackward0>)\n",
      "tensor(0.0042, grad_fn=<MeanBackward0>)\n",
      "tensor(0.0029, grad_fn=<MeanBackward0>)\n",
      "tensor(0.0004, grad_fn=<MeanBackward0>)\n",
      "tensor(0.0020, grad_fn=<MeanBackward0>)\n",
      "tensor(0.0019, grad_fn=<MeanBackward0>)\n",
      "tensor(0.0018, grad_fn=<MeanBackward0>)\n",
      "tensor(0.0004, grad_fn=<MeanBackward0>)\n",
      "tensor(0.0049, grad_fn=<MeanBackward0>)\n",
      "tensor(0.0042, grad_fn=<MeanBackward0>)\n",
      "tensor(0.0005, grad_fn=<MeanBackward0>)\n",
      "tensor(0.0009, grad_fn=<MeanBackward0>)\n",
      "tensor(0.0028, grad_fn=<MeanBackward0>)\n",
      "tensor(0.0021, grad_fn=<MeanBackward0>)\n",
      "tensor(0.0045, grad_fn=<MeanBackward0>)\n",
      "tensor(0.0043, grad_fn=<MeanBackward0>)\n",
      "tensor(0.0028, grad_fn=<MeanBackward0>)\n",
      "tensor(0.0044, grad_fn=<MeanBackward0>)\n",
      "tensor(0.0022, grad_fn=<MeanBackward0>)\n",
      "tensor(0.0030, grad_fn=<MeanBackward0>)\n",
      "tensor(0.0023, grad_fn=<MeanBackward0>)\n",
      "tensor(0.0026, grad_fn=<MeanBackward0>)\n",
      "tensor(0.0041, grad_fn=<MeanBackward0>)\n",
      "tensor(0.0029, grad_fn=<MeanBackward0>)\n",
      "tensor(0.0041, grad_fn=<MeanBackward0>)\n",
      "tensor(0.0042, grad_fn=<MeanBackward0>)\n",
      "tensor(0.0001, grad_fn=<MeanBackward0>)\n",
      "tensor(0.0041, grad_fn=<MeanBackward0>)\n",
      "tensor(0.0020, grad_fn=<MeanBackward0>)\n",
      "tensor(0.0041, grad_fn=<MeanBackward0>)\n",
      "tensor(0.0019, grad_fn=<MeanBackward0>)\n",
      "tensor(0.0025, grad_fn=<MeanBackward0>)\n",
      "tensor(0.0040, grad_fn=<MeanBackward0>)\n",
      "tensor(0.0002, grad_fn=<MeanBackward0>)\n",
      "tensor(0.0042, grad_fn=<MeanBackward0>)\n",
      "tensor(0.0023, grad_fn=<MeanBackward0>)\n",
      "tensor(0.0020, grad_fn=<MeanBackward0>)\n",
      "tensor(0.0004, grad_fn=<MeanBackward0>)\n",
      "tensor(0.0025, grad_fn=<MeanBackward0>)\n",
      "tensor(0.0023, grad_fn=<MeanBackward0>)\n",
      "tensor(0.0033, grad_fn=<MeanBackward0>)\n",
      "tensor(0.0020, grad_fn=<MeanBackward0>)\n",
      "tensor(0.0052, grad_fn=<MeanBackward0>)\n",
      "tensor(0.0048, grad_fn=<MeanBackward0>)\n",
      "tensor(0.0022, grad_fn=<MeanBackward0>)\n",
      "tensor(0.0046, grad_fn=<MeanBackward0>)\n",
      "tensor(0.0025, grad_fn=<MeanBackward0>)\n",
      "tensor(0.0044, grad_fn=<MeanBackward0>)\n",
      "tensor(0.0020, grad_fn=<MeanBackward0>)\n",
      "tensor(0.0018, grad_fn=<MeanBackward0>)\n",
      "tensor(0.0031, grad_fn=<MeanBackward0>)\n",
      "tensor(0.0043, grad_fn=<MeanBackward0>)\n",
      "tensor(0.0043, grad_fn=<MeanBackward0>)\n",
      "tensor(0.0021, grad_fn=<MeanBackward0>)\n",
      "tensor(0.0023, grad_fn=<MeanBackward0>)\n",
      "tensor(0.0031, grad_fn=<MeanBackward0>)\n",
      "tensor(0.0045, grad_fn=<MeanBackward0>)\n",
      "tensor(0.0028, grad_fn=<MeanBackward0>)\n",
      "tensor(0.0041, grad_fn=<MeanBackward0>)\n",
      "tensor(0.0008, grad_fn=<MeanBackward0>)\n",
      "tensor(0.0044, grad_fn=<MeanBackward0>)\n",
      "tensor(0.0042, grad_fn=<MeanBackward0>)\n",
      "tensor(0.0025, grad_fn=<MeanBackward0>)\n",
      "tensor(0.0042, grad_fn=<MeanBackward0>)\n",
      "tensor(0.0005, grad_fn=<MeanBackward0>)\n",
      "tensor(0.0044, grad_fn=<MeanBackward0>)\n",
      "tensor(0.0041, grad_fn=<MeanBackward0>)\n",
      "tensor(0.0046, grad_fn=<MeanBackward0>)\n",
      "tensor(0.0042, grad_fn=<MeanBackward0>)\n",
      "tensor(0.0041, grad_fn=<MeanBackward0>)\n",
      "tensor(0.0030, grad_fn=<MeanBackward0>)\n",
      "tensor(0.0023, grad_fn=<MeanBackward0>)\n",
      "tensor(0.0046, grad_fn=<MeanBackward0>)\n",
      "tensor(0.0020, grad_fn=<MeanBackward0>)\n",
      "tensor(0.0043, grad_fn=<MeanBackward0>)\n",
      "tensor(0.0043, grad_fn=<MeanBackward0>)\n",
      "tensor(0.0020, grad_fn=<MeanBackward0>)\n",
      "tensor(0.0032, grad_fn=<MeanBackward0>)\n",
      "tensor(0.0030, grad_fn=<MeanBackward0>)\n",
      "tensor(0.0042, grad_fn=<MeanBackward0>)\n",
      "tensor(0.0023, grad_fn=<MeanBackward0>)\n",
      "tensor(0.0018, grad_fn=<MeanBackward0>)\n",
      "tensor(0.0020, grad_fn=<MeanBackward0>)\n",
      "tensor(0.0048, grad_fn=<MeanBackward0>)\n",
      "tensor(0.0025, grad_fn=<MeanBackward0>)\n",
      "tensor(0.0053, grad_fn=<MeanBackward0>)\n",
      "tensor(0.0029, grad_fn=<MeanBackward0>)\n",
      "tensor(0.0045, grad_fn=<MeanBackward0>)\n",
      "tensor(0.0057, grad_fn=<MeanBackward0>)\n",
      "tensor(0.0029, grad_fn=<MeanBackward0>)\n",
      "tensor(0.0054, grad_fn=<MeanBackward0>)\n",
      "tensor(0.0031, grad_fn=<MeanBackward0>)\n",
      "tensor(0.0045, grad_fn=<MeanBackward0>)\n",
      "tensor(0.0052, grad_fn=<MeanBackward0>)\n",
      "tensor(0.0046, grad_fn=<MeanBackward0>)\n",
      "tensor(0.0045, grad_fn=<MeanBackward0>)\n",
      "tensor(0.0032, grad_fn=<MeanBackward0>)\n",
      "tensor(0.0042, grad_fn=<MeanBackward0>)\n",
      "tensor(0.0024, grad_fn=<MeanBackward0>)\n",
      "tensor(0.0051, grad_fn=<MeanBackward0>)\n",
      "tensor(0.0041, grad_fn=<MeanBackward0>)\n",
      "tensor(0.0030, grad_fn=<MeanBackward0>)\n",
      "tensor(0.0049, grad_fn=<MeanBackward0>)\n",
      "tensor(0.0042, grad_fn=<MeanBackward0>)\n",
      "tensor(0.0047, grad_fn=<MeanBackward0>)\n"
     ]
    },
    {
     "name": "stdout",
     "output_type": "stream",
     "text": [
      "tensor(0.0005, grad_fn=<MeanBackward0>)\n",
      "tensor(0.0022, grad_fn=<MeanBackward0>)\n",
      "tensor(0.0025, grad_fn=<MeanBackward0>)\n",
      "tensor(0.0023, grad_fn=<MeanBackward0>)\n",
      "tensor(0.0040, grad_fn=<MeanBackward0>)\n",
      "tensor(0.0043, grad_fn=<MeanBackward0>)\n",
      "tensor(0.0026, grad_fn=<MeanBackward0>)\n",
      "tensor(0.0002, grad_fn=<MeanBackward0>)\n",
      "tensor(0.0023, grad_fn=<MeanBackward0>)\n",
      "tensor(0.0042, grad_fn=<MeanBackward0>)\n",
      "tensor(0.0003, grad_fn=<MeanBackward0>)\n",
      "tensor(0.0043, grad_fn=<MeanBackward0>)\n",
      "tensor(0.0022, grad_fn=<MeanBackward0>)\n",
      "tensor(0.0040, grad_fn=<MeanBackward0>)\n",
      "tensor(0.0027, grad_fn=<MeanBackward0>)\n",
      "tensor(0.0022, grad_fn=<MeanBackward0>)\n",
      "tensor(0.0022, grad_fn=<MeanBackward0>)\n",
      "tensor(0.0021, grad_fn=<MeanBackward0>)\n",
      "tensor(0.0023, grad_fn=<MeanBackward0>)\n",
      "tensor(0.0041, grad_fn=<MeanBackward0>)\n",
      "tensor(0.0042, grad_fn=<MeanBackward0>)\n",
      "tensor(0.0001, grad_fn=<MeanBackward0>)\n",
      "tensor(0.0022, grad_fn=<MeanBackward0>)\n",
      "tensor(0.0021, grad_fn=<MeanBackward0>)\n",
      "tensor(8.5552e-05, grad_fn=<MeanBackward0>)\n",
      "tensor(0.0002, grad_fn=<MeanBackward0>)\n",
      "tensor(0.0041, grad_fn=<MeanBackward0>)\n",
      "tensor(0.0017, grad_fn=<MeanBackward0>)\n",
      "tensor(0.0041, grad_fn=<MeanBackward0>)\n",
      "tensor(0.0041, grad_fn=<MeanBackward0>)\n",
      "tensor(0.0027, grad_fn=<MeanBackward0>)\n",
      "tensor(0.0041, grad_fn=<MeanBackward0>)\n",
      "tensor(0.0024, grad_fn=<MeanBackward0>)\n",
      "tensor(0.0020, grad_fn=<MeanBackward0>)\n",
      "tensor(0.0002, grad_fn=<MeanBackward0>)\n",
      "tensor(0.0019, grad_fn=<MeanBackward0>)\n",
      "tensor(0.0019, grad_fn=<MeanBackward0>)\n",
      "tensor(0.0042, grad_fn=<MeanBackward0>)\n",
      "tensor(0.0019, grad_fn=<MeanBackward0>)\n",
      "tensor(0.0018, grad_fn=<MeanBackward0>)\n",
      "tensor(0.0029, grad_fn=<MeanBackward0>)\n",
      "tensor(0.0042, grad_fn=<MeanBackward0>)\n",
      "tensor(0.0042, grad_fn=<MeanBackward0>)\n",
      "tensor(0.0017, grad_fn=<MeanBackward0>)\n",
      "tensor(0.0042, grad_fn=<MeanBackward0>)\n",
      "tensor(0.0014, grad_fn=<MeanBackward0>)\n",
      "tensor(0.0043, grad_fn=<MeanBackward0>)\n",
      "tensor(0.0015, grad_fn=<MeanBackward0>)\n",
      "tensor(0.0015, grad_fn=<MeanBackward0>)\n",
      "tensor(0.0042, grad_fn=<MeanBackward0>)\n",
      "tensor(0.0042, grad_fn=<MeanBackward0>)\n",
      "tensor(0.0041, grad_fn=<MeanBackward0>)\n",
      "tensor(0.0042, grad_fn=<MeanBackward0>)\n",
      "tensor(0.0017, grad_fn=<MeanBackward0>)\n",
      "tensor(0.0002, grad_fn=<MeanBackward0>)\n",
      "tensor(0.0033, grad_fn=<MeanBackward0>)\n",
      "tensor(0.0041, grad_fn=<MeanBackward0>)\n",
      "tensor(0.0044, grad_fn=<MeanBackward0>)\n",
      "tensor(0.0042, grad_fn=<MeanBackward0>)\n",
      "tensor(0.0042, grad_fn=<MeanBackward0>)\n",
      "tensor(0.0043, grad_fn=<MeanBackward0>)\n",
      "tensor(0.0024, grad_fn=<MeanBackward0>)\n",
      "tensor(0.0004, grad_fn=<MeanBackward0>)\n",
      "tensor(0.0021, grad_fn=<MeanBackward0>)\n",
      "tensor(0.0043, grad_fn=<MeanBackward0>)\n",
      "tensor(0.0022, grad_fn=<MeanBackward0>)\n",
      "tensor(0.0005, grad_fn=<MeanBackward0>)\n",
      "tensor(0.0028, grad_fn=<MeanBackward0>)\n",
      "tensor(0.0027, grad_fn=<MeanBackward0>)\n",
      "tensor(0.0024, grad_fn=<MeanBackward0>)\n",
      "tensor(0.0025, grad_fn=<MeanBackward0>)\n",
      "tensor(0.0020, grad_fn=<MeanBackward0>)\n",
      "tensor(0.0019, grad_fn=<MeanBackward0>)\n",
      "tensor(0.0029, grad_fn=<MeanBackward0>)\n",
      "tensor(0.0045, grad_fn=<MeanBackward0>)\n",
      "tensor(0.0045, grad_fn=<MeanBackward0>)\n",
      "tensor(0.0004, grad_fn=<MeanBackward0>)\n",
      "tensor(0.0044, grad_fn=<MeanBackward0>)\n",
      "tensor(0.0002, grad_fn=<MeanBackward0>)\n",
      "tensor(0.0028, grad_fn=<MeanBackward0>)\n",
      "tensor(0.0043, grad_fn=<MeanBackward0>)\n",
      "tensor(0.0024, grad_fn=<MeanBackward0>)\n",
      "tensor(0.0042, grad_fn=<MeanBackward0>)\n",
      "tensor(0.0003, grad_fn=<MeanBackward0>)\n",
      "tensor(0.0003, grad_fn=<MeanBackward0>)\n",
      "tensor(0.0020, grad_fn=<MeanBackward0>)\n",
      "tensor(0.0029, grad_fn=<MeanBackward0>)\n",
      "tensor(0.0042, grad_fn=<MeanBackward0>)\n",
      "tensor(0.0042, grad_fn=<MeanBackward0>)\n",
      "tensor(0.0024, grad_fn=<MeanBackward0>)\n",
      "tensor(0.0042, grad_fn=<MeanBackward0>)\n",
      "tensor(0.0003, grad_fn=<MeanBackward0>)\n",
      "tensor(0.0002, grad_fn=<MeanBackward0>)\n",
      "tensor(0.0023, grad_fn=<MeanBackward0>)\n",
      "tensor(0.0002, grad_fn=<MeanBackward0>)\n",
      "tensor(0.0022, grad_fn=<MeanBackward0>)\n",
      "tensor(0.0020, grad_fn=<MeanBackward0>)\n",
      "tensor(0.0019, grad_fn=<MeanBackward0>)\n",
      "tensor(0.0042, grad_fn=<MeanBackward0>)\n",
      "tensor(0.0042, grad_fn=<MeanBackward0>)\n",
      "tensor(0.0028, grad_fn=<MeanBackward0>)\n",
      "tensor(0.0030, grad_fn=<MeanBackward0>)\n",
      "tensor(0.0002, grad_fn=<MeanBackward0>)\n",
      "tensor(0.0002, grad_fn=<MeanBackward0>)\n",
      "tensor(0.0002, grad_fn=<MeanBackward0>)\n",
      "tensor(0.0002, grad_fn=<MeanBackward0>)\n",
      "tensor(0.0042, grad_fn=<MeanBackward0>)\n",
      "tensor(0.0022, grad_fn=<MeanBackward0>)\n",
      "tensor(0.0042, grad_fn=<MeanBackward0>)\n",
      "tensor(0.0002, grad_fn=<MeanBackward0>)\n",
      "tensor(0.0041, grad_fn=<MeanBackward0>)\n",
      "tensor(0.0023, grad_fn=<MeanBackward0>)\n",
      "tensor(0.0043, grad_fn=<MeanBackward0>)\n",
      "tensor(0.0041, grad_fn=<MeanBackward0>)\n",
      "tensor(0.0040, grad_fn=<MeanBackward0>)\n",
      "tensor(0.0002, grad_fn=<MeanBackward0>)\n",
      "tensor(0.0023, grad_fn=<MeanBackward0>)\n",
      "tensor(0.0002, grad_fn=<MeanBackward0>)\n",
      "tensor(0.0025, grad_fn=<MeanBackward0>)\n",
      "tensor(0.0019, grad_fn=<MeanBackward0>)\n",
      "tensor(0.0018, grad_fn=<MeanBackward0>)\n",
      "tensor(0.0002, grad_fn=<MeanBackward0>)\n",
      "tensor(0.0002, grad_fn=<MeanBackward0>)\n",
      "tensor(0.0026, grad_fn=<MeanBackward0>)\n",
      "tensor(0.0043, grad_fn=<MeanBackward0>)\n",
      "tensor(0.0022, grad_fn=<MeanBackward0>)\n",
      "tensor(0.0042, grad_fn=<MeanBackward0>)\n",
      "tensor(0.0046, grad_fn=<MeanBackward0>)\n",
      "tensor(0.0041, grad_fn=<MeanBackward0>)\n",
      "tensor(0.0024, grad_fn=<MeanBackward0>)\n",
      "tensor(0.0045, grad_fn=<MeanBackward0>)\n",
      "tensor(0.0041, grad_fn=<MeanBackward0>)\n",
      "tensor(0.0023, grad_fn=<MeanBackward0>)\n",
      "tensor(0.0045, grad_fn=<MeanBackward0>)\n",
      "tensor(0.0025, grad_fn=<MeanBackward0>)\n",
      "tensor(0.0030, grad_fn=<MeanBackward0>)\n",
      "tensor(0.0004, grad_fn=<MeanBackward0>)\n",
      "tensor(0.0002, grad_fn=<MeanBackward0>)\n",
      "tensor(0.0025, grad_fn=<MeanBackward0>)\n",
      "tensor(0.0044, grad_fn=<MeanBackward0>)\n",
      "tensor(0.0022, grad_fn=<MeanBackward0>)\n",
      "tensor(0.0028, grad_fn=<MeanBackward0>)\n",
      "tensor(0.0002, grad_fn=<MeanBackward0>)\n",
      "tensor(0.0019, grad_fn=<MeanBackward0>)\n",
      "tensor(0.0004, grad_fn=<MeanBackward0>)\n",
      "tensor(0.0042, grad_fn=<MeanBackward0>)\n",
      "tensor(0.0044, grad_fn=<MeanBackward0>)\n",
      "tensor(0.0027, grad_fn=<MeanBackward0>)\n",
      "tensor(0.0023, grad_fn=<MeanBackward0>)\n",
      "tensor(0.0024, grad_fn=<MeanBackward0>)\n",
      "tensor(0.0005, grad_fn=<MeanBackward0>)\n",
      "tensor(0.0024, grad_fn=<MeanBackward0>)\n",
      "tensor(0.0025, grad_fn=<MeanBackward0>)\n",
      "tensor(0.0051, grad_fn=<MeanBackward0>)\n",
      "tensor(0.0042, grad_fn=<MeanBackward0>)\n",
      "tensor(0.0042, grad_fn=<MeanBackward0>)\n",
      "tensor(0.0021, grad_fn=<MeanBackward0>)\n",
      "tensor(0.0022, grad_fn=<MeanBackward0>)\n",
      "tensor(0.0041, grad_fn=<MeanBackward0>)\n",
      "tensor(0.0041, grad_fn=<MeanBackward0>)\n",
      "tensor(0.0004, grad_fn=<MeanBackward0>)\n",
      "tensor(0.0042, grad_fn=<MeanBackward0>)\n",
      "tensor(0.0023, grad_fn=<MeanBackward0>)\n",
      "tensor(0.0023, grad_fn=<MeanBackward0>)\n",
      "tensor(0.0042, grad_fn=<MeanBackward0>)\n",
      "tensor(0.0022, grad_fn=<MeanBackward0>)\n",
      "tensor(0.0043, grad_fn=<MeanBackward0>)\n",
      "tensor(0.0042, grad_fn=<MeanBackward0>)\n",
      "tensor(0.0040, grad_fn=<MeanBackward0>)\n",
      "tensor(0.0042, grad_fn=<MeanBackward0>)\n",
      "tensor(0.0002, grad_fn=<MeanBackward0>)\n",
      "tensor(0.0002, grad_fn=<MeanBackward0>)\n",
      "tensor(0.0041, grad_fn=<MeanBackward0>)\n",
      "tensor(0.0040, grad_fn=<MeanBackward0>)\n",
      "tensor(0.0040, grad_fn=<MeanBackward0>)\n",
      "tensor(0.0041, grad_fn=<MeanBackward0>)\n",
      "tensor(0.0021, grad_fn=<MeanBackward0>)\n",
      "tensor(0.0020, grad_fn=<MeanBackward0>)\n",
      "tensor(0.0025, grad_fn=<MeanBackward0>)\n",
      "tensor(0.0022, grad_fn=<MeanBackward0>)\n",
      "tensor(0.0042, grad_fn=<MeanBackward0>)\n",
      "tensor(0.0002, grad_fn=<MeanBackward0>)\n",
      "tensor(0.0020, grad_fn=<MeanBackward0>)\n",
      "tensor(0.0040, grad_fn=<MeanBackward0>)\n",
      "tensor(0.0040, grad_fn=<MeanBackward0>)\n",
      "tensor(0.0023, grad_fn=<MeanBackward0>)\n",
      "tensor(0.0021, grad_fn=<MeanBackward0>)\n",
      "tensor(0.0043, grad_fn=<MeanBackward0>)\n",
      "tensor(0.0020, grad_fn=<MeanBackward0>)\n",
      "tensor(0.0022, grad_fn=<MeanBackward0>)\n",
      "tensor(0.0022, grad_fn=<MeanBackward0>)\n",
      "tensor(0.0046, grad_fn=<MeanBackward0>)\n",
      "tensor(0.0041, grad_fn=<MeanBackward0>)\n",
      "tensor(0.0021, grad_fn=<MeanBackward0>)\n",
      "tensor(0.0045, grad_fn=<MeanBackward0>)\n",
      "tensor(0.0042, grad_fn=<MeanBackward0>)\n",
      "tensor(0.0045, grad_fn=<MeanBackward0>)\n",
      "tensor(0.0041, grad_fn=<MeanBackward0>)\n",
      "tensor(0.0024, grad_fn=<MeanBackward0>)\n",
      "tensor(0.0041, grad_fn=<MeanBackward0>)\n",
      "tensor(0.0002, grad_fn=<MeanBackward0>)\n",
      "tensor(0.0042, grad_fn=<MeanBackward0>)\n",
      "tensor(0.0024, grad_fn=<MeanBackward0>)\n",
      "tensor(0.0024, grad_fn=<MeanBackward0>)\n",
      "tensor(0.0041, grad_fn=<MeanBackward0>)\n",
      "tensor(0.0019, grad_fn=<MeanBackward0>)\n",
      "tensor(0.0021, grad_fn=<MeanBackward0>)\n",
      "tensor(0.0003, grad_fn=<MeanBackward0>)\n",
      "tensor(0.0041, grad_fn=<MeanBackward0>)\n",
      "tensor(0.0024, grad_fn=<MeanBackward0>)\n",
      "tensor(0.0041, grad_fn=<MeanBackward0>)\n",
      "tensor(0.0043, grad_fn=<MeanBackward0>)\n",
      "tensor(0.0030, grad_fn=<MeanBackward0>)\n",
      "tensor(0.0026, grad_fn=<MeanBackward0>)\n",
      "tensor(0.0049, grad_fn=<MeanBackward0>)\n",
      "tensor(0.0003, grad_fn=<MeanBackward0>)\n",
      "tensor(0.0005, grad_fn=<MeanBackward0>)\n",
      "tensor(0.0032, grad_fn=<MeanBackward0>)\n",
      "tensor(0.0042, grad_fn=<MeanBackward0>)\n",
      "tensor(0.0050, grad_fn=<MeanBackward0>)\n",
      "tensor(0.0044, grad_fn=<MeanBackward0>)\n",
      "tensor(0.0044, grad_fn=<MeanBackward0>)\n",
      "tensor(0.0049, grad_fn=<MeanBackward0>)\n",
      "tensor(0.0043, grad_fn=<MeanBackward0>)\n",
      "tensor(0.0005, grad_fn=<MeanBackward0>)\n",
      "tensor(0.0031, grad_fn=<MeanBackward0>)\n",
      "tensor(0.0043, grad_fn=<MeanBackward0>)\n",
      "tensor(0.0035, grad_fn=<MeanBackward0>)\n",
      "tensor(0.0043, grad_fn=<MeanBackward0>)\n"
     ]
    },
    {
     "name": "stdout",
     "output_type": "stream",
     "text": [
      "tensor(0.0049, grad_fn=<MeanBackward0>)\n",
      "tensor(0.0044, grad_fn=<MeanBackward0>)\n",
      "tensor(0.0025, grad_fn=<MeanBackward0>)\n",
      "tensor(0.0042, grad_fn=<MeanBackward0>)\n",
      "tensor(0.0042, grad_fn=<MeanBackward0>)\n",
      "tensor(0.0026, grad_fn=<MeanBackward0>)\n",
      "tensor(0.0002, grad_fn=<MeanBackward0>)\n",
      "tensor(0.0004, grad_fn=<MeanBackward0>)\n",
      "tensor(0.0021, grad_fn=<MeanBackward0>)\n",
      "tensor(0.0022, grad_fn=<MeanBackward0>)\n",
      "tensor(0.0022, grad_fn=<MeanBackward0>)\n",
      "tensor(0.0002, grad_fn=<MeanBackward0>)\n",
      "tensor(0.0024, grad_fn=<MeanBackward0>)\n",
      "tensor(0.0040, grad_fn=<MeanBackward0>)\n",
      "tensor(0.0022, grad_fn=<MeanBackward0>)\n",
      "tensor(0.0002, grad_fn=<MeanBackward0>)\n",
      "tensor(0.0022, grad_fn=<MeanBackward0>)\n",
      "tensor(0.0003, grad_fn=<MeanBackward0>)\n",
      "tensor(0.0025, grad_fn=<MeanBackward0>)\n",
      "tensor(0.0001, grad_fn=<MeanBackward0>)\n",
      "tensor(0.0018, grad_fn=<MeanBackward0>)\n",
      "tensor(0.0044, grad_fn=<MeanBackward0>)\n",
      "tensor(0.0027, grad_fn=<MeanBackward0>)\n",
      "tensor(0.0026, grad_fn=<MeanBackward0>)\n",
      "tensor(0.0007, grad_fn=<MeanBackward0>)\n",
      "tensor(0.0024, grad_fn=<MeanBackward0>)\n",
      "tensor(0.0034, grad_fn=<MeanBackward0>)\n",
      "tensor(0.0028, grad_fn=<MeanBackward0>)\n",
      "tensor(0.0029, grad_fn=<MeanBackward0>)\n",
      "tensor(0.0037, grad_fn=<MeanBackward0>)\n",
      "tensor(0.0021, grad_fn=<MeanBackward0>)\n",
      "tensor(0.0011, grad_fn=<MeanBackward0>)\n",
      "tensor(0.0043, grad_fn=<MeanBackward0>)\n",
      "tensor(0.0004, grad_fn=<MeanBackward0>)\n",
      "tensor(0.0006, grad_fn=<MeanBackward0>)\n",
      "tensor(0.0042, grad_fn=<MeanBackward0>)\n",
      "tensor(0.0045, grad_fn=<MeanBackward0>)\n",
      "tensor(0.0044, grad_fn=<MeanBackward0>)\n",
      "tensor(0.0019, grad_fn=<MeanBackward0>)\n",
      "tensor(0.0020, grad_fn=<MeanBackward0>)\n",
      "tensor(0.0045, grad_fn=<MeanBackward0>)\n",
      "tensor(0.0002, grad_fn=<MeanBackward0>)\n",
      "tensor(0.0005, grad_fn=<MeanBackward0>)\n",
      "tensor(0.0027, grad_fn=<MeanBackward0>)\n",
      "tensor(0.0001, grad_fn=<MeanBackward0>)\n",
      "tensor(0.0016, grad_fn=<MeanBackward0>)\n",
      "tensor(0.0044, grad_fn=<MeanBackward0>)\n",
      "tensor(0.0041, grad_fn=<MeanBackward0>)\n",
      "tensor(0.0043, grad_fn=<MeanBackward0>)\n",
      "tensor(0.0041, grad_fn=<MeanBackward0>)\n",
      "tensor(0.0018, grad_fn=<MeanBackward0>)\n",
      "tensor(0.0044, grad_fn=<MeanBackward0>)\n",
      "tensor(0.0016, grad_fn=<MeanBackward0>)\n",
      "tensor(0.0016, grad_fn=<MeanBackward0>)\n",
      "tensor(0.0042, grad_fn=<MeanBackward0>)\n",
      "tensor(0.0041, grad_fn=<MeanBackward0>)\n",
      "tensor(0.0041, grad_fn=<MeanBackward0>)\n",
      "tensor(0.0043, grad_fn=<MeanBackward0>)\n",
      "tensor(0.0015, grad_fn=<MeanBackward0>)\n",
      "tensor(0.0042, grad_fn=<MeanBackward0>)\n",
      "tensor(0.0042, grad_fn=<MeanBackward0>)\n",
      "tensor(0.0042, grad_fn=<MeanBackward0>)\n",
      "tensor(0.0026, grad_fn=<MeanBackward0>)\n",
      "tensor(0.0041, grad_fn=<MeanBackward0>)\n",
      "tensor(0.0024, grad_fn=<MeanBackward0>)\n",
      "tensor(0.0041, grad_fn=<MeanBackward0>)\n",
      "tensor(0.0021, grad_fn=<MeanBackward0>)\n",
      "tensor(0.0042, grad_fn=<MeanBackward0>)\n",
      "tensor(0.0042, grad_fn=<MeanBackward0>)\n",
      "tensor(0.0024, grad_fn=<MeanBackward0>)\n",
      "tensor(0.0043, grad_fn=<MeanBackward0>)\n",
      "tensor(0.0041, grad_fn=<MeanBackward0>)\n",
      "tensor(0.0024, grad_fn=<MeanBackward0>)\n",
      "tensor(0.0001, grad_fn=<MeanBackward0>)\n",
      "tensor(0.0019, grad_fn=<MeanBackward0>)\n",
      "tensor(0.0043, grad_fn=<MeanBackward0>)\n",
      "tensor(0.0041, grad_fn=<MeanBackward0>)\n",
      "tensor(0.0019, grad_fn=<MeanBackward0>)\n",
      "tensor(0.0027, grad_fn=<MeanBackward0>)\n",
      "tensor(0.0042, grad_fn=<MeanBackward0>)\n",
      "tensor(0.0002, grad_fn=<MeanBackward0>)\n",
      "tensor(0.0027, grad_fn=<MeanBackward0>)\n",
      "tensor(0.0018, grad_fn=<MeanBackward0>)\n",
      "tensor(0.0018, grad_fn=<MeanBackward0>)\n",
      "tensor(0.0042, grad_fn=<MeanBackward0>)\n",
      "tensor(0.0041, grad_fn=<MeanBackward0>)\n",
      "tensor(0.0023, grad_fn=<MeanBackward0>)\n",
      "tensor(0.0023, grad_fn=<MeanBackward0>)\n",
      "tensor(0.0006, grad_fn=<MeanBackward0>)\n",
      "tensor(0.0020, grad_fn=<MeanBackward0>)\n",
      "tensor(0.0043, grad_fn=<MeanBackward0>)\n",
      "tensor(0.0004, grad_fn=<MeanBackward0>)\n",
      "tensor(0.0003, grad_fn=<MeanBackward0>)\n",
      "tensor(0.0017, grad_fn=<MeanBackward0>)\n",
      "tensor(0.0031, grad_fn=<MeanBackward0>)\n",
      "tensor(0.0042, grad_fn=<MeanBackward0>)\n",
      "tensor(0.0019, grad_fn=<MeanBackward0>)\n",
      "tensor(0.0002, grad_fn=<MeanBackward0>)\n",
      "tensor(0.0043, grad_fn=<MeanBackward0>)\n",
      "tensor(0.0041, grad_fn=<MeanBackward0>)\n",
      "tensor(0.0041, grad_fn=<MeanBackward0>)\n",
      "tensor(0.0042, grad_fn=<MeanBackward0>)\n",
      "tensor(0.0001, grad_fn=<MeanBackward0>)\n",
      "tensor(0.0041, grad_fn=<MeanBackward0>)\n",
      "tensor(0.0024, grad_fn=<MeanBackward0>)\n",
      "tensor(0.0021, grad_fn=<MeanBackward0>)\n",
      "tensor(0.0006, grad_fn=<MeanBackward0>)\n",
      "tensor(0.0019, grad_fn=<MeanBackward0>)\n",
      "tensor(0.0041, grad_fn=<MeanBackward0>)\n",
      "tensor(0.0004, grad_fn=<MeanBackward0>)\n",
      "tensor(0.0041, grad_fn=<MeanBackward0>)\n",
      "tensor(0.0002, grad_fn=<MeanBackward0>)\n",
      "tensor(0.0042, grad_fn=<MeanBackward0>)\n",
      "tensor(0.0017, grad_fn=<MeanBackward0>)\n",
      "tensor(0.0042, grad_fn=<MeanBackward0>)\n",
      "tensor(0.0041, grad_fn=<MeanBackward0>)\n",
      "tensor(0.0016, grad_fn=<MeanBackward0>)\n",
      "tensor(0.0041, grad_fn=<MeanBackward0>)\n",
      "tensor(0.0041, grad_fn=<MeanBackward0>)\n",
      "tensor(0.0002, grad_fn=<MeanBackward0>)\n",
      "tensor(0.0001, grad_fn=<MeanBackward0>)\n",
      "tensor(0.0041, grad_fn=<MeanBackward0>)\n",
      "tensor(0.0041, grad_fn=<MeanBackward0>)\n",
      "tensor(0.0040, grad_fn=<MeanBackward0>)\n",
      "tensor(0.0018, grad_fn=<MeanBackward0>)\n",
      "tensor(5.0360e-05, grad_fn=<MeanBackward0>)\n",
      "tensor(0.0016, grad_fn=<MeanBackward0>)\n",
      "tensor(0.0042, grad_fn=<MeanBackward0>)\n",
      "tensor(0.0027, grad_fn=<MeanBackward0>)\n",
      "tensor(0.0026, grad_fn=<MeanBackward0>)\n",
      "tensor(0.0047, grad_fn=<MeanBackward0>)\n",
      "tensor(0.0022, grad_fn=<MeanBackward0>)\n",
      "tensor(0.0006, grad_fn=<MeanBackward0>)\n",
      "tensor(0.0009, grad_fn=<MeanBackward0>)\n",
      "tensor(0.0044, grad_fn=<MeanBackward0>)\n",
      "tensor(0.0027, grad_fn=<MeanBackward0>)\n",
      "tensor(0.0004, grad_fn=<MeanBackward0>)\n",
      "tensor(0.0023, grad_fn=<MeanBackward0>)\n",
      "tensor(0.0007, grad_fn=<MeanBackward0>)\n",
      "tensor(0.0024, grad_fn=<MeanBackward0>)\n",
      "tensor(0.0025, grad_fn=<MeanBackward0>)\n",
      "tensor(0.0025, grad_fn=<MeanBackward0>)\n",
      "tensor(0.0019, grad_fn=<MeanBackward0>)\n",
      "tensor(0.0036, grad_fn=<MeanBackward0>)\n",
      "tensor(0.0044, grad_fn=<MeanBackward0>)\n",
      "tensor(0.0023, grad_fn=<MeanBackward0>)\n",
      "tensor(0.0042, grad_fn=<MeanBackward0>)\n",
      "tensor(0.0031, grad_fn=<MeanBackward0>)\n",
      "tensor(0.0042, grad_fn=<MeanBackward0>)\n",
      "tensor(0.0002, grad_fn=<MeanBackward0>)\n",
      "tensor(0.0025, grad_fn=<MeanBackward0>)\n",
      "tensor(0.0041, grad_fn=<MeanBackward0>)\n",
      "tensor(0.0041, grad_fn=<MeanBackward0>)\n",
      "tensor(0.0041, grad_fn=<MeanBackward0>)\n",
      "tensor(0.0020, grad_fn=<MeanBackward0>)\n",
      "tensor(0.0043, grad_fn=<MeanBackward0>)\n",
      "tensor(0.0026, grad_fn=<MeanBackward0>)\n",
      "tensor(0.0043, grad_fn=<MeanBackward0>)\n",
      "tensor(0.0023, grad_fn=<MeanBackward0>)\n",
      "tensor(0.0003, grad_fn=<MeanBackward0>)\n",
      "tensor(0.0023, grad_fn=<MeanBackward0>)\n",
      "tensor(0.0022, grad_fn=<MeanBackward0>)\n",
      "tensor(0.0027, grad_fn=<MeanBackward0>)\n",
      "tensor(0.0043, grad_fn=<MeanBackward0>)\n",
      "tensor(0.0041, grad_fn=<MeanBackward0>)\n",
      "tensor(0.0043, grad_fn=<MeanBackward0>)\n",
      "tensor(0.0003, grad_fn=<MeanBackward0>)\n",
      "tensor(0.0016, grad_fn=<MeanBackward0>)\n",
      "tensor(0.0017, grad_fn=<MeanBackward0>)\n",
      "tensor(0.0045, grad_fn=<MeanBackward0>)\n",
      "tensor(0.0042, grad_fn=<MeanBackward0>)\n",
      "tensor(0.0027, grad_fn=<MeanBackward0>)\n",
      "tensor(0.0023, grad_fn=<MeanBackward0>)\n",
      "tensor(0.0017, grad_fn=<MeanBackward0>)\n",
      "tensor(0.0051, grad_fn=<MeanBackward0>)\n",
      "tensor(0.0046, grad_fn=<MeanBackward0>)\n",
      "tensor(0.0048, grad_fn=<MeanBackward0>)\n",
      "tensor(0.0047, grad_fn=<MeanBackward0>)\n",
      "tensor(0.0020, grad_fn=<MeanBackward0>)\n",
      "tensor(0.0049, grad_fn=<MeanBackward0>)\n",
      "tensor(0.0006, grad_fn=<MeanBackward0>)\n",
      "tensor(0.0042, grad_fn=<MeanBackward0>)\n",
      "tensor(0.0024, grad_fn=<MeanBackward0>)\n",
      "tensor(0.0042, grad_fn=<MeanBackward0>)\n",
      "tensor(0.0031, grad_fn=<MeanBackward0>)\n",
      "tensor(0.0005, grad_fn=<MeanBackward0>)\n",
      "tensor(0.0004, grad_fn=<MeanBackward0>)\n",
      "tensor(0.0003, grad_fn=<MeanBackward0>)\n",
      "tensor(0.0043, grad_fn=<MeanBackward0>)\n",
      "tensor(0.0018, grad_fn=<MeanBackward0>)\n",
      "tensor(0.0029, grad_fn=<MeanBackward0>)\n",
      "tensor(0.0020, grad_fn=<MeanBackward0>)\n",
      "tensor(0.0022, grad_fn=<MeanBackward0>)\n",
      "tensor(0.0023, grad_fn=<MeanBackward0>)\n",
      "tensor(0.0041, grad_fn=<MeanBackward0>)\n",
      "tensor(0.0029, grad_fn=<MeanBackward0>)\n",
      "tensor(0.0018, grad_fn=<MeanBackward0>)\n",
      "tensor(0.0040, grad_fn=<MeanBackward0>)\n",
      "tensor(0.0041, grad_fn=<MeanBackward0>)\n",
      "tensor(0.0040, grad_fn=<MeanBackward0>)\n",
      "tensor(0.0018, grad_fn=<MeanBackward0>)\n",
      "tensor(0.0041, grad_fn=<MeanBackward0>)\n",
      "tensor(0.0041, grad_fn=<MeanBackward0>)\n",
      "tensor(0.0024, grad_fn=<MeanBackward0>)\n",
      "tensor(0.0023, grad_fn=<MeanBackward0>)\n",
      "tensor(0.0025, grad_fn=<MeanBackward0>)\n",
      "tensor(0.0042, grad_fn=<MeanBackward0>)\n",
      "tensor(0.0043, grad_fn=<MeanBackward0>)\n",
      "tensor(0.0024, grad_fn=<MeanBackward0>)\n",
      "tensor(0.0029, grad_fn=<MeanBackward0>)\n",
      "tensor(0.0040, grad_fn=<MeanBackward0>)\n",
      "tensor(0.0002, grad_fn=<MeanBackward0>)\n",
      "tensor(0.0044, grad_fn=<MeanBackward0>)\n",
      "tensor(5.5876e-05, grad_fn=<MeanBackward0>)\n",
      "tensor(0.0026, grad_fn=<MeanBackward0>)\n",
      "tensor(0.0041, grad_fn=<MeanBackward0>)\n",
      "tensor(0.0026, grad_fn=<MeanBackward0>)\n",
      "tensor(0.0040, grad_fn=<MeanBackward0>)\n",
      "tensor(0.0041, grad_fn=<MeanBackward0>)\n",
      "tensor(0.0042, grad_fn=<MeanBackward0>)\n",
      "tensor(0.0020, grad_fn=<MeanBackward0>)\n",
      "tensor(0.0044, grad_fn=<MeanBackward0>)\n",
      "tensor(0.0044, grad_fn=<MeanBackward0>)\n",
      "tensor(0.0040, grad_fn=<MeanBackward0>)\n",
      "tensor(0.0042, grad_fn=<MeanBackward0>)\n",
      "tensor(0.0005, grad_fn=<MeanBackward0>)\n",
      "tensor(0.0040, grad_fn=<MeanBackward0>)\n",
      "tensor(0.0043, grad_fn=<MeanBackward0>)\n"
     ]
    },
    {
     "name": "stdout",
     "output_type": "stream",
     "text": [
      "tensor(0.0024, grad_fn=<MeanBackward0>)\n",
      "tensor(0.0042, grad_fn=<MeanBackward0>)\n",
      "tensor(0.0027, grad_fn=<MeanBackward0>)\n",
      "tensor(0.0040, grad_fn=<MeanBackward0>)\n",
      "tensor(0.0029, grad_fn=<MeanBackward0>)\n",
      "tensor(0.0040, grad_fn=<MeanBackward0>)\n",
      "tensor(0.0020, grad_fn=<MeanBackward0>)\n",
      "tensor(0.0021, grad_fn=<MeanBackward0>)\n",
      "tensor(0.0017, grad_fn=<MeanBackward0>)\n",
      "tensor(0.0043, grad_fn=<MeanBackward0>)\n",
      "tensor(0.0043, grad_fn=<MeanBackward0>)\n",
      "tensor(0.0016, grad_fn=<MeanBackward0>)\n",
      "tensor(0.0035, grad_fn=<MeanBackward0>)\n",
      "tensor(0.0014, grad_fn=<MeanBackward0>)\n",
      "tensor(0.0042, grad_fn=<MeanBackward0>)\n",
      "tensor(0.0042, grad_fn=<MeanBackward0>)\n",
      "tensor(0.0041, grad_fn=<MeanBackward0>)\n",
      "tensor(0.0016, grad_fn=<MeanBackward0>)\n",
      "tensor(0.0043, grad_fn=<MeanBackward0>)\n",
      "tensor(0.0041, grad_fn=<MeanBackward0>)\n",
      "tensor(0.0026, grad_fn=<MeanBackward0>)\n",
      "tensor(0.0021, grad_fn=<MeanBackward0>)\n",
      "tensor(0.0040, grad_fn=<MeanBackward0>)\n",
      "tensor(0.0042, grad_fn=<MeanBackward0>)\n",
      "tensor(0.0027, grad_fn=<MeanBackward0>)\n",
      "tensor(0.0021, grad_fn=<MeanBackward0>)\n",
      "tensor(0.0022, grad_fn=<MeanBackward0>)\n",
      "tensor(0.0041, grad_fn=<MeanBackward0>)\n",
      "tensor(0.0040, grad_fn=<MeanBackward0>)\n",
      "tensor(0.0020, grad_fn=<MeanBackward0>)\n",
      "tensor(0.0041, grad_fn=<MeanBackward0>)\n",
      "tensor(0.0023, grad_fn=<MeanBackward0>)\n",
      "tensor(0.0043, grad_fn=<MeanBackward0>)\n",
      "tensor(0.0021, grad_fn=<MeanBackward0>)\n",
      "tensor(0.0021, grad_fn=<MeanBackward0>)\n",
      "tensor(0.0026, grad_fn=<MeanBackward0>)\n",
      "tensor(0.0040, grad_fn=<MeanBackward0>)\n",
      "tensor(0.0022, grad_fn=<MeanBackward0>)\n",
      "tensor(0.0043, grad_fn=<MeanBackward0>)\n",
      "tensor(0.0041, grad_fn=<MeanBackward0>)\n",
      "tensor(0.0002, grad_fn=<MeanBackward0>)\n",
      "tensor(0.0044, grad_fn=<MeanBackward0>)\n",
      "tensor(0.0001, grad_fn=<MeanBackward0>)\n",
      "tensor(0.0001, grad_fn=<MeanBackward0>)\n",
      "tensor(0.0018, grad_fn=<MeanBackward0>)\n",
      "tensor(0.0027, grad_fn=<MeanBackward0>)\n",
      "tensor(0.0018, grad_fn=<MeanBackward0>)\n",
      "tensor(0.0018, grad_fn=<MeanBackward0>)\n",
      "tensor(0.0030, grad_fn=<MeanBackward0>)\n",
      "tensor(0.0015, grad_fn=<MeanBackward0>)\n",
      "tensor(0.0016, grad_fn=<MeanBackward0>)\n",
      "tensor(0.0041, grad_fn=<MeanBackward0>)\n",
      "tensor(0.0041, grad_fn=<MeanBackward0>)\n",
      "tensor(0.0041, grad_fn=<MeanBackward0>)\n",
      "tensor(4.5323e-05, grad_fn=<MeanBackward0>)\n",
      "tensor(0.0014, grad_fn=<MeanBackward0>)\n",
      "tensor(0.0032, grad_fn=<MeanBackward0>)\n",
      "tensor(0.0040, grad_fn=<MeanBackward0>)\n",
      "tensor(0.0026, grad_fn=<MeanBackward0>)\n",
      "tensor(0.0023, grad_fn=<MeanBackward0>)\n",
      "tensor(0.0025, grad_fn=<MeanBackward0>)\n",
      "tensor(0.0026, grad_fn=<MeanBackward0>)\n",
      "tensor(0.0041, grad_fn=<MeanBackward0>)\n",
      "tensor(0.0025, grad_fn=<MeanBackward0>)\n",
      "tensor(0.0021, grad_fn=<MeanBackward0>)\n",
      "tensor(0.0005, grad_fn=<MeanBackward0>)\n",
      "tensor(0.0027, grad_fn=<MeanBackward0>)\n",
      "tensor(0.0004, grad_fn=<MeanBackward0>)\n",
      "tensor(0.0045, grad_fn=<MeanBackward0>)\n",
      "tensor(0.0021, grad_fn=<MeanBackward0>)\n",
      "tensor(0.0006, grad_fn=<MeanBackward0>)\n",
      "tensor(0.0019, grad_fn=<MeanBackward0>)\n",
      "tensor(0.0017, grad_fn=<MeanBackward0>)\n",
      "tensor(0.0017, grad_fn=<MeanBackward0>)\n",
      "tensor(0.0033, grad_fn=<MeanBackward0>)\n",
      "tensor(0.0044, grad_fn=<MeanBackward0>)\n",
      "tensor(0.0019, grad_fn=<MeanBackward0>)\n",
      "tensor(0.0031, grad_fn=<MeanBackward0>)\n",
      "tensor(0.0029, grad_fn=<MeanBackward0>)\n",
      "tensor(0.0026, grad_fn=<MeanBackward0>)\n",
      "tensor(0.0027, grad_fn=<MeanBackward0>)\n",
      "tensor(0.0042, grad_fn=<MeanBackward0>)\n",
      "tensor(0.0044, grad_fn=<MeanBackward0>)\n",
      "tensor(0.0048, grad_fn=<MeanBackward0>)\n",
      "tensor(0.0028, grad_fn=<MeanBackward0>)\n",
      "tensor(0.0006, grad_fn=<MeanBackward0>)\n",
      "tensor(0.0044, grad_fn=<MeanBackward0>)\n",
      "tensor(0.0041, grad_fn=<MeanBackward0>)\n",
      "tensor(0.0044, grad_fn=<MeanBackward0>)\n",
      "tensor(0.0005, grad_fn=<MeanBackward0>)\n",
      "tensor(0.0021, grad_fn=<MeanBackward0>)\n",
      "tensor(0.0025, grad_fn=<MeanBackward0>)\n",
      "tensor(0.0042, grad_fn=<MeanBackward0>)\n",
      "tensor(0.0028, grad_fn=<MeanBackward0>)\n",
      "tensor(0.0021, grad_fn=<MeanBackward0>)\n",
      "tensor(0.0020, grad_fn=<MeanBackward0>)\n",
      "tensor(0.0020, grad_fn=<MeanBackward0>)\n",
      "tensor(0.0043, grad_fn=<MeanBackward0>)\n",
      "tensor(9.2757e-05, grad_fn=<MeanBackward0>)\n",
      "tensor(0.0044, grad_fn=<MeanBackward0>)\n",
      "tensor(0.0025, grad_fn=<MeanBackward0>)\n",
      "tensor(0.0041, grad_fn=<MeanBackward0>)\n",
      "tensor(0.0026, grad_fn=<MeanBackward0>)\n",
      "tensor(0.0022, grad_fn=<MeanBackward0>)\n",
      "tensor(0.0042, grad_fn=<MeanBackward0>)\n",
      "tensor(0.0019, grad_fn=<MeanBackward0>)\n",
      "tensor(0.0017, grad_fn=<MeanBackward0>)\n",
      "tensor(0.0044, grad_fn=<MeanBackward0>)\n",
      "tensor(0.0043, grad_fn=<MeanBackward0>)\n",
      "tensor(0.0043, grad_fn=<MeanBackward0>)\n",
      "tensor(0.0017, grad_fn=<MeanBackward0>)\n",
      "tensor(0.0003, grad_fn=<MeanBackward0>)\n",
      "tensor(0.0043, grad_fn=<MeanBackward0>)\n",
      "tensor(0.0031, grad_fn=<MeanBackward0>)\n",
      "tensor(0.0044, grad_fn=<MeanBackward0>)\n",
      "tensor(0.0042, grad_fn=<MeanBackward0>)\n",
      "tensor(0.0027, grad_fn=<MeanBackward0>)\n",
      "tensor(0.0042, grad_fn=<MeanBackward0>)\n",
      "tensor(0.0022, grad_fn=<MeanBackward0>)\n",
      "tensor(0.0021, grad_fn=<MeanBackward0>)\n",
      "tensor(0.0043, grad_fn=<MeanBackward0>)\n",
      "tensor(0.0042, grad_fn=<MeanBackward0>)\n",
      "tensor(0.0023, grad_fn=<MeanBackward0>)\n",
      "tensor(0.0043, grad_fn=<MeanBackward0>)\n",
      "tensor(0.0044, grad_fn=<MeanBackward0>)\n",
      "tensor(0.0043, grad_fn=<MeanBackward0>)\n",
      "tensor(0.0042, grad_fn=<MeanBackward0>)\n",
      "tensor(0.0020, grad_fn=<MeanBackward0>)\n",
      "tensor(0.0027, grad_fn=<MeanBackward0>)\n",
      "tensor(0.0042, grad_fn=<MeanBackward0>)\n",
      "tensor(0.0041, grad_fn=<MeanBackward0>)\n",
      "tensor(0.0021, grad_fn=<MeanBackward0>)\n",
      "tensor(0.0002, grad_fn=<MeanBackward0>)\n",
      "tensor(0.0041, grad_fn=<MeanBackward0>)\n",
      "tensor(0.0041, grad_fn=<MeanBackward0>)\n",
      "tensor(0.0040, grad_fn=<MeanBackward0>)\n",
      "tensor(0.0019, grad_fn=<MeanBackward0>)\n",
      "tensor(0.0040, grad_fn=<MeanBackward0>)\n",
      "tensor(0.0041, grad_fn=<MeanBackward0>)\n",
      "tensor(0.0025, grad_fn=<MeanBackward0>)\n",
      "tensor(0.0042, grad_fn=<MeanBackward0>)\n",
      "tensor(0.0022, grad_fn=<MeanBackward0>)\n",
      "tensor(0.0002, grad_fn=<MeanBackward0>)\n",
      "tensor(0.0029, grad_fn=<MeanBackward0>)\n",
      "tensor(0.0040, grad_fn=<MeanBackward0>)\n",
      "tensor(0.0024, grad_fn=<MeanBackward0>)\n",
      "tensor(0.0022, grad_fn=<MeanBackward0>)\n",
      "tensor(0.0040, grad_fn=<MeanBackward0>)\n",
      "tensor(0.0020, grad_fn=<MeanBackward0>)\n",
      "tensor(0.0023, grad_fn=<MeanBackward0>)\n",
      "tensor(0.0020, grad_fn=<MeanBackward0>)\n",
      "tensor(0.0028, grad_fn=<MeanBackward0>)\n",
      "tensor(0.0021, grad_fn=<MeanBackward0>)\n",
      "tensor(0.0023, grad_fn=<MeanBackward0>)\n",
      "tensor(0.0023, grad_fn=<MeanBackward0>)\n",
      "tensor(0.0043, grad_fn=<MeanBackward0>)\n",
      "tensor(0.0028, grad_fn=<MeanBackward0>)\n",
      "tensor(0.0047, grad_fn=<MeanBackward0>)\n",
      "tensor(0.0044, grad_fn=<MeanBackward0>)\n",
      "tensor(0.0032, grad_fn=<MeanBackward0>)\n",
      "tensor(0.0027, grad_fn=<MeanBackward0>)\n",
      "tensor(0.0044, grad_fn=<MeanBackward0>)\n",
      "tensor(0.0030, grad_fn=<MeanBackward0>)\n",
      "tensor(0.0025, grad_fn=<MeanBackward0>)\n",
      "tensor(0.0044, grad_fn=<MeanBackward0>)\n",
      "tensor(0.0020, grad_fn=<MeanBackward0>)\n",
      "tensor(0.0048, grad_fn=<MeanBackward0>)\n",
      "tensor(0.0029, grad_fn=<MeanBackward0>)\n",
      "tensor(0.0046, grad_fn=<MeanBackward0>)\n",
      "tensor(0.0028, grad_fn=<MeanBackward0>)\n",
      "tensor(0.0024, grad_fn=<MeanBackward0>)\n",
      "tensor(0.0041, grad_fn=<MeanBackward0>)\n",
      "tensor(0.0044, grad_fn=<MeanBackward0>)\n",
      "tensor(0.0043, grad_fn=<MeanBackward0>)\n",
      "tensor(0.0003, grad_fn=<MeanBackward0>)\n",
      "tensor(0.0019, grad_fn=<MeanBackward0>)\n",
      "tensor(0.0017, grad_fn=<MeanBackward0>)\n",
      "tensor(0.0003, grad_fn=<MeanBackward0>)\n",
      "tensor(0.0043, grad_fn=<MeanBackward0>)\n",
      "tensor(0.0043, grad_fn=<MeanBackward0>)\n",
      "tensor(0.0028, grad_fn=<MeanBackward0>)\n",
      "tensor(0.0042, grad_fn=<MeanBackward0>)\n",
      "tensor(0.0041, grad_fn=<MeanBackward0>)\n",
      "tensor(0.0043, grad_fn=<MeanBackward0>)\n",
      "tensor(0.0002, grad_fn=<MeanBackward0>)\n",
      "tensor(0.0041, grad_fn=<MeanBackward0>)\n",
      "tensor(0.0042, grad_fn=<MeanBackward0>)\n",
      "tensor(0.0002, grad_fn=<MeanBackward0>)\n",
      "tensor(0.0022, grad_fn=<MeanBackward0>)\n",
      "tensor(0.0041, grad_fn=<MeanBackward0>)\n",
      "tensor(0.0022, grad_fn=<MeanBackward0>)\n",
      "tensor(0.0043, grad_fn=<MeanBackward0>)\n",
      "tensor(0.0019, grad_fn=<MeanBackward0>)\n",
      "tensor(0.0018, grad_fn=<MeanBackward0>)\n",
      "tensor(0.0024, grad_fn=<MeanBackward0>)\n",
      "tensor(0.0021, grad_fn=<MeanBackward0>)\n",
      "tensor(0.0025, grad_fn=<MeanBackward0>)\n",
      "tensor(0.0041, grad_fn=<MeanBackward0>)\n",
      "tensor(0.0017, grad_fn=<MeanBackward0>)\n",
      "tensor(0.0016, grad_fn=<MeanBackward0>)\n",
      "tensor(0.0032, grad_fn=<MeanBackward0>)\n",
      "tensor(0.0041, grad_fn=<MeanBackward0>)\n",
      "tensor(0.0025, grad_fn=<MeanBackward0>)\n",
      "tensor(0.0023, grad_fn=<MeanBackward0>)\n",
      "tensor(0.0024, grad_fn=<MeanBackward0>)\n",
      "tensor(0.0041, grad_fn=<MeanBackward0>)\n",
      "tensor(0.0041, grad_fn=<MeanBackward0>)\n",
      "tensor(0.0024, grad_fn=<MeanBackward0>)\n",
      "tensor(0.0041, grad_fn=<MeanBackward0>)\n",
      "tensor(0.0042, grad_fn=<MeanBackward0>)\n",
      "tensor(0.0002, grad_fn=<MeanBackward0>)\n",
      "tensor(0.0023, grad_fn=<MeanBackward0>)\n",
      "tensor(0.0019, grad_fn=<MeanBackward0>)\n",
      "tensor(0.0031, grad_fn=<MeanBackward0>)\n",
      "tensor(0.0041, grad_fn=<MeanBackward0>)\n",
      "tensor(0.0041, grad_fn=<MeanBackward0>)\n",
      "tensor(0.0025, grad_fn=<MeanBackward0>)\n",
      "tensor(0.0024, grad_fn=<MeanBackward0>)\n",
      "tensor(0.0020, grad_fn=<MeanBackward0>)\n",
      "tensor(0.0020, grad_fn=<MeanBackward0>)\n",
      "tensor(0.0020, grad_fn=<MeanBackward0>)\n",
      "tensor(0.0030, grad_fn=<MeanBackward0>)\n"
     ]
    },
    {
     "name": "stdout",
     "output_type": "stream",
     "text": [
      "tensor(0.0003, grad_fn=<MeanBackward0>)\n",
      "tensor(0.0006, grad_fn=<MeanBackward0>)\n",
      "tensor(0.0025, grad_fn=<MeanBackward0>)\n",
      "tensor(0.0025, grad_fn=<MeanBackward0>)\n",
      "tensor(0.0023, grad_fn=<MeanBackward0>)\n",
      "tensor(0.0044, grad_fn=<MeanBackward0>)\n",
      "tensor(0.0023, grad_fn=<MeanBackward0>)\n",
      "tensor(0.0001, grad_fn=<MeanBackward0>)\n",
      "tensor(0.0019, grad_fn=<MeanBackward0>)\n",
      "tensor(0.0045, grad_fn=<MeanBackward0>)\n",
      "tensor(0.0016, grad_fn=<MeanBackward0>)\n",
      "tensor(0.0041, grad_fn=<MeanBackward0>)\n",
      "tensor(0.0003, grad_fn=<MeanBackward0>)\n",
      "tensor(0.0042, grad_fn=<MeanBackward0>)\n",
      "tensor(0.0026, grad_fn=<MeanBackward0>)\n",
      "tensor(0.0025, grad_fn=<MeanBackward0>)\n",
      "tensor(0.0041, grad_fn=<MeanBackward0>)\n",
      "tensor(0.0022, grad_fn=<MeanBackward0>)\n",
      "tensor(0.0041, grad_fn=<MeanBackward0>)\n",
      "tensor(0.0002, grad_fn=<MeanBackward0>)\n",
      "tensor(0.0042, grad_fn=<MeanBackward0>)\n",
      "tensor(0.0026, grad_fn=<MeanBackward0>)\n",
      "tensor(0.0004, grad_fn=<MeanBackward0>)\n",
      "tensor(0.0041, grad_fn=<MeanBackward0>)\n",
      "tensor(8.3861e-05, grad_fn=<MeanBackward0>)\n",
      "tensor(0.0019, grad_fn=<MeanBackward0>)\n",
      "tensor(0.0027, grad_fn=<MeanBackward0>)\n",
      "tensor(0.0041, grad_fn=<MeanBackward0>)\n",
      "tensor(0.0042, grad_fn=<MeanBackward0>)\n",
      "tensor(0.0041, grad_fn=<MeanBackward0>)\n",
      "tensor(0.0002, grad_fn=<MeanBackward0>)\n",
      "tensor(0.0021, grad_fn=<MeanBackward0>)\n",
      "tensor(0.0002, grad_fn=<MeanBackward0>)\n",
      "tensor(0.0003, grad_fn=<MeanBackward0>)\n",
      "tensor(0.0023, grad_fn=<MeanBackward0>)\n",
      "tensor(0.0003, grad_fn=<MeanBackward0>)\n",
      "tensor(0.0043, grad_fn=<MeanBackward0>)\n",
      "tensor(0.0020, grad_fn=<MeanBackward0>)\n",
      "tensor(0.0043, grad_fn=<MeanBackward0>)\n",
      "tensor(0.0020, grad_fn=<MeanBackward0>)\n",
      "tensor(0.0042, grad_fn=<MeanBackward0>)\n",
      "tensor(6.6887e-05, grad_fn=<MeanBackward0>)\n",
      "tensor(0.0024, grad_fn=<MeanBackward0>)\n",
      "tensor(0.0023, grad_fn=<MeanBackward0>)\n",
      "tensor(0.0019, grad_fn=<MeanBackward0>)\n",
      "tensor(0.0043, grad_fn=<MeanBackward0>)\n",
      "tensor(0.0044, grad_fn=<MeanBackward0>)\n",
      "tensor(0.0042, grad_fn=<MeanBackward0>)\n",
      "tensor(0.0024, grad_fn=<MeanBackward0>)\n",
      "tensor(0.0046, grad_fn=<MeanBackward0>)\n",
      "tensor(0.0044, grad_fn=<MeanBackward0>)\n",
      "tensor(0.0043, grad_fn=<MeanBackward0>)\n",
      "tensor(0.0044, grad_fn=<MeanBackward0>)\n",
      "tensor(0.0027, grad_fn=<MeanBackward0>)\n",
      "tensor(0.0046, grad_fn=<MeanBackward0>)\n",
      "tensor(0.0004, grad_fn=<MeanBackward0>)\n",
      "tensor(0.0026, grad_fn=<MeanBackward0>)\n",
      "tensor(0.0041, grad_fn=<MeanBackward0>)\n",
      "tensor(0.0018, grad_fn=<MeanBackward0>)\n",
      "tensor(0.0031, grad_fn=<MeanBackward0>)\n",
      "tensor(0.0021, grad_fn=<MeanBackward0>)\n",
      "tensor(0.0002, grad_fn=<MeanBackward0>)\n",
      "tensor(0.0043, grad_fn=<MeanBackward0>)\n",
      "tensor(0.0002, grad_fn=<MeanBackward0>)\n",
      "tensor(0.0027, grad_fn=<MeanBackward0>)\n",
      "tensor(0.0003, grad_fn=<MeanBackward0>)\n",
      "tensor(0.0043, grad_fn=<MeanBackward0>)\n",
      "tensor(0.0040, grad_fn=<MeanBackward0>)\n",
      "tensor(0.0040, grad_fn=<MeanBackward0>)\n",
      "tensor(0.0042, grad_fn=<MeanBackward0>)\n",
      "tensor(0.0023, grad_fn=<MeanBackward0>)\n",
      "tensor(0.0042, grad_fn=<MeanBackward0>)\n",
      "tensor(0.0042, grad_fn=<MeanBackward0>)\n",
      "tensor(0.0042, grad_fn=<MeanBackward0>)\n",
      "tensor(0.0042, grad_fn=<MeanBackward0>)\n",
      "tensor(0.0041, grad_fn=<MeanBackward0>)\n",
      "tensor(0.0022, grad_fn=<MeanBackward0>)\n",
      "tensor(0.0026, grad_fn=<MeanBackward0>)\n",
      "tensor(0.0040, grad_fn=<MeanBackward0>)\n",
      "tensor(0.0025, grad_fn=<MeanBackward0>)\n",
      "tensor(0.0041, grad_fn=<MeanBackward0>)\n",
      "tensor(0.0027, grad_fn=<MeanBackward0>)\n",
      "tensor(0.0020, grad_fn=<MeanBackward0>)\n",
      "tensor(0.0002, grad_fn=<MeanBackward0>)\n",
      "tensor(0.0021, grad_fn=<MeanBackward0>)\n",
      "tensor(0.0041, grad_fn=<MeanBackward0>)\n",
      "tensor(0.0021, grad_fn=<MeanBackward0>)\n",
      "tensor(0.0019, grad_fn=<MeanBackward0>)\n",
      "tensor(0.0017, grad_fn=<MeanBackward0>)\n",
      "tensor(0.0031, grad_fn=<MeanBackward0>)\n",
      "tensor(0.0019, grad_fn=<MeanBackward0>)\n",
      "tensor(0.0002, grad_fn=<MeanBackward0>)\n",
      "tensor(0.0017, grad_fn=<MeanBackward0>)\n",
      "tensor(0.0034, grad_fn=<MeanBackward0>)\n",
      "tensor(0.0014, grad_fn=<MeanBackward0>)\n",
      "tensor(0.0003, grad_fn=<MeanBackward0>)\n",
      "tensor(0.0042, grad_fn=<MeanBackward0>)\n",
      "tensor(0.0016, grad_fn=<MeanBackward0>)\n",
      "tensor(0.0003, grad_fn=<MeanBackward0>)\n",
      "tensor(0.0015, grad_fn=<MeanBackward0>)\n",
      "tensor(0.0032, grad_fn=<MeanBackward0>)\n",
      "tensor(0.0043, grad_fn=<MeanBackward0>)\n",
      "tensor(0.0004, grad_fn=<MeanBackward0>)\n",
      "tensor(0.0028, grad_fn=<MeanBackward0>)\n",
      "tensor(0.0027, grad_fn=<MeanBackward0>)\n",
      "tensor(0.0044, grad_fn=<MeanBackward0>)\n",
      "tensor(0.0042, grad_fn=<MeanBackward0>)\n",
      "tensor(0.0021, grad_fn=<MeanBackward0>)\n",
      "tensor(0.0028, grad_fn=<MeanBackward0>)\n",
      "tensor(0.0042, grad_fn=<MeanBackward0>)\n",
      "tensor(0.0043, grad_fn=<MeanBackward0>)\n",
      "tensor(0.0005, grad_fn=<MeanBackward0>)\n",
      "tensor(0.0004, grad_fn=<MeanBackward0>)\n",
      "tensor(0.0041, grad_fn=<MeanBackward0>)\n",
      "tensor(0.0004, grad_fn=<MeanBackward0>)\n",
      "tensor(0.0022, grad_fn=<MeanBackward0>)\n",
      "tensor(0.0019, grad_fn=<MeanBackward0>)\n",
      "tensor(0.0004, grad_fn=<MeanBackward0>)\n",
      "tensor(0.0001, grad_fn=<MeanBackward0>)\n",
      "tensor(0.0004, grad_fn=<MeanBackward0>)\n",
      "tensor(0.0019, grad_fn=<MeanBackward0>)\n",
      "tensor(0.0015, grad_fn=<MeanBackward0>)\n",
      "tensor(0.0018, grad_fn=<MeanBackward0>)\n",
      "tensor(0.0048, grad_fn=<MeanBackward0>)\n",
      "tensor(0.0034, grad_fn=<MeanBackward0>)\n",
      "tensor(0.0050, grad_fn=<MeanBackward0>)\n",
      "tensor(0.0048, grad_fn=<MeanBackward0>)\n",
      "tensor(0.0034, grad_fn=<MeanBackward0>)\n",
      "tensor(0.0002, grad_fn=<MeanBackward0>)\n",
      "tensor(0.0032, grad_fn=<MeanBackward0>)\n",
      "tensor(0.0045, grad_fn=<MeanBackward0>)\n",
      "tensor(0.0026, grad_fn=<MeanBackward0>)\n",
      "tensor(0.0047, grad_fn=<MeanBackward0>)\n",
      "tensor(0.0025, grad_fn=<MeanBackward0>)\n",
      "tensor(0.0045, grad_fn=<MeanBackward0>)\n",
      "tensor(0.0046, grad_fn=<MeanBackward0>)\n",
      "tensor(0.0042, grad_fn=<MeanBackward0>)\n",
[truncated: 120,146 more chars]
