# Supplementary material for: IntegralVac: A Machine Learning-Based Comprehensive Multivalent Epitope Vaccine Design Method
Source: Vaccines (Basel). 2022 Oct 8;10(10):1678. doi: 10.3390/vaccines10101678 (PMC9611587; doi:10.3390/vaccines10101678)
Supplement: Supplementary file 1 [file vaccines-10-01678-s001.zip › Supplementary Tables S1 - S9.xlsx]

## Sheet: S1 (KRAS)
Human KRAS Peptides
Peptide	ID	nM	Rank	Core	H_Avg_Ranks	N_binders	score
VVGADGVGK	PEPLIST	34979.2	65	VVGADGVGK	65	0	0.19412
VVVGADGVGK	PEPLIST	37145.3	70	VVVGADVGK	70	0	0.19374
VVGAGRVGK	PEPLIST	36482.1	70	VVGAGRVGK	70	0	0.18673
KLVVVGAGR	PEPLIST	12928	19	KLVVVGAGR	19	0	0.17986
VVGAGPVGK	PEPLIST	31616.7	55	VVGAGPVGK	55	0	0.15889
VVGAGDVGK	PEPLIST	33235.5	60	VVGAGDVGK	60	0	0.15851
VVVGAGDVGK	PEPLIST	36716.1	70	VVVGAGVGK	70	0	0.12757
VVGAGCVGK	PEPLIST	28584.6	43	VVGAGCVGK	43	0	0.08726

## Sheet: S2 (HRAS Epitopes)
Peptide	ID	s	Rank	Core	H_Avg_Ranks	N_binders	Score		Peptide	ID	s	Rank	Core	H_Avg_Ranks	N_binders	Score
LDTAGREEYS	PEPLIST	30598	39	LTAGREEYS	39	0	0.31196		LDTAGREEYS	PEPLIST	30598	39	LTAGREEYS	39	0	0.31196
LDTTGREEYS	PEPLIST	32566.3	49	LDTTGREEY	49	0	0.31165		LDTTGREEYS	PEPLIST	32566.3	49	LDTTGREEY	49	0	0.31165
ILDTAGREEY	PEPLIST	322.2	0.3	ILDTAGEEY	0.3	1	0.30908		ILDTAGREEY	PEPLIST	322.2	0.3	ILDTAGEEY	0.3	1	0.30908
ILDTTGREEY	PEPLIST	125.8	0.175	ILDTTGEEY	0.175	1	0.30878		ILDTTGREEY	PEPLIST	125.8	0.175	ILDTTGEEY	0.175	1	0.30878
LDTAGHEEYS	PEPLIST	28294.7	29	LTAGHEEYS	29	0	0.29306		LDTAGHEEYS	PEPLIST	28294.7	29	LTAGHEEYS	29	0	0.29306
LDTTGHEEYS	PEPLIST	31004.9	41	LDTTGHEEY	41	0	0.29275		LDTTGHEEYS	PEPLIST	31004.9	41	LDTTGHEEY	41	0	0.29275
ILDTAGHEEY	PEPLIST	185.9	0.25	ILDTAGHEY	0.25	1	0.29081		ILDTAGHEEY	PEPLIST	185.9	0.25	ILDTAGHEY	0.25	1	0.29081
ILDTTGHEEY	PEPLIST	79.2	0.125	ILDTTGHEY	0.125	1	0.29051		ILDTTGHEEY	PEPLIST	79.2	0.125	ILDTTGHEY	0.125	1	0.29051
LDTAGREEY	PEPLIST	20629.8	11	LDTAGREEY	11	0	0.27669		LDTAGREEY	PEPLIST	20629.8	11	LDTAGREEY	11	0	0.27669
LDTTGREEY	PEPLIST	18927.2	8.5	LDTTGREEY	8.5	0	0.27638		LDTTGREEY	PEPLIST	18927.2	8.5	LDTTGREEY	8.5	0	0.27638
DTAGREEYS	PEPLIST	23614.4	16	DTAGREEYS	16	0	0.27379		DTAGREEYS	PEPLIST	23614.4	16	DTAGREEYS	16	0	0.27379
DTTGREEYS	PEPLIST	27627.7	27	DTTGREEYS	27	0	0.27369		DTTGREEYS	PEPLIST	27627.7	27	DTTGREEYS	27	0	0.27369
LDTAGHEEY	PEPLIST	18159.9	7.5	LDTAGHEEY	7.5	0	0.25842		LDTAGHEEY	PEPLIST	18159.9	7.5	LDTAGHEEY	7.5	0	0.25842
LDTTGHEEY	PEPLIST	16370.8	6	LDTTGHEEY	6	0	0.25811		LDTTGHEEY	PEPLIST	16370.8	6	LDTTGHEEY	6	0	0.25811
DTAGHEEYS	PEPLIST	22519.7	14	DTAGHEEYS	14	0	0.25489		DTAGHEEYS	PEPLIST	22519.7	14	DTAGHEEYS	14	0	0.25489
DTTGHEEYS	PEPLIST	26690.4	24	DTTGHEEYS	24	0	0.25479		DTTGHEEYS	PEPLIST	26690.4	24	DTTGHEEYS	24	0	0.25479
ILDTAGRGEY	PEPLIST	398.2	0.4	ILDTAGGEY	0.4	1	0.25318		ILDTAGRGEY	PEPLIST	398.2	0.4	ILDTAGGEY	0.4	1	0.25318
ILDTTGRGEY	PEPLIST	167.4	0.2	ILDTTGGEY	0.2	1	0.25288		ILDTTGRGEY	PEPLIST	167.4	0.2	ILDTTGGEY	0.2	1	0.25288
LDTAGLEEYS	PEPLIST	27256.2	26	LTAGLEEYS	26	0	0.25076		LDTAGLEEYS	PEPLIST	27256.2	26	LTAGLEEYS	26	0	0.25076
LDTTGLEEYS	PEPLIST	29342.3	33	LDTTGLEEY	33	0	0.25045		LDTTGLEEYS	PEPLIST	29342.3	33	LDTTGLEEY	33	0	0.25045
ILDTAGLEEY	PEPLIST	66	0.125	ILDTAGLEY	0.125	1	0.24992		ILDTAGLEEY	PEPLIST	66	0.125	ILDTAGLEY	0.125	1	0.24992
ILDTTGLEEY	PEPLIST	30.6	0.05	ILDTTGLEY	0.05	1	0.24962		ILDTTGLEEY	PEPLIST	30.6	0.05	ILDTTGLEY	0.05	1	0.24962
LDTAGRGEYS	PEPLIST	28895.6	32	LTAGRGEYS	32	0	0.24961		LDTAGRGEYS	PEPLIST	28895.6	32	LTAGRGEYS	32	0	0.24961
LDTTGRGEYS	PEPLIST	32817.1	50	LTTGRGEYS	50	0	0.2493		LDTTGRGEYS	PEPLIST	32817.1	50	LTTGRGEYS	50	0	0.2493
LLDILDTAGL	PEPLIST	10526.6	3.5	LLDILTAGL	3.5	0	0.24128		LLDILDTAGL	PEPLIST	10526.6	3.5	LLDILTAGL	3.5	0	0.24128
LLDILDTAGR	PEPLIST	22452.5	13	LLDILTAGR	13	0	0.24128		LLDILDTAGR	PEPLIST	22452.5	13	LLDILTAGR	13	0	0.24128
LLDILDTAGH	PEPLIST	15993.7	6	LLDILTAGH	6	0	0.24128		LLDILDTAGH	PEPLIST	15993.7	6	LLDILTAGH	6	0	0.24128
LLDILDTTGQ	PEPLIST	26299.1	23	LLDILTTGQ	23	0	0.24102		LLDILDTTGQ	PEPLIST	26299.1	23	LLDILTTGQ	23	0	0.24102
LLDILDTTGL	PEPLIST	12076.4	4	LLDILTTGL	4	0	0.24102		LLDILDTTGL	PEPLIST	12076.4	4	LLDILTTGL	4	0	0.24102
LLDILDTTGR	PEPLIST	24093.1	17	LLDILTTGR	17	0	0.24102		LLDILDTTGR	PEPLIST	24093.1	17	LLDILTTGR	17	0	0.24102
LLDILDTTGH	PEPLIST	18646.3	8	LLDILTTGH	8	0	0.24102		LLDILDTTGH	PEPLIST	18646.3	8	LLDILTTGH	8	0	0.24102
ILDTAGHGEY	PEPLIST	210.9	0.25	ILDTAGHEY	0.25	1	0.23491		ILDTAGHGEY	PEPLIST	210.9	0.25	ILDTAGHEY	0.25	1	0.23491
ILDTTGHGEY	PEPLIST	87	0.15	ILDTTGHEY	0.15	1	0.23461		ILDTTGHGEY	PEPLIST	87	0.15	ILDTTGHEY	0.15	1	0.23461
LVVVGAVRVG	PEPLIST	33485.3	55	LVVVGAVRV	55	0	0.2327		LVVVGAVRVG	PEPLIST	33485.3	55	LVVVGAVRV	55	0	0.2327
LDTAGHGEYS	PEPLIST	26498.2	23	LTAGHGEYS	23	0	0.23071		LDTAGHGEYS	PEPLIST	26498.2	23	LTAGHGEYS	23	0	0.23071
LDTTGHGEYS	PEPLIST	30862	40	LTTGHGEYS	40	0	0.2304		LDTTGHGEYS	PEPLIST	30862	40	LTTGHGEYS	40	0	0.2304
KLVVVGAVRV	PEPLIST	28035.7	28	KLVVVGAVV	28	0	0.23005		KLVVVGAVRV	PEPLIST	28035.7	28	KLVVVGAVV	28	0	0.23005
VVVGAVRVGK	PEPLIST	35933.6	70	VVGAVRVGK	70	0	0.22916		VVVGAVRVGK	PEPLIST	35933.6	70	VVGAVRVGK	70	0	0.22916
DILDTAGREE	PEPLIST	39387.9	90	ILDTAGREE	90	0	0.2287		DILDTAGREE	PEPLIST	39387.9	90	ILDTAGREE	90	0	0.2287
DILDTTGREE	PEPLIST	39009.1	85	ILDTTGREE	85	0	0.2284		DILDTTGREE	PEPLIST	39009.1	85	ILDTTGREE	85	0	0.2284
LVVVGAGRVG	PEPLIST	34961.4	65	LVVVGAGRV	65	0	0.22574		LVVVGAGRVG	PEPLIST	34961.4	65	LVVVGAGRV	65	0	0.22574
KLVVVGAVVV	PEPLIST	26695.3	24	LVVVGAVVV	24	0	0.22393		KLVVVGAVVV	PEPLIST	26695.3	24	LVVVGAVVV	24	0	0.22393
LVVVGAVVVG	PEPLIST	31392.4	43	LVVVGAVVV	43	0	0.22386		LVVVGAVVVG	PEPLIST	31392.4	43	LVVVGAVVV	43	0	0.22386
KLVVVGAGRV	PEPLIST	28657.4	31	KLVVVGAGV	31	0	0.22381		KLVVVGAGRV	PEPLIST	28657.4	31	KLVVVGAGV	31	0	0.22381
VVVGAGRVGK	PEPLIST	37937.3	80	VVGAGRVGK	80	0	0.22196
LDTAGRGEY	PEPLIST	21418.6	12	LDTAGRGEY	12	0	0.22079
LDTTGRGEY	PEPLIST	19648.4	9	LDTTGRGEY	9	0	0.22048		16 epitopes covering 9 unique mutations
KLVVVGAVGV	PEPLIST	27303.5	26	KLVVVGAVV	26	0	0.21961		VVVGACDVGK	HLA-A*68:01,HLA-A*11:01,HLA- A*03:01,HLA-A*30:01,HLA-A*31:01 HLA-A*02:01
									KLVVVGADC	HLA-A*68:01,HLA-A*11:01,HLA- A*03:01,HLA-A*30:01,HLA-A*31:01 HLA-A*02:01
VVVGAVVVGK	PEPLIST	32084	46	VVVAVVVGK	46	0	0.2193		LVVVGADCV	HLA-A*68:02,HLA-A*02:06,HLA- A*02:03,HLA-A*02:01
									VVVGADCVGK	HLA-A*68:01,HLA-A*11:01,HLA- A*03:01,HLA-A*30:01,HLA-A*31:01 HLA-A*02:03,HLA-A*02:01
									KLVVVGADDV	HLA-A*02:03,HLA-A*02:01
ILDTAGREE	PEPLIST	31073.4	41	ILDTAGREE	41	0	0.21844		VVGADDVGK	HLA-A*11:01,HLA-A*68:01,HLA- A*03:01,HLA-A*30:01
ILDTTGREE	PEPLIST	30312	38	ILDTTGREE	38	0	0.21814		KLVVVGADR	HLA-A*31:01,HLA-A*03:01,HLA- A*68:01,HLA-A*33:01,HLA-A*11:01
									LVVVGADRV	HLA-A*68:02,HLA-A*02:06,HLA- A*02:03,HLA-A*02:01,HLA-B*51:01
KLVVVGAGVV	PEPLIST	26879.6	24	LVVVGAGVV	24	0	0.21769		KLVVVGADSV, LVVVGADSV	HLA-A*02:03,HLA-A*02:01,HLA-A*02:06 HLA-A*02:06,HLA-A*68:02,HLA- A*02:03,HLA-B*51:01,HLA-A*02:01,HLA- A*26:01,HLA-B*35:01
LVVVGAVGVG	PEPLIST	32495.6	48	LVVVGAVGV	48	0	0.21762		KLVVVGASC, VVVGAGDVGK, DTAGLEEYSA	HLA-A*02:06,HLA-A*02:03,HLA- A*02:01,HLA-B*15:01,HLA-A*32:01 HLA-A*11:01,HLA-A*68:01,HLA- A*03:01,HLA-A*30:01,HLA-A*31:01 HLA-A*68:02,HLA-A*26:01
LDTAGLEEY	PEPLIST	16975.2	6.5	LDTAGLEEY	6.5	0	0.21753		AGLGEYSAM	B*35:01,HLA-B*08:01,HLA-A*02:06,HLA- B*07:02,HLA-B*51:01,HLA-A*26:01
LDTTGLEEY	PEPLIST	15070.8	5.5	LDTTGLEEY	5.5	0	0.21722		DTAGLGEYSA	HLA-A*68:02,HLA-A*68:01,HLA-A*26:01
LVVVGAGVVG	PEPLIST	32449.5	48	LVVVGAGVV	48	0	0.2169
LVVVGADRVG	PEPLIST	33264	55	LVVVGADRV	55	0	0.21472
KLVVVGADRV	PEPLIST	27901.9	28	LVVVGADRV	28	0	0.21393
CLLDILDTTG	PEPLIST	31856.4	45	LLDILDTTG	45	0	0.21384
KLVVVGAVDV	PEPLIST	27677	27	KLVVVGAVV	27	0	0.21277
DTAGLEEYS	PEPLIST	21434.4	12	DTAGLEEYS	12	0	0.21259
DTTGLEEYS	PEPLIST	25709.1	21	DTTGLEEYS	21	0	0.21249
VVVGAVGVGK	PEPLIST	34300.5	60	VVGAVGVGK	60	0	0.21234
DILDTAGHEE	PEPLIST	35942.2	70	ILDTAGHEE	70	0	0.21232
VVVGAGVVGK	PEPLIST	34835.3	65	VVGAGVVGK	65	0	0.2121
DILDTTGHEE	PEPLIST	34675.9	60	ILDTTGHEE	60	0	0.21202
DTAGRGEYS	PEPLIST	21674.6	12	DTAGRGEYS	12	0	0.21144
DTTGRGEYS	PEPLIST	25498.6	20	DTTGRGEYS	20	0	0.21134
VVVGADRVGK	PEPLIST	39539.9	90	VVGADRVGK	90	0	0.21056
KLVVVGADVV	PEPLIST	25824.8	21	LVVVGADVV	21	0	0.20781
LVVVGAVDVG	PEPLIST	32253.2	47	LVVVGAVDV	47	0	0.20774
YKLVVVGAVG	PEPLIST	29324.8	33	YKLVVVGAV	33	0	0.20738
YKLVVVGAVR	PEPLIST	28086.1	29	YLVVVGAVR	29	0	0.20738
YKLVVVGAVV	PEPLIST	22213.8	13	YLVVVGAVV	13	0	0.20738
YKLVVVGAVS	PEPLIST	28743.1	31	YLVVVGAVS	31	0	0.20738
YKLVVVGAVC	PEPLIST	27542	27	YLVVVGAVC	27	0	0.20738
YKLVVVGAVD	PEPLIST	29514.6	34	YKLVVVGAV	34	0	0.20738
LLDILDTTG	PEPLIST	19493.2	9	LLDILDTTG	9	0	0.20664
KLVVVGAGDV	PEPLIST	28164.9	29	LVVVGAGDV	29	0	0.20653
LVVVGADVVG	PEPLIST	30771.6	40	LVVVGADVV	40	0	0.20588
KLVVVGADGV	PEPLIST	26585.5	24	LVVVGADGV	24	0	0.20349
YKLVVVGAGR	PEPLIST	29353.1	33	YLVVVGAGR	33	0	0.20306
YKLVVVGAGV	PEPLIST	23192.5	15	YLVVVGAGV	15	0	0.20306
YKLVVVGAGS	PEPLIST	30432.3	38	YLVVVGAGS	38	0	0.20306
YKLVVVGAGC	PEPLIST	28828.7	31	YLVVVGAGC	31	0	0.20306
YKLVVVGAGD	PEPLIST	34293.4	60	YLVVVGAGD	60	0	0.20306
LDTAGHGEY	PEPLIST	18947.7	8.5	LDTAGHGEY	8.5	0	0.20252
LDTTGHGEY	PEPLIST	17093.4	6.5	LDTTGHGEY	6.5	0	0.20221
ILDTAGHEE	PEPLIST	23189.8	15	ILDTAGHEE	15	0	0.20206
ILDTTGHEE	PEPLIST	21328.9	12	ILDTTGHEE	12	0	0.20176
VVVGAVDVGK	PEPLIST	34584.1	60	VVGAVDVGK	60	0	0.20132
LVVVGAGDVG	PEPLIST	33987.9	60	LVVVGAGDV	60	0	0.20078
VVVGADVVGK	PEPLIST	36660.9	75	VVGADVVGK	75	0	0.2007
LVVVGADGVG	PEPLIST	31590.4	44	LVVVGADGV	44	0	0.19964
KLVVVGADDV	PEPLIST	27284.8	26	LVVVGADDV	26	0	0.19665
YKLVVVGADG	PEPLIST	33029.4	55	YLVVVGADG	55	0	0.19622
YKLVVVGADR	PEPLIST	29849.2	36	YLVVVGADR	36	0	0.19622
YKLVVVGADV	PEPLIST	23411.9	15	YLVVVGADV	15	0	0.19622
YKLVVVGADC	PEPLIST	29338.5	33	YLVVVGADC	33	0	0.19622
YKLVVVGADS	PEPLIST	30966.7	41	YLVVVGADS	41	0	0.19622

## Sheet: S3 (nsp12)
Parn murine nsp12			H-2-Dd
Peptide	ID	Affinity (nM)	Rank	Core	H_Avg_Ranks	N_binders	Immunogenicity score
AMRNAGIVGV	PEPLIST	41307.9	55	AMRNAGIVV	55	0	0.26131
RQLLFVVEV	PEPLIST	41678.3	60	RQLLFVVEV	60	0	0.23144
RAFDIYNDK	PEPLIST	40595.4	48	RAFDIYNDK	48	0	0.19394
ATVVIGTSK	PEPLIST	44592.8	90	ATVVIGTSK	90	0	0.15254
YSDVENPHL	PEPLIST	40051.4	44	YSDVENPHL	44	0	0.14969
VYANLGERV	PEPLIST	36961.6	28	VYANLGERV	28	0	0.14203
LFVVEVVDKY	PEPLIST	43653.3	80	FVVEVVDKY	80	0	0.12422
SSVELKHFFF	PEPLIST	28635.7	11	SSVEKHFFF	11	0	0.091
FVVEVVDKY	PEPLIST	42186.9	65	FVVEVVDKY	65	0	0.08593
SAKNRARTV	PEPLIST	30492.9	13	SAKNRARTV	13	0	0.07708
ADVFHLYLQY	PEPLIST	37617.7	31	DVFHLYLQY	31	0	0.07138
NPHLMGWDY	PEPLIST	39520.6	41	NPHLMGWDY	41	0	0.06014
DALFAYTKR	PEPLIST	43956.6	85	DALFAYTKR	85	0	0.05558
FVVEVVDKYF	PEPLIST	37784.1	32	FVVEVVDYF	32	0	0.03127
MASLVLARK	PEPLIST	45217.6	99	MASLVLARK	99	0	0.02816
VPFVVSTGY	PEPLIST	38581.4	35	VPFVVSTGY	35	0	0.01657
HLYLQYIRK	PEPLIST	44054.7	85	HLYLQYIRK	85	0	0.01392
MTNRQFHQK	PEPLIST	40700.5	48	MTNRQFHQK	48	0	0.007
GTGTSTDVVY	PEPLIST	22659.2	5.5	TGTSTDVVY	5.5	0	0.0066

## Sheet: S4 (nsp3)
Parn nsp3
			HLA-A0101
Peptide	ID	nM	Rank	Core	H_Avg_Ranks	N_binders	Immunogenicity score
LTAFGLVAEW	PEPLIST	17342.1	7	LTAFLVAEW	7	0	0.28308
LVSDIDITF	PEPLIST	13041.1	4	LVSDIDITF	4	0	0.2541
LTAVVIPTK	PEPLIST	18259.6	7.5	LTAVVIPTK	7.5	0	0.23304
TAFGLVAEW	PEPLIST	23914.7	16	TAFGLVAEW	16	0	0.19168
RQVVNVVTTK	PEPLIST	31933	45	QVVNVVTTK	45	0	0.18314
KIQEGVVDY	PEPLIST	13565	4.5	KIQEGVVDY	4.5	0	0.18281
EAFEYYHTT	PEPLIST	20602.8	11	EAFEYYHTT	11	0	0.18165
KLTDNVYIK	PEPLIST	23089.6	15	KLTDNVYIK	15	0	0.14212
QVVNVVTTK	PEPLIST	24130.4	17	QVVNVVTTK	17	0	0.14139
ETIQITISS	PEPLIST	23598.3	16	ETIQITISS	16	0	0.10844
VVVNAANVY	PEPLIST	14116.2	4.5	VVVNAANVY	4.5	0	0.10048
YTVEEAKTV	PEPLIST	24377.6	17	YTVEEAKTV	17	0	0.08916
LEMELTPVV	PEPLIST	24856	19	LEMELTPVV	19	0	0.08425
TLKGVEAVMY	PEPLIST	11095.1	3.5	TLGVEAVMY	3.5	0	0.07087
KVKPTVVVNA	PEPLIST	35869.9	70	KVKPTVVVA	70	0	0.06676
TPRDLGACI	PEPLIST	26038.6	22	TPRDLGACI	22	0	0.06174
SYLFQHANL	PEPLIST	26588.3	24	SYLFQHANL	24	0	0.06109
KVKPTVVVN	PEPLIST	30521	39	KVKPTVVVN	39	0	0.05446
ELKFNPPAL	PEPLIST	23411.1	15	ELKFNPPAL	15	0	0.04456

## Sheet: S5 (ORF3a)
Parn ORF3a			HLA-A0201
Peptide	ID	nM	Rank	Core	H_Avg_Ranks	N_binders	score
GVEHVTFFIY	PEPLIST	9816.3	15	GVEHVTFFI	15	0	0.42981
QSINFVRIIM	PEPLIST	10646.1	16	QSINFVIIM	16	0	0.42969
SINFVRIIM	PEPLIST	8161.2	13	SINFVRIIM	13	0	0.3947
VEHVTFFIY	PEPLIST	19975.7	27	VEHVTFFIY	27	0	0.3766
HVTFFIYNK	PEPLIST	18935	26	HVTFFIYNK	26	0	0.36278
RIFTIGTVTL	PEPLIST	482.4	3	RIFTITVTL	3	0	0.33372
DTGVEHVTFF	PEPLIST	28935.6	44	DTVEHVTFF	44	0	0.32156
GVEHVTFFI	PEPLIST	707.7	3.5	GVEHVTFFI	3.5	0	0.30899
TGVEHVTFF	PEPLIST	23164.2	32	TGVEHVTFF	32	0	0.28567
IFTIGTVTLK	PEPLIST	16774.2	23	FTIGTVTLK	23	0	0.28246
GWLIVGVALL	PEPLIST	401.7	2.5	WLIVGVALL	2.5	0	0.26892
INFVRIIMRL	PEPLIST	7455.4	13	INFVRIIML	13	0	0.26686
INFVRIIMR	PEPLIST	16901.5	23	INFVRIIMR	23	0	0.26494
GWLIVGVAL	PEPLIST	8122.4	13	GWLIVGVAL	13	0	0.26012
RATATIPIQA	PEPLIST	14957.4	21	RTATIPIQA	21	0	0.25357
DYQIGGYTEK	PEPLIST	32478.7	55	YQIGGYTEK	55	0	0.2501
ATATIPIQA	PEPLIST	4729.1	9.5	ATATIPIQA	9.5	0	0.21556
EEHVQIHTID	PEPLIST	38606	80	EEHVQIHTI	80	0	0.20981
DFVRATATI	PEPLIST	32445.7	55	DFVRATATI	55	0	0.19582
LLLVAAGLEA	PEPLIST	791.6	3.5	LLLAAGLEA	3.5	0	0.19518

## Sheet: S6 (ORF9b)
Parn ORF9b
Peptide	ID	nM	Rank	Core	H_Avg_Ranks	N_binders	Column1
DEFVVVTVK	PEPLIST	24936.5	36	DEFVVVTVK	36	0	0.21548
QIQLAVTRM	PEPLIST	13244.3	19	QIQLAVTRM	19	0	0.0912
HPALRLVDP	PEPLIST	32759.3	55	HPALRLVDP	55	0	0.0893
QLAVTRMENA	PEPLIST	6481.3	12	QLAVTMENA	12	0	0.05786
DKAFQLTPI	PEPLIST	30828	49	DKAFQLTPI	49	0	0.03354
LAVTRMENA	PEPLIST	19179.8	26	LAVTRMENA	26	0	0.01828
AVTRMENAV	PEPLIST	8452.7	14	AVTRMENAV	14	0	0.00533

## Sheet: S7 (SARS CoV2 N protein)
Pos	Peptide	ID	nM	Rank	Core	H_Avg_Ranks	N_binders	score
0	AQFAPSASAF	PEPLIST	14823.2	21	AQFAPSASA	21	0	-0.17446
0	ASAFFGMSR	PEPLIST	26515.9	39	ASAFFGMSR	39	0	0.03154
0	ASAFFGMSR	PEPLIST	26515.9	39	ASAFFGMSR	39	0	0.03154
0	ASKKPRQKR	PEPLIST	44015.1	99	ASKKPRQKR	99	0	-0.47284
0	ASKKPRQKR	PEPLIST	44015.1	99	ASKKPRQKR	99	0	-0.47284
0	DAALALLLL	PEPLIST	11994	17	DAALALLLL	17	0	0.01336
0	DLSPRWYFY	PEPLIST	17570.6	24	DLSPRWYFY	24	0	0.25933
0	DPNFKDQVI	PEPLIST	39882.7	85	DPNFKDQVI	85	0	-0.14706
0	ELIRQGTDY	PEPLIST	35359.4	65	ELIRQGTDY	65	0	0.0601
0	FPRGQGVPI	PEPLIST	24194.5	34	FPRGQGVPI	34	0	-0.00164
0	FPRGQGVPI	PEPLIST	24194.5	34	FPRGQGVPI	34	0	-0.00164
0	FTALTQHGK	PEPLIST	28951.6	44	FTALTQHGK	44	0	-0.0226
0	GANKDGIIW	PEPLIST	33581.5	60	GANKDGIIW	60	0	0.02448
0	GANKDGIIW	PEPLIST	33581.5	60	GANKDGIIW	60	0	0.02448
0	GMEVTPSGTW	PEPLIST	28828.1	44	GMEVTPSTW	44	0	-0.00341
0	GMEVTPSGTW	PEPLIST	28828.1	44	GMEVTPSTW	44	0	-0.00341
0	GMSRIGMEV	PEPLIST	50.6	0.6	GMSRIGMEV	0.6	1	0.07018
0	GTRNPANNA	PEPLIST	33541.5	60	GTRNPANNA	60	0	0.02708
0	KAYNVTQAF	PEPLIST	16761.5	23	KAYNVTQAF	23	0	-0.00587
0	KAYNVTQAF	PEPLIST	16761.5	23	KAYNVTQAF	23	0	-0.00587
0	KAYNVTQAF	PEPLIST	16761.5	23	KAYNVTQAF	23	0	-0.00587
0	KAYNVTQAF	PEPLIST	16761.5	23	KAYNVTQAF	23	0	-0.00587
0	KAYNVTQAF	PEPLIST	16761.5	23	KAYNVTQAF	23	0	-0.00587
0	KFPRGQGVPI	PEPLIST	28716.6	43	FPRGQGVPI	43	0	0.02894
0	KHWPQIAQF	PEPLIST	24154.5	34	KHWPQIAQF	34	0	0.03856
0	KMKDLSPRW	PEPLIST	19326.6	26	KMKDLSPRW	26	0	-0.19333
0	KMKDLSPRW	PEPLIST	19326.6	26	KMKDLSPRW	26	0	-0.19333
0	KMKDLSPRW	PEPLIST	19326.6	26	KMKDLSPRW	26	0	-0.19333
0	KMKDLSPRWY	PEPLIST	25588.4	37	KMKDLSPWY	37	0	-0.05692
0	KMKDLSPRWY	PEPLIST	25588.4	37	KMKDLSPWY	37	0	-0.05692
0	KPRQKRTAT	PEPLIST	43152.7	95	KPRQKRTAT	95	0	-0.20542
0	KTFPPTEPK	PEPLIST	26822.4	39	KTFPPTEPK	39	0	0.1306
0	KTFPPTEPK	PEPLIST	26822.4	39	KTFPPTEPK	39	0	0.1306
0	KTFPPTEPK	PEPLIST	26822.4	39	KTFPPTEPK	39	0	0.1306
0	KTFPPTEPK	PEPLIST	26822.4	39	KTFPPTEPK	39	0	0.1306
0	KTFPPTEPKK	PEPLIST	34641	65	KTFPPTEPK	65	0	0.01273
0	KTFPPTEPKK	PEPLIST	34641	65	KTFPPTEPK	65	0	0.01273
0	KTFPPTEPKK	PEPLIST	34641	65	KTFPPTEPK	65	0	0.01273
0	LLLDRLNQL	PEPLIST	14.8	0.2	LLLDRLNQL	0.2	1	-0.01446
0	LLLDRLNQL	PEPLIST	14.8	0.2	LLLDRLNQL	0.2	1	-0.01446
0	LLLDRLNQL	PEPLIST	14.8	0.2	LLLDRLNQL	0.2	1	-0.01446
0	LLLDRLNQL	PEPLIST	14.8	0.2	LLLDRLNQL	0.2	1	-0.01446
0	LLNKHIDAY	PEPLIST	17723.1	24	LLNKHIDAY	24	0	-0.02074
0	LPNNTASWF	PEPLIST	33630.9	60	LPNNTASWF	60	0	0.05582
0	LPNNTASWF	PEPLIST	33630.9	60	LPNNTASWF	60	0	0.05582
0	LQLPQGTTL	PEPLIST	3114.5	7.5	LQLPQGTTL	7.5	0	-0.04022
0	LQLPQGTTL	PEPLIST	3114.5	7.5	LQLPQGTTL	7.5	0	-0.04022
0	MEVTPSGTW	PEPLIST	36727.6	70	MEVTPSGTW	70	0	-0.06279
0	MEVTPSGTW	PEPLIST	36727.6	70	MEVTPSGTW	70	0	-0.06279
0	NSSPDDQIGY	PEPLIST	37604.2	75	NSSPDDIGY	75	0	0.00142
0	NTASWFTAL	PEPLIST	1333.2	5	NTASWFTAL	5	0	0.22775
0	QFAPSASAF	PEPLIST	33437.5	60	QFAPSASAF	60	0	-0.23949
0	RQKRTATKAY	PEPLIST	37179.4	70	RQKRTATAY	70	0	-0.06462
0	SPDDQIGYY	PEPLIST	34747.2	65	SPDDQIGYY	65	0	0.06844
0	SPDDQIGYY	PEPLIST	34747.2	65	SPDDQIGYY	65	0	0.06844
0	SPDDQIGYY	PEPLIST	34747.2	65	SPDDQIGYY	65	0	0.06844
0	SPRWYFYYL	PEPLIST	10027.9	15	SPRWYFYYL	15	0	0.34101
0	SSPDDQIGY	PEPLIST	34100.7	60	SSPDDQIGY	60	0	0.0634
0	SSPDDQIGYY	PEPLIST	34435.1	60	SSPDDQIYY	60	0	0.07924
0	SSRGTSPAR	PEPLIST	38686.3	80	SSRGTSPAR	80	0	-0.05353
0	SSRGTSPAR	PEPLIST	38686.3	80	SSRGTSPAR	80	0	-0.05353
0	SSRSSSRSR	PEPLIST	41281.1	90	SSRSSSRSR	90	0	-0.51948
0	SSRSSSRSR	PEPLIST	41281.1	90	SSRSSSRSR	90	0	-0.51948
0	TPSGTWLTY	PEPLIST	28824	44	TPSGTWLTY	44	0	0.24003
0	TPSGTWLTY	PEPLIST	28824	44	TPSGTWLTY	44	0	0.24003
0	VTPSGTWLTY	PEPLIST	21918.7	30	VTSGTWLTY	30	0	0.12256
0	VTPSGTWLTY	PEPLIST	21918.7	30	VTSGTWLTY	30	0	0.12256
0	YGANKDGIIW	PEPLIST	33645.8	60	YANKDGIIW	60	0	0.03977
0	YKTFPPTEPK	PEPLIST	28804.4	44	YTFPPTEPK	44	0	0.22336
0	YKTFPPTEPK	PEPLIST	28804.4	44	YTFPPTEPK	44	0	0.22336

## Sheet: S8 (SARS CoV2 S protein)
Peptide	ID	nM	Rank	Core	H_Avg_Ranks	N_binders	score
AEIRASANL	PEPLIST	29065.5	44	AEIRASANL	44	0	0.00689
AEVQIDRLI	PEPLIST	26456.6	39	AEVQIDRLI	39	0	0.08452
ASANLAATK	PEPLIST	32658.4	55	ASANLAATK	55	0	0.08792
ATRFASVYAW	PEPLIST	16862.8	23	ATFASVYAW	23	0	0.0702
DISGINASV	PEPLIST	6745.2	12	DISGINASV	12	0	0.04027
EILPVSMTK	PEPLIST	24415.9	35	EILPVSMTK	35	0	-0.25581
EVFAQVKQIY	PEPLIST	32024.4	55	EVFAQVQIY	55	0	-0.21823
FEYVSQPFL	PEPLIST	4439.8	9	FEYVSQPFL	9	0	-0.17076
FLPFFSNVTW	PEPLIST	2026.4	6	FLFFSNVTW	6	0	0.11853
FTISVTTEI	PEPLIST	25.4	0.4	FTISVTTEI	0.4	1	0.04473
GTHWFVTQR	PEPLIST	23403.5	33	GTHWFVTQR	33	0	0.35133
GTHWFVTQR	PEPLIST	23403.5	33	GTHWFVTQR	33	0	0.35133
GVYFASTEK	PEPLIST	29466.7	45	GVYFASTEK	45	0	0.09023
GVYFASTEK	PEPLIST	29466.7	45	GVYFASTEK	45	0	0.09023
GVYYHKNNK	PEPLIST	40826.3	85	GVYYHKNNK	85	0	-0.18566
HADQLTPTW	PEPLIST	30640.7	48	HADQLTPTW	48	0	-0.0703
HADQLTPTW	PEPLIST	30640.7	48	HADQLTPTW	48	0	-0.0703
HADQLTPTW	PEPLIST	30640.7	48	HADQLTPTW	48	0	-0.0703
IAIPTNFTI	PEPLIST	588.4	3	IAIPTNFTI	3	0	0.18523
IHADQLTPTW	PEPLIST	31777.9	55	IADQLTPTW	55	0	-0.03872
IPFAMQMAY	PEPLIST	24674.6	35	IPFAMQMAY	35	0	-0.32801
IPTNFTISV	PEPLIST	9543	15	IPTNFTISV	15	0	0.17229
IYKTPPIKDF	PEPLIST	36382	70	IYKTPPIDF	70	0	-0.0963
KIADYNYKL	PEPLIST	36.1	0.5	KIADYNYKL	0.5	1	-0.10379
KQIYKTPPIK	PEPLIST	7544.9	13	KQIYKTPPI	13	0	-0.07476
KSNLKPFER	PEPLIST	32918.5	55	KSNLKPFER	55	0	-0.0764
LAGTITSGW	PEPLIST	30451.7	48	LAGTITSGW	48	0	0.09638
LAGTITSGW	PEPLIST	30451.7	48	LAGTITSGW	48	0	0.09638
LLFNKVTLA	PEPLIST	25.4	0.4	LLFNKVTLA	0.4	1	-0.11337
LLTDEMIAQY	PEPLIST	9131.4	14	LLDEMIAQY	14	0	0.05204
LPFFSNVTW	PEPLIST	22814.7	32	LPFFSNVTW	32	0	0.04613
LPFNDGVYF	PEPLIST	23850.9	34	LPFNDGVYF	34	0	0.11767
LPFNDGVYF	PEPLIST	23850.9	34	LPFNDGVYF	34	0	0.11767
LTDEMIAQY	PEPLIST	19746.6	27	LTDEMIAQY	27	0	0.02757
LYNSASFSTF	PEPLIST	30702.8	49	LYNSASFTF	49	0	-0.29831
NSASFSTFK	PEPLIST	33292.4	60	NSASFSTFK	60	0	-0.09434
NTQEVFAQV	PEPLIST	1327	5	NTQEVFAQV	5	0	0.17889
NVYADSFVIR	PEPLIST	11344.5	17	NVYADSFVI	17	0	0.12147
NYNYLYRLF	PEPLIST	29352.8	45	NYNYLYRLF	45	0	0.0171
QELGKYEQY	PEPLIST	35596.2	65	QELGKYEQY	65	0	-0.16616
QELGKYEQY	PEPLIST	35596.2	65	QELGKYEQY	65	0	-0.16616
QIYKTPPIK	PEPLIST	32892.5	55	QIYKTPPIK	55	0	-0.12244
QPTESIVRF	PEPLIST	30314.3	47	QPTESIVRF	47	0	0.14261
QPTESIVRF	PEPLIST	30314.3	47	QPTESIVRF	47	0	0.14261
QTNSPRRAR	PEPLIST	42834.5	95	QTNSPRRAR	95	0	-0.06411
QYIKWPWYI	PEPLIST	5466	10	QYIKWPWYI	10	0	0.21624
QYIKWPWYI	PEPLIST	5466	10	QYIKWPWYI	10	0	0.21624
RLFRKSNLK	PEPLIST	19413	27	RLFRKSNLK	27	0	-0.28759
RQIAPGQTGK	PEPLIST	38238.1	75	RQIAPGQTK	75	0	0.04829
RSFIEDLLF	PEPLIST	15557.2	22	RSFIEDLLF	22	0	0.27446
RSFIEDLLF	PEPLIST	15557.2	22	RSFIEDLLF	22	0	0.27446
SPRRARSVA	PEPLIST	43198.5	95	SPRRARSVA	95	0	0.0402
STGSNVFQTR	PEPLIST	30309	47	STGSNVFQT	47	0	-0.08645
SVYAWNRKR	PEPLIST	33881.5	60	SVYAWNRKR	60	0	0.16546
TEKSNIIRGW	PEPLIST	36910.1	70	TESNIIRGW	70	0	0.07559
TEKSNIIRGW	PEPLIST	36910.1	70	TESNIIRGW	70	0	0.07559
TLDSKTQSL	PEPLIST	153.6	1.4	TLDSKTQSL	1.4	1	-0.52715
TLKSFTVEK	PEPLIST	21438.8	30	TLKSFTVEK	30	0	0.00741
TSNQVAVLY	PEPLIST	24193.7	34	TSNQVAVLY	34	0	-0.01327
TYVPAQEKNF	PEPLIST	39905.2	85	YVPAQEKNF	85	0	-0.16399
TYVPAQEKNF	PEPLIST	39905.2	85	YVPAQEKNF	85	0	-0.16399
VASQSIIAY	PEPLIST	22761.4	32	VASQSIIAY	32	0	-0.0709
VLKGVKLHY	PEPLIST	18978.5	26	VLKGVKLHY	26	0	-0.18916
VLNDILSRL	PEPLIST	33.6	0.5	VLNDILSRL	0.5	1	0.03
VLNDILSRL	PEPLIST	33.6	0.5	VLNDILSRL	0.5	1	0.03
VTYVPAQEK	PEPLIST	32547.3	55	VTYVPAQEK	55	0	0.02711
VTYVPAQEK	PEPLIST	32547.3	55	VTYVPAQEK	55	0	0.02711
VYSSANNCTF	PEPLIST	31707.5	55	YSSANNCTF	55	0	-0.21728
VYSTGSNVF	PEPLIST	34767.9	65	VYSTGSNVF	65	0	-0.11871
VYYPDKVFR	PEPLIST	35191.8	65	VYYPDKVFR	65	0	-0.09052
YLQPRTFLL	PEPLIST	5.4	0.04	YLQPRTFLL	0.04	1	0.1305
YLQPRTFLL	PEPLIST	5.4	0.04	YLQPRTFLL	0.04	1	0.1305
YLQPRTFLL	PEPLIST	5.4	0.04	YLQPRTFLL	0.04	1	0.1305
YLQPRTFLL	PEPLIST	5.4	0.04	YLQPRTFLL	0.04	1	0.1305

## Sheet: S9 (IEDB)
Peptide	ID	nM	Rank	Core	H_Avg_Ranks	N_binders	score
KQYWPITAFH	PEPLIST	16770.2	23	KQWPITAFH	23	0	0.47845
KQYWPITAF	PEPLIST	6890.3	12	KQYWPITAF	12	0	0.39179
SLARGIAHFH	PEPLIST	13391.6	19	SLARGIAHF	19	0	0.35991
GKQYWPITAF	PEPLIST	15111.3	21	KQYWPITAF	21	0	0.34448
KMPIVHRELK	PEPLIST	14606.8	20	KMPIVHREL	20	0	0.32876
QYWPITAFH	PEPLIST	25729.1	37	QYWPITAFH	37	0	0.3283
SSRARGIAHL	PEPLIST	18982	26	SSARGIAHL	26	0	0.31677
LARGIAHFH	PEPLIST	29532.8	46	LARGIAHFH	46	0	0.31303
KMPIVHREL	PEPLIST	1852	5.5	KMPIVHREL	5.5	0	0.30315
TECWDHNPEA	PEPLIST	18137.1	25	TCWDHNPEA	25	0	0.30154
VISWEDLHK	PEPLIST	28746.8	44	VISWEDLHK	44	0	0.29711
SSLARGIAHF	PEPLIST	8153.1	13	SLARGIAHF	13	0	0.29637
SLARGIAHF	PEPLIST	2785.1	7	SLARGIAHF	7	0	0.27498
SSRARGIAH	PEPLIST	34970.9	65	SSRARGIAH	65	0	0.27365
RARGIAHLH	PEPLIST	31116.8	50	RARGIAHLH	50	0	0.23815
ILQFLTADER	PEPLIST	11733.6	17	ILFLTADER	17	0	0.22125
HVISWEDLHK	PEPLIST	31175.8	50	HVISWDLHK	50	0	0.22035
ECWDHNPEAR	PEPLIST	35320	65	ECWDHNPEA	65	0	0.21634
QCVAEHFSEL	PEPLIST	8719.6	14	CVAEHFSEL	14	0	0.21085
CWDHDPEAHL	PEPLIST	29059.8	44	CWDHDPAHL	44	0	0.19672
VISWEDLHKL	PEPLIST	503.4	3	VIWEDLHKL	3	0	0.17915
LQFLTADER	PEPLIST	20178.2	28	LQFLTADER	28	0	0.17869
KKKPGETFLM	PEPLIST	31999.1	55	KKPGETFLM	55	0	0.1782
CVAEHFSEL	PEPLIST	812.6	3.5	CVAEHFSEL	3.5	0	0.17403
ECWDHNPEA	PEPLIST	19080.6	26	ECWDHNPEA	26	0	0.16877
WDHDPEAHL	PEPLIST	30452.4	48	WDHDPEAHL	48	0	0.16819
CFSELEHLDR	PEPLIST	34405.7	60	FSELEHLDR	60	0	0.1678
CWDHDPEAL	PEPLIST	24403	34	CWDHDPEAL	34	0	0.15827
AEHFSELEHL	PEPLIST	22993.9	32	AEFSELEHL	32	0	0.15766
WDHNPEARL	PEPLIST	34896.8	65	WDHNPEARL	65	0	0.1507
